# Supplementary material for: Lima1 mediates the pluripotency control of membrane dynamics and cellular metabolism
Source: Nat Commun. 2022 Feb 1;13:610. doi: 10.1038/s41467-022-28139-5 (PMC8807836; doi:10.1038/s41467-022-28139-5)
Supplement: Supplementary file 3 — Supplementary Dataset 1 [file 41467_2022_28139_MOESM3_ESM.xlsx]

## Sheet: Sheet1
geneID	symbol	baseMean	log2FoldChange	foldChange	lfcSE	stat	pvalue	padj	significant
ENSMUSG00000000001.4	Gnai3	2766.52	0.0961091	1.06889	0.0577871	1.66316	0.0962804	0.17454	FALSE
ENSMUSG00000000028.15	Cdc45	1112.3	0.114972	1.08295	0.0684356	1.68	0.0929565	0.169635	FALSE
ENSMUSG00000000031.16	H19	761.35	12.9525	7926.81	1.18201	10.958	6.07957e-28	1.65866e-26	TRUE
ENSMUSG00000000037.17	Scml2	67.1163	1.88463	3.69258	0.399976	4.71185	2.45473e-06	1.22597e-05	TRUE
ENSMUSG00000000056.7	Narf	743.541	0.527952	1.44188	0.116197	4.54362	5.52971e-06	2.60545e-05	TRUE
ENSMUSG00000000058.6	Cav2	31.0379	6.53112	92.4833	1.12884	5.78567	7.22246e-09	5.01377e-08	TRUE
ENSMUSG00000000078.7	Klf6	1155.3	-0.624822	0.6485	0.079648	-7.8448	4.33648e-15	5.5493e-14	TRUE
ENSMUSG00000000085.16	Scmh1	207.918	0.763233	1.69729	0.27094	2.81698	0.00484772	0.0131078	FALSE
ENSMUSG00000000088.7	Cox5a	5182.98	-0.0302094	0.979278	0.0465626	-0.64879	0.516474	0.649242	FALSE
ENSMUSG00000000093.6	Tbx2	15.7403	3.64802	12.5361	0.792975	4.60042	4.21639e-06	2.02354e-05	TRUE
ENSMUSG00000000094.12	Tbx4	18.7603	6.63734	99.5493	1.27709	5.19722	2.02294e-07	1.18398e-06	TRUE
ENSMUSG00000000120.6	Ngfr	1068.41	2.39534	5.26101	0.0817396	29.3046	9.07507e-189	4.42914e-186	TRUE
ENSMUSG00000000125.5	Wnt3	55.1634	4.83731	28.5874	0.52306	9.24809	2.28531e-20	4.23107e-19	TRUE
ENSMUSG00000000126.11	Wnt9a	19.3469	2.52129	5.74094	0.569168	4.42977	9.43326e-06	4.28054e-05	TRUE
ENSMUSG00000000127.15	Fer	595.778	0.109009	1.07849	0.119809	0.909853	0.3629	0.502614	FALSE
ENSMUSG00000000131.15	Xpo6	2984.59	-0.324947	0.798328	0.104913	-3.09728	0.00195302	0.00582195	TRUE
ENSMUSG00000000134.17	Tfe3	2070.72	-0.195271	0.873409	0.0633341	-3.08319	0.00204792	0.00607802	TRUE
ENSMUSG00000000142.15	Axin2	1898.41	0.976979	1.96834	0.0913967	10.6894	1.14059e-26	2.93844e-25	TRUE
ENSMUSG00000000148.17	Brat1	462.682	0.269221	1.20516	0.102766	2.61976	0.00879911	0.0221359	FALSE
ENSMUSG00000000149.10	Gna12	1067.25	-0.0252735	0.982634	0.070638	-0.357789	0.720501	0.813626	FALSE
ENSMUSG00000000154.16	Slc22a18	140.048	-1.68922	0.310095	0.193069	-8.74929	2.14701e-18	3.46083e-17	TRUE
ENSMUSG00000000167.14	Pih1d2	13.1443	1.08496	2.12132	0.617234	1.75778	0.0787843	0.148142	FALSE
ENSMUSG00000000168.9	Dlat	2169.87	-0.120604	0.919803	0.0892132	-1.35186	0.176421	0.285688	FALSE
ENSMUSG00000000171.5	Sdhd	2281.85	0.0949186	1.06801	0.05633	1.68504	0.09198	0.16829	FALSE
ENSMUSG00000000182.9	Fgf23	2.32236	1.82669	3.54722	1.45223	1.25785	0.208446
ENSMUSG00000000184.12	Ccnd2	327.288	5.6245	49.3338	0.922602	6.09635	1.08519e-09	8.23262e-09	TRUE
ENSMUSG00000000194.13	Gpr107	1630.5	-0.204834	0.867638	0.0723393	-2.83157	0.00463197	0.0125864	FALSE
ENSMUSG00000000197.8	Nalcn	11.0826	1.19837	2.2948	0.753672	1.59004	0.111827	0.197387	FALSE
ENSMUSG00000000202.9	Btbd17	1.5494	1.90627	3.74838	2.02886	0.939573	0.347436
ENSMUSG00000000223.13	Drp2	29.4175	1.4757	2.78119	0.454954	3.24363	0.00118015	0.0036935	TRUE
ENSMUSG00000000244.17	Tspan32	27.3344	-1.41444	0.375154	0.569074	-2.48552	0.0129363	0.0311613	FALSE
ENSMUSG00000000247.11	Lhx2	11.5684	2.00692	4.01922	0.751241	2.67147	0.00755203	0.019334	FALSE
ENSMUSG00000000253.13	Gmpr	190.548	0.0596802	1.04223	0.16077	0.371216	0.710477	0.806244	FALSE
ENSMUSG00000000266.11	Mid2	12.5698	3.70805	13.0688	0.889131	4.17042	3.04036e-05	0.000127037	TRUE
ENSMUSG00000000275.16	Trim25	4366.13	0.411278	1.32986	0.0546921	7.51989	5.48241e-14	6.35814e-13	TRUE
ENSMUSG00000000276.11	Dgke	660.629	0.175109	1.12905	0.0982559	1.78217	0.0747218	0.141701	FALSE
ENSMUSG00000000278.10	Scpep1	5023.04	0.0114078	1.00794	0.0372396	0.306336	0.759348	0.842495	FALSE
ENSMUSG00000000282.12	Mnt	1196.2	0.679106	1.60115	0.0659394	10.2989	7.1247e-25	1.68708e-23	TRUE
ENSMUSG00000000290.13	Itgb2	8.15208	6.4353	86.5401	1.41979	4.53256	5.82745e-06	2.73473e-05	TRUE
ENSMUSG00000000295.13	Hddc2	343.936	0.480038	1.39478	0.156712	3.06319	0.00218991	0.00646124	TRUE
ENSMUSG00000000296.8	Tpd52l1	355.496	-0.446793	0.733672	0.125354	-3.56425	0.000364899	0.00127006	TRUE
ENSMUSG00000000301.16	Pemt	75.8654	0.577394	1.49215	0.275897	2.09279	0.036368	0.0765253	FALSE
ENSMUSG00000000303.12	Cdh1	8082.99	-0.844967	0.556723	0.0406431	-20.7899	5.34167e-96	7.88681e-94	TRUE
ENSMUSG00000000305.12	Cdh4	22.187	1.80413	3.49218	0.764373	2.36027	0.0182615	0.0421955	FALSE
ENSMUSG00000000308.14	Ckmt1	608.622	-1.45115	0.36573	0.100538	-14.4338	3.17157e-47	1.57414e-45	TRUE
ENSMUSG00000000317.11	Bcl6b	37.6766	0.955072	1.93868	0.350097	2.72803	0.00637148	0.0167082	FALSE
ENSMUSG00000000320.10	Alox12	162.77	1.15822	2.23182	0.181152	6.39363	1.61996e-10	1.34006e-09	TRUE
ENSMUSG00000000325.16	Arvcf	1206.46	-0.33182	0.794534	0.126523	-2.62261	0.00872597	0.0219964	FALSE
ENSMUSG00000000326.13	Comt	587.411	-0.330954	0.795011	0.0908813	-3.64161	0.000270942	0.000966001	TRUE
ENSMUSG00000000339.14	Rtca	922.328	-0.221102	0.85791	0.0988703	-2.23629	0.025333	0.0560227	FALSE
ENSMUSG00000000340.10	Dbt	979.959	-0.411717	0.751728	0.0955826	-4.30745	1.65146e-05	7.18401e-05	TRUE
ENSMUSG00000000346.9	Dazap2	1557.62	-0.181752	0.881631	0.0704703	-2.57914	0.00990479	0.0246044	FALSE
ENSMUSG00000000355.13	Mcts1	367.925	-0.29398	0.815649	0.127121	-2.3126	0.0207447	0.047152	FALSE
ENSMUSG00000000359.3	Rem1	3.12657	5.05865	33.3276	1.88932	2.67749	0.00741755	0.0190396	FALSE
ENSMUSG00000000365.9	Rnf17	2306.39	0.0703461	1.04997	0.0772328	0.910833	0.362383	0.502244	FALSE
ENSMUSG00000000374.8	Trappc10	512.413	-0.400838	0.757418	0.11522	-3.4789	0.000503485	0.00170711	TRUE
ENSMUSG00000000378.15	Ccm2	546.452	0.0248651	1.01738	0.109798	0.226463	0.820841	0.887409	FALSE
ENSMUSG00000000384.15	Tbrg4	2084.25	-0.0545578	0.96289	0.0597511	-0.913085	0.361198	0.501086	FALSE
ENSMUSG00000000385.8	Tmprss2	2.23323	1.75221	3.36874	1.56529	1.11941	0.262963
ENSMUSG00000000386.16	Mx1	2.19037	2.34682	5.08702	1.79542	1.30712	0.191173
ENSMUSG00000000392.17	Fap	11.1772	6.45826	87.9286	1.39966	4.61418	3.94657e-06	1.90132e-05	TRUE
ENSMUSG00000000399.10	Ndufa9	2203.47	-0.0516255	0.964849	0.0567341	-0.909956	0.362846	0.502578	FALSE
ENSMUSG00000000402.2	Egfl6	35.3939	0.353918	1.27803	0.419331	0.844006	0.398666	0.538771	FALSE
ENSMUSG00000000409.14	Lck	598.464	0.743717	1.67448	0.143936	5.16699	2.3789e-07	1.374e-06	TRUE
ENSMUSG00000000416.16	Cttnbp2	162.002	1.12235	2.17702	0.407808	2.75216	0.00592035	0.0156681	FALSE
ENSMUSG00000000420.15	Galnt1	1789.71	-0.528871	0.693097	0.082543	-6.40722	1.48198e-10	1.2358e-09	TRUE
ENSMUSG00000000439.9	Mkrn2	882.332	-0.251398	0.840082	0.236257	-1.06409	0.287289	0.419068	FALSE
ENSMUSG00000000441.17	Raf1	2701.59	0.201835	1.15016	0.0770211	2.62052	0.00877967	0.0221128	FALSE
ENSMUSG00000000486.13	Sept1	4274.46	-0.908298	0.532813	0.0484906	-18.7314	2.745e-78	2.94083e-76	TRUE
ENSMUSG00000000489.7	Pdgfb	92.5581	-0.781414	0.581796	0.348832	-2.24009	0.0250851	0.0555644	FALSE
ENSMUSG00000000530.16	Acvrl1	35.0612	1.67325	3.18933	0.494063	3.38672	0.000707344	0.0023215	TRUE
ENSMUSG00000000531.5	Grasp	240.742	0.569582	1.48409	0.16485	3.45516	0.000549974	0.00185045	TRUE
ENSMUSG00000000532.11	Acvr1b	1113.29	-0.839394	0.558878	0.0673082	-12.4709	1.07599e-35	3.91413e-34	TRUE
ENSMUSG00000000538.18	Tom1l2	379.979	0.440395	1.35698	0.109184	4.0335	5.49523e-05	0.000219884	TRUE
ENSMUSG00000000544.14	Gpa33	2774.65	-1.0707	0.476089	0.0633786	-16.8937	5.00808e-64	3.71274e-62	TRUE
ENSMUSG00000000552.10	Zfp385a	658.612	0.0296074	1.02073	0.0953914	0.310378	0.756274	0.840039	FALSE
ENSMUSG00000000555.8	Itga5	884.468	-1.26934	0.414849	0.101551	-12.4996	7.50664e-36	2.74774e-34	TRUE
ENSMUSG00000000561.14	Wdr77	3625.34	-0.00996761	0.993115	0.0539499	-0.184757	0.85342	0.908356	FALSE
ENSMUSG00000000563.17	Atp5f1	5945.55	-0.0606743	0.958816	0.0448404	-1.35312	0.176018	0.28514	FALSE
ENSMUSG00000000567.5	Sox9	8.14651	6.44076	86.8682	1.43023	4.50329	6.69093e-06	3.11416e-05	TRUE
ENSMUSG00000000568.15	Hnrnpd	9475.53	-0.406842	0.754273	0.0293352	-13.8687	9.80031e-44	4.49586e-42	TRUE
ENSMUSG00000000579.14	Dynlt1c	43.4337	-0.231455	0.851775	0.490122	-0.47224	0.636756	0.751565	FALSE
ENSMUSG00000000581.8	C1d	745.163	-0.0119172	0.991774	0.132995	-0.0896064	0.9286	0.955912	FALSE
ENSMUSG00000000594.7	Gm2a	895.878	0.0607898	1.04304	0.0829228	0.733089	0.463504	0.600794	FALSE
ENSMUSG00000000600.15	Krit1	687.533	-0.0872294	0.941329	0.103101	-0.846055	0.397522	0.537762	FALSE
ENSMUSG00000000605.9	Clcn4	101.019	1.40474	2.64771	0.501332	2.80202	0.00507834	0.0136829	FALSE
ENSMUSG00000000627.15	Sema4f	141.44	-0.296393	0.814285	0.436155	-0.67956	0.496783	0.631537	FALSE
ENSMUSG00000000628.10	Hk2	7348.22	-0.521032	0.696873	0.0349473	-14.9091	2.87684e-50	1.57465e-48	TRUE
ENSMUSG00000000631.20	Myo18a	1561.75	-1.03986	0.486375	0.195245	-5.32594	1.00435e-07	6.11874e-07	TRUE
ENSMUSG00000000632.13	Sez6	3.53532	1.10283	2.14775	1.4793	0.745506	0.455966	0.594146	FALSE
ENSMUSG00000000673.9	Haao	5.34787	-0.120104	0.920121	1.07348	-0.111883	0.910916	0.94496	FALSE
ENSMUSG00000000686.11	Abhd15	3.26823	2.46497	5.52115	1.46556	1.68193	0.0925823	0.169128	FALSE
ENSMUSG00000000693.10	Loxl3	67.6771	3.13893	8.80872	0.520218	6.03388	1.6007e-09	1.19221e-08	TRUE
ENSMUSG00000000706.16	Btn1a1	10.6168	-1.97733	0.253959	0.71611	-2.76121	0.00575878	0.0152889	FALSE
ENSMUSG00000000708.14	Kat2b	1873.64	-0.210217	0.864407	0.153644	-1.36821	0.171246	0.278979	FALSE
ENSMUSG00000000711.3	Rab5b	2049.57	-0.353105	0.782898	0.0497359	-7.0996	1.2512e-12	1.27858e-11	TRUE
ENSMUSG00000000730.13	Dnmt3l	1309.23	0.0912491	1.06529	0.082738	1.10287	0.270085	0.399394	FALSE
ENSMUSG00000000731.15	Aire	285.196	-0.471939	0.720995	0.17742	-2.66001	0.00781387	0.0199115	FALSE
ENSMUSG00000000732.9	Icosl	110.291	-0.124795	0.917134	0.201631	-0.618928	0.535964	0.665975	FALSE
ENSMUSG00000000738.18	Spg7	1051.17	-0.199416	0.870903	0.0928463	-2.14781	0.0317288	0.0680345	FALSE
ENSMUSG00000000739.14	Sult5a1	59.2674	-0.23196	0.851477	0.314449	-0.737672	0.460714	0.598628	FALSE
ENSMUSG00000000740.12	Rpl13	22225.4	-0.280894	0.823081	0.0469304	-5.98533	2.15954e-09	1.58625e-08	TRUE
ENSMUSG00000000743.9	Chmp1a	1705.89	0.365833	1.28863	0.567067	0.645132	0.518842	0.65149	FALSE
ENSMUSG00000000751.13	Rpa1	8050.39	0.479643	1.3944	0.037158	12.9082	4.04719e-38	1.60517e-36	TRUE
ENSMUSG00000000753.15	Serpinf1	208.364	2.62181	6.15524	0.187576	13.9774	2.14283e-44	9.96021e-43	TRUE
ENSMUSG00000000759.14	Tubgcp3	635.348	-0.002064	0.99857	0.0983266	-0.0209912	0.983253	0.989731	FALSE
ENSMUSG00000000776.13	Polr3d	627.704	0.200217	1.14887	0.158954	1.25959	0.207819	0.325115	FALSE
ENSMUSG00000000782.16	Tcf7	1961.54	0.492022	1.40641	0.061564	7.99205	1.32718e-15	1.76924e-14	TRUE
ENSMUSG00000000787.12	Ddx3x	15281.4	0.284444	1.21794	0.0398369	7.14023	9.31776e-13	9.61887e-12	TRUE
ENSMUSG00000000791.9	Il12rb1	21.6075	0.186629	1.1381	0.474868	0.393012	0.694311	0.794415	FALSE
ENSMUSG00000000792.2	Slc5a5	18.0507	1.56734	2.96358	0.566797	2.76525	0.00568784	0.0151257	FALSE
ENSMUSG00000000794.9	Kcnn3	5.85746	-1.20437	0.433959	1.11295	-1.08214	0.27919	0.409736	FALSE
ENSMUSG00000000804.14	Usp32	1345.88	0.751344	1.68336	0.127187	5.9074	3.47542e-09	2.49741e-08	TRUE
ENSMUSG00000000811.13	Txnrd3	288.944	-0.281425	0.822778	0.128135	-2.19632	0.0280691	0.0612868	FALSE
ENSMUSG00000000823.16	Zfp512b	708.949	0.586427	1.50152	0.114785	5.10891	3.24023e-07	1.83826e-06	TRUE
ENSMUSG00000000826.16	Dnajc5	1746.48	0.14438	1.10526	0.106205	1.35945	0.174004	0.28253	FALSE
ENSMUSG00000000827.18	Tpd52l2	1704	-0.284474	0.821041	0.0656849	-4.33089	1.48508e-05	6.5232e-05	TRUE
ENSMUSG00000000838.17	Fmr1	2607.64	-0.220643	0.858183	0.0549108	-4.01821	5.86427e-05	0.000233905	TRUE
ENSMUSG00000000861.15	Bcl11a	3.75746	-0.18374	0.880418	1.32137	-0.139053	0.889409	0.930894	FALSE
ENSMUSG00000000876.11	Pxmp4	189.356	-0.444268	0.734957	0.211296	-2.10259	0.0355019	0.0749272	FALSE
ENSMUSG00000000881.12	Dlg3	460.167	-0.531183	0.691987	0.242327	-2.19201	0.0283787	0.0618934	FALSE
ENSMUSG00000000884.17	Gnb1l	257.417	-0.370665	0.773426	0.218817	-1.69395	0.0902747	0.165687	FALSE
ENSMUSG00000000901.17	Mmp11	703.152	-0.653348	0.635803	0.123222	-5.30221	1.14409e-07	6.9173e-07	TRUE
ENSMUSG00000000902.13	Smarcb1	2146.7	-0.118516	0.921135	0.0528061	-2.24436	0.024809	0.0550024	FALSE
ENSMUSG00000000903.3	Vpreb3	5.78002	-1.83642	0.280016	0.969127	-1.89492	0.0581029	0.114383	FALSE
ENSMUSG00000000915.15	Hip1r	359.707	1.19295	2.28619	0.189006	6.3117	2.75994e-10	2.23055e-09	TRUE
ENSMUSG00000000916.15	Nsun5	496.279	0.363708	1.28673	0.154802	2.34951	0.018798	0.0432872	FALSE
ENSMUSG00000000934.9	Top1mt	138.071	0.0370804	1.02604	0.183713	0.201839	0.840042	0.899897	FALSE
ENSMUSG00000000938.11	Hoxa10	7.10224	6.44553	87.1564	1.52495	4.22672	2.37119e-05	0.00010056	TRUE
ENSMUSG00000000948.16	Gm38393	252.513	0.140852	1.10256	0.164029	0.8587	0.390506	0.531176	FALSE
ENSMUSG00000000957.11	Mmp14	938.7	3.40714	10.6085	0.163549	20.8326	2.19367e-96	3.29425e-94	TRUE
ENSMUSG00000000958.10	Slc7a7	656.774	-1.34664	0.393206	0.127046	-10.5996	2.9923e-26	7.543e-25	TRUE
ENSMUSG00000000959.7	Oxa1l	1805.89	-0.20789	0.865803	0.0654794	-3.17489	0.00149894	0.00458742	TRUE
ENSMUSG00000000976.13	Heatr6	705.927	0.706896	1.63229	0.117075	6.03797	1.56069e-09	1.16504e-08	TRUE
ENSMUSG00000001014.6	Icam4	17.6195	0.81732	1.76213	0.498612	1.63919	0.101174	0.181687	FALSE
ENSMUSG00000001016.12	Ilf2	3700.48	-0.0176723	0.987825	0.0416376	-0.424431	0.671252	0.778423	FALSE
ENSMUSG00000001017.15	Chtop	3706.9	-0.0331563	0.97728	0.0431994	-0.767517	0.442774	0.581735	FALSE
ENSMUSG00000001018.15	Snapin	678.943	0.276423	1.21119	0.0880432	3.13964	0.00169158	0.00510935	TRUE
ENSMUSG00000001020.8	S100a4	64.3266	9.28198	622.523	1.21268	7.65413	1.94629e-14	2.35674e-13	TRUE
ENSMUSG00000001025.8	S100a6	405.251	3.62383	12.3277	0.157124	23.0635	1.0766e-117	2.42511e-115	TRUE
ENSMUSG00000001027.7	Scn4a	4.28853	0.830022	1.77771	1.15104	0.721107	0.470844	0.607422	FALSE
ENSMUSG00000001029.15	Icam2	6.62906	1.26085	2.39636	0.892018	1.41348	0.157516	0.26109	FALSE
ENSMUSG00000001034.17	Mapk7	1099.3	1.11924	2.17233	0.141647	7.9016	2.75343e-15	3.58089e-14	TRUE
ENSMUSG00000001036.17	Epn2	2383.73	0.687251	1.61021	0.153428	4.4793	7.48871e-06	3.45164e-05	TRUE
ENSMUSG00000001039.12	B9d1	469.678	0.304063	1.23462	0.110544	2.7506	0.00594864	0.0157335	FALSE
ENSMUSG00000001052.15	Sec24b	848.959	-0.0956359	0.93586	0.218798	-0.437098	0.662041	0.771101	FALSE
ENSMUSG00000001053.15	N4bp3	1236.22	0.646008	1.56483	0.0720929	8.96076	3.22437e-19	5.51092e-18	TRUE
ENSMUSG00000001054.9	Rmnd5b	1291.69	0.0357603	1.0251	0.0624976	0.572187	0.567195	0.692683	FALSE
ENSMUSG00000001056.3	Nhp2	4481.94	0.747063	1.67837	0.0407652	18.326	5.13336e-75	5.30548e-73	TRUE
ENSMUSG00000001062.18	Vps9d1	175.161	-0.3489	0.785183	0.216312	-1.61294	0.106757	0.189965	FALSE
ENSMUSG00000001065.15	Zfp276	189.428	0.524983	1.43892	0.219457	2.39219	0.0167481	0.0390561	FALSE
ENSMUSG00000001076.7	C1ql4	8.33741	-0.732405	0.6019	0.799979	-0.915531	0.359913	0.499579	FALSE
ENSMUSG00000001082.12	Mfsd10	1045.61	-0.599691	0.659895	0.552472	-1.08547	0.277714	0.408151	FALSE
ENSMUSG00000001089.14	Luzp1	1986.79	-0.234098	0.850216	0.0520309	-4.49921	6.82071e-06	3.17037e-05	TRUE
ENSMUSG00000001095.5	Slc13a2	8.8242	-0.00800477	0.994467	0.960333	-0.00833541	0.993349	0.995797	FALSE
ENSMUSG00000001098.15	Kctd10	940.51	0.506309	1.42041	0.0780518	6.48684	8.76568e-11	7.47273e-10	TRUE
ENSMUSG00000001100.10	Poldip2	2472.46	0.201953	1.15025	0.0481972	4.19014	2.78785e-05	0.000117094	TRUE
ENSMUSG00000001105.15	Ift20	609.519	0.53786	1.45182	0.100915	5.32983	9.83022e-08	5.99712e-07	TRUE
ENSMUSG00000001119.7	Col6a1	1274.18	12.7667	6968.89	1.18218	10.7993	3.46963e-27	9.19477e-26	TRUE
ENSMUSG00000001120.15	Pcbp3	231.735	0.0644162	1.04566	0.188758	0.341262	0.732906	0.822822	FALSE
ENSMUSG00000001123.15	Lgals9	73.8047	0.912962	1.88291	0.26521	3.44242	0.000576539	0.00192912	TRUE
ENSMUSG00000001127.12	Araf	912.992	-0.284865	0.820818	0.101317	-2.81163	0.00492919	0.0133117	FALSE
ENSMUSG00000001128.7	Cfp	237.217	0.220159	1.16486	0.16474	1.3364	0.181418	0.2921	FALSE
ENSMUSG00000001131.11	Timp1	696.964	-0.063405	0.957003	0.106593	-0.594831	0.551956	0.680117	FALSE
ENSMUSG00000001134.9	Uxt	319.821	-0.16817	0.889971	0.128084	-1.31297	0.189194	0.301954	FALSE
ENSMUSG00000001138.13	Cnnm3	557.596	-0.618907	0.651164	0.182861	-3.38458	0.000712884	0.00233639	TRUE
ENSMUSG00000001143.13	Lman2l	332.163	0.207038	1.15432	0.175956	1.17665	0.239337	0.363233	FALSE
ENSMUSG00000001150.7	Mcm3ap	3180.71	0.564024	1.47839	0.157489	3.58136	0.000341812	0.0011973	TRUE
ENSMUSG00000001151.10	Pcnt	2902.29	0.209018	1.1559	0.123952	1.68629	0.0917407	0.167905	FALSE
ENSMUSG00000001156.9	Mxd1	102.978	0.465428	1.38073	0.223839	2.0793	0.0375899	0.0786912	FALSE
ENSMUSG00000001157.13	Gmcl1	942.466	-0.180982	0.882102	0.0775358	-2.33418	0.0195865	0.0448899	FALSE
ENSMUSG00000001158.13	Snrnp27	823.683	-0.113602	0.924278	0.088125	-1.2891	0.197365	0.312293	FALSE
ENSMUSG00000001166.17	Oas1c	60.6542	1.92993	3.81038	0.39842	4.84396	1.27275e-06	6.61602e-06	TRUE
ENSMUSG00000001173.15	Ocrl	915.777	-0.387326	0.764545	0.094999	-4.07716	4.55891e-05	0.000185288	TRUE
ENSMUSG00000001175.15	Calm1	5151.8	-0.109332	0.927017	0.0425227	-2.57115	0.0101362	0.0251013	FALSE
ENSMUSG00000001211.15	Agpat3	471.605	-0.930573	0.52465	0.147087	-6.32666	2.50521e-10	2.0331e-09	TRUE
ENSMUSG00000001227.12	Sema6b	45.8077	1.3985	2.63627	0.330762	4.22812	2.35656e-05	0.000100036	TRUE
ENSMUSG00000001228.14	Uhrf1	10752	-1.08007	0.473005	0.0472212	-22.8726	8.70848e-116	1.9126e-113	TRUE
ENSMUSG00000001229.9	Dpp9	738.627	0.0719279	1.05112	0.085863	0.837705	0.402196	0.542374	FALSE
ENSMUSG00000001240.13	Ramp2	240.103	-0.0217347	0.985048	0.181349	-0.11985	0.904602	0.941077	FALSE
ENSMUSG00000001247.16	Lsr	560.68	-0.622435	0.649574	0.101159	-6.15304	7.60113e-10	5.86783e-09	TRUE
ENSMUSG00000001248.15	Gramd1a	882.718	0.30459	1.23507	0.115195	2.64412	0.00819045	0.0207747	FALSE
ENSMUSG00000001249.14	Hpn	56.9836	-1.76476	0.294276	0.358657	-4.92046	8.63392e-07	4.60388e-06	TRUE
ENSMUSG00000001270.9	Ckb	12050.2	0.270407	1.20615	0.0311384	8.68401	3.82059e-18	6.05846e-17	TRUE
ENSMUSG00000001280.13	Sp1	4010.69	-0.404219	0.755645	0.0951206	-4.24954	2.14209e-05	9.15508e-05	TRUE
ENSMUSG00000001281.10	Itgb7	283.576	0.706221	1.63153	0.242808	2.90856	0.00363102	0.0101329	FALSE
ENSMUSG00000001285.12	Myg1	951.092	0.0251875	1.01761	0.0741443	0.339709	0.734076	0.823659	FALSE
ENSMUSG00000001288.15	Rarg	394.251	0.940849	1.91966	0.148879	6.31955	2.62324e-10	2.12398e-09	TRUE
ENSMUSG00000001289.12	Pfdn5	1465.42	-0.249484	0.841197	0.121743	-2.04926	0.0404365	0.083841	FALSE
ENSMUSG00000001300.16	Efnb2	65.5696	2.85431	7.23158	0.32526	8.77547	1.70188e-18	2.75849e-17	TRUE
ENSMUSG00000001305.5	Rrp15	1672.28	-0.0299958	0.979423	0.0645266	-0.464859	0.642032	0.75564	FALSE
ENSMUSG00000001313.12	Rnd2	402.841	-0.132163	0.912462	0.115244	-1.14682	0.251458	0.377165	FALSE
ENSMUSG00000001323.17	Srr	62.0225	1.58124	2.99227	0.382224	4.13695	3.51955e-05	0.000145297	TRUE
ENSMUSG00000001333.9	Sync	55.6512	0.547937	1.46199	0.334334	1.63889	0.101236	0.181779	FALSE
ENSMUSG00000001334.9	Fndc5	5.13449	1.25051	2.37926	0.986541	1.26757	0.20495	0.321774	FALSE
ENSMUSG00000001348.15	Acp5	48.0494	1.36312	2.57241	0.325095	4.193	2.75285e-05	0.000115795	TRUE
ENSMUSG00000001349.5	Cnn1	4.83489	3.60446	12.1633	1.45306	2.4806	0.0131162	0.0315385	FALSE
ENSMUSG00000001366.14	Fbxo9	287.903	1.41952	2.67497	0.145546	9.75307	1.78979e-22	3.7127e-21	TRUE
ENSMUSG00000001376.17	Vps50	1408.2	-0.0983638	0.934092	0.0732973	-1.34198	0.179601	0.289636	FALSE
ENSMUSG00000001380.7	Hars	2202.37	-0.178887	0.883384	0.0586974	-3.04761	0.00230669	0.00676603	TRUE
ENSMUSG00000001383.9	Zmat2	2348.76	0.21904	1.16396	0.077333	2.83243	0.00461962	0.0125567	FALSE
ENSMUSG00000001403.13	Ube2c	2814.64	-0.164192	0.892428	0.0451452	-3.63698	0.000275848	0.000981899	TRUE
ENSMUSG00000001415.10	Smg5	3051.36	0.146397	1.1068	0.0739719	1.97909	0.0478063	0.096825	FALSE
ENSMUSG00000001416.13	Cct3	14325.6	0.0990467	1.07107	0.0365433	2.7104	0.00672027	0.017503	FALSE
ENSMUSG00000001418.13	Glmp	1394.97	0.239024	1.18019	0.0643728	3.71312	0.000204723	0.000746726	TRUE
ENSMUSG00000001419.17	Mef2d	945.053	-0.555952	0.680208	0.102021	-5.44941	5.05375e-08	3.20326e-07	TRUE
ENSMUSG00000001420.13	Tmem79	119.303	-0.428858	0.742849	0.24969	-1.71756	0.0858769	0.159011	FALSE
ENSMUSG00000001424.14	Snd1	4233.36	-0.122112	0.918842	0.112047	-1.08983	0.27579	0.405933	FALSE
ENSMUSG00000001435.15	Col18a1	5106.9	2.02245	4.06272	0.0939323	21.5309	7.99585e-103	1.41906e-100	TRUE
ENSMUSG00000001436.15	Slc19a1	384.721	-0.806172	0.571897	0.110488	-7.29649	2.95371e-13	3.18972e-12	TRUE
ENSMUSG00000001440.5	Kpnb1	24996.4	0.497603	1.41187	0.04638	10.7288	7.45368e-27	1.94017e-25	TRUE
ENSMUSG00000001441.13	Npepps	5658.8	0.294965	1.22686	0.0459731	6.41603	1.39877e-10	1.17142e-09	TRUE
ENSMUSG00000001444.2	Tbx21	7.35337	6.29494	78.5174	1.45257	4.33365	1.46657e-05	6.4532e-05	TRUE
ENSMUSG00000001445.10	Mrpl10	1625.81	0.759142	1.69248	0.0650976	11.6616	2.00249e-31	6.26046e-30	TRUE
ENSMUSG00000001467.5	Cyp51	1828.9	-0.844199	0.55702	0.10827	-7.79716	6.33165e-15	7.99189e-14	TRUE
ENSMUSG00000001472.17	Tcf25	3173.98	-0.229746	0.852785	0.124335	-1.84781	0.0646303	0.12542	FALSE
ENSMUSG00000001473.7	Tubb6	1280.1	0.755645	1.68839	0.0629134	12.0109	3.11545e-33	1.04066e-31	TRUE
ENSMUSG00000001482.15	Def8	1815.38	0.00512693	1.00356	0.066712	0.0768516	0.938742	0.962461	FALSE
ENSMUSG00000001504.10	Irx2	182.766	1.05673	2.08021	0.292223	3.61618	0.000298984	0.00105782	TRUE
ENSMUSG00000001506.10	Col1a1	6565.59	11.6422	3196.43	0.402672	28.9125	8.31295e-184	3.94753e-181	TRUE
ENSMUSG00000001507.16	Itga3	309.357	-0.317074	0.802696	0.159778	-1.98447	0.0472033	0.09588	FALSE
ENSMUSG00000001510.8	Dlx3	2.9239	3.91514	15.086	1.71309	2.28542	0.0222882	0.0501927	FALSE
ENSMUSG00000001517.14	Foxm1	1180.55	-0.221683	0.857565	0.108154	-2.0497	0.0403939	0.0837627	FALSE
ENSMUSG00000001518.12	Itfg2	597.984	0.0675922	1.04797	0.121662	0.555574	0.578502	0.702439	FALSE
ENSMUSG00000001521.12	Tulp3	1230.81	-0.663408	0.631385	0.0784612	-8.45524	2.78509e-17	4.19314e-16	TRUE
ENSMUSG00000001524.14	Gtf2h4	857.726	-0.0740478	0.949969	0.119804	-0.618075	0.536526	0.666485	FALSE
ENSMUSG00000001525.10	Tubb5	38672.9	0.17373	1.12797	0.0253965	6.84069	7.88122e-12	7.50125e-11	TRUE
ENSMUSG00000001542.7	Ell2	953.355	-0.743248	0.597393	0.139826	-5.31553	1.06347e-07	6.4722e-07	TRUE
ENSMUSG00000001552.14	Jup	5740.29	0.207946	1.15504	0.0603146	3.44769	0.000565396	0.00189544	TRUE
ENSMUSG00000001555.10	Fkbp10	316.356	0.242403	1.18296	0.132002	1.83636	0.066305	0.12802	FALSE
ENSMUSG00000001558.5	Klhl10	23.3651	1.00445	2.00618	0.444687	2.25879	0.0238967	0.0533295	FALSE
ENSMUSG00000001566.9	Mnx1	4.75961	-1.85433	0.276562	1.03164	-1.79746	0.0722632	0.137829	FALSE
ENSMUSG00000001569.10	Nom1	1319.54	0.343968	1.26924	0.0746654	4.6068	4.08915e-06	1.9657e-05	TRUE
ENSMUSG00000001576.15	Ergic1	1469.75	-0.571299	0.673011	0.0992258	-5.75756	8.53374e-09	5.87992e-08	TRUE
ENSMUSG00000001583.13	Tnk1	506.569	-0.290628	0.817546	0.123976	-2.34423	0.0190667	0.0438047	FALSE
ENSMUSG00000001588.12	Acap1	574.212	-0.811233	0.569895	0.103048	-7.87241	3.4787e-15	4.48428e-14	TRUE
ENSMUSG00000001604.14	Tcea3	1144.02	0.54495	1.45897	0.0915957	5.94951	2.68939e-09	1.95501e-08	TRUE
ENSMUSG00000001627.12	Ifrd1	1556.27	-0.332677	0.794062	0.0906801	-3.66869	0.000243797	0.00087607	TRUE
ENSMUSG00000001630.13	Stk38l	516.543	0.264416	1.20115	0.114512	2.30906	0.0209401	0.0475223	FALSE
ENSMUSG00000001632.16	Brpf1	1176.32	0.143075	1.10426	0.0634351	2.25545	0.0241054	0.0537232	FALSE
ENSMUSG00000001642.18	Akr1b3	2397.61	0.257169	1.19513	0.0536255	4.79564	1.62156e-06	8.29424e-06	TRUE
ENSMUSG00000001655.6	Hoxc13	144.794	-1.41908	0.373952	0.191764	-7.40013	1.36054e-13	1.51391e-12	TRUE
ENSMUSG00000001656.3	Hoxc11	3.53727	-4.25703	0.0523004	1.63943	-2.59666	0.00941343	0.0234968	FALSE
ENSMUSG00000001657.7	Hoxc8	2.43269	1.90521	3.74564	1.48728	1.281	0.200192
ENSMUSG00000001661.5	Hoxc6	2.12891	1.36549	2.57663	1.95261	0.699315	0.484355
ENSMUSG00000001663.10	Gstt1	11.5066	-0.369376	0.774117	0.630826	-0.585544	0.558182	0.685422	FALSE
ENSMUSG00000001665.11	Gstt3	103.828	-0.565151	0.675885	0.243039	-2.32535	0.0200531	0.0457932	FALSE
ENSMUSG00000001666.8	Ddt	1066.05	-0.357524	0.780503	0.0690588	-5.17709	2.25377e-07	1.30689e-06	TRUE
ENSMUSG00000001672.14	Marveld3	56.1157	-0.372685	0.772344	0.340642	-1.09407	0.273926	0.403799	FALSE
ENSMUSG00000001674.11	Ddx18	3406.21	0.223156	1.16728	0.0586596	3.80426	0.00014223	0.00053306	TRUE
ENSMUSG00000001687.15	Ubl3	1514.18	-0.203522	0.868428	0.150714	-1.35039	0.176891	0.286212	FALSE
ENSMUSG00000001700.10	Gramd3	53.7613	2.23997	4.72386	0.356549	6.28235	3.33491e-10	2.66823e-09	TRUE
ENSMUSG00000001707.8	Eef1e1	1476.7	0.0610255	1.04321	0.0688966	0.885755	0.375749	0.515936	FALSE
ENSMUSG00000001729.14	Akt1	1072.07	1.07849	2.11182	0.119945	8.99155	2.43777e-19	4.2157e-18	TRUE
ENSMUSG00000001739.14	Cldn15	1.82802	0.682803	1.60526	1.46616	0.465709	0.641424
ENSMUSG00000001750.16	Tcirg1	357.016	0.275896	1.21075	0.178487	1.54574	0.122167	0.212353	FALSE
ENSMUSG00000001751.9	Naglu	75.6545	0.335189	1.26154	0.249618	1.34281	0.179335	0.289393	FALSE
ENSMUSG00000001755.12	Coasy	753.952	0.347855	1.27267	0.114259	3.04443	0.00233119	0.00682649	TRUE
ENSMUSG00000001761.7	Smo	297.569	0.34584	1.27089	0.124847	2.7701	0.00560389	0.0149451	FALSE
ENSMUSG00000001763.14	Tspan33	39.8622	1.59702	3.02517	0.36244	4.4063	1.05154e-05	4.72761e-05	TRUE
ENSMUSG00000001767.5	Crnkl1	1700.63	0.213395	1.15941	0.059811	3.56782	0.000359963	0.00125437	TRUE
ENSMUSG00000001768.16	Rin2	325.801	0.0142841	1.00995	0.172934	0.0825984	0.934171	0.959342	FALSE
ENSMUSG00000001773.14	Folh1	3.3352	2.30303	4.93492	1.35568	1.6988	0.0893562	0.164276	FALSE
ENSMUSG00000001774.8	Chordc1	1846.46	-0.468581	0.722675	0.089935	-5.21022	1.88621e-07	1.1095e-06	TRUE
ENSMUSG00000001783.3	Rtcb	4189.13	-0.0673927	0.954361	0.0429874	-1.56773	0.116944	0.204775	FALSE
ENSMUSG00000001785.13	Pwp1	1911.77	0.0589892	1.04174	0.060187	0.9801	0.327037	0.464589	FALSE
ENSMUSG00000001786.14	Fbxo7	422.73	-0.62057	0.650414	0.152792	-4.06152	4.87532e-05	0.000196783	TRUE
ENSMUSG00000001794.13	Capns1	4040.01	-0.573263	0.672095	0.0694516	-8.25413	1.53016e-16	2.20008e-15	TRUE
ENSMUSG00000001802.16	Lrp3	48.6439	1.27404	2.41838	0.350979	3.62996	0.000283465	0.00100717	TRUE
ENSMUSG00000001815.15	Evx2	1.62594	4.11185	17.2898	2.12529	1.93473	0.0530239
ENSMUSG00000001819.4	Hoxd13	24.1095	4.78599	27.5884	0.820023	5.8364	5.33395e-09	3.74421e-08	TRUE
ENSMUSG00000001827.12	Folr1	299.129	0.126942	1.09198	0.211188	0.601084	0.547784	0.676643	FALSE
ENSMUSG00000001829.17	Clpb	1614.26	-0.381901	0.767426	0.0849289	-4.49672	6.90107e-06	3.20263e-05	TRUE
ENSMUSG00000001833.17	Sept7	3032.27	0.121486	1.08786	0.0553775	2.19379	0.0282509	0.0616452	FALSE
ENSMUSG00000001844.10	Zdhhc4	274.358	0.00288621	1.002	0.135421	0.0213129	0.982996	0.989529	FALSE
ENSMUSG00000001847.14	Rac1	3173.27	-0.293072	0.816163	0.0574707	-5.0995	3.40551e-07	1.92705e-06	TRUE
ENSMUSG00000001855.15	Nup214	2231.86	0.41284	1.3313	0.134615	3.06681	0.00216359	0.00639218	TRUE
ENSMUSG00000001864.13	Aif1l	135.145	3.7413	13.3735	0.38152	9.80632	1.05758e-22	2.22802e-21	TRUE
ENSMUSG00000001870.16	Ltbp1	175.005	1.28228	2.43223	0.209799	6.11194	9.84263e-10	7.5026e-09	TRUE
ENSMUSG00000001891.16	Ugp2	639.169	-0.059403	0.959661	0.109234	-0.543814	0.586569	0.709341	FALSE
ENSMUSG00000001901.15	Kcnh6	16.8827	2.00186	4.00517	0.562049	3.56173	0.000368425	0.00128107	TRUE
ENSMUSG00000001909.16	Trmt1	1956.44	0.263837	1.20067	0.0769122	3.43037	0.000602757	0.00200615	TRUE
ENSMUSG00000001910.5	Nacc1	5400.06	-0.270554	0.829001	0.0526341	-5.14029	2.7432e-07	1.57253e-06	TRUE
ENSMUSG00000001911.16	Nfix	86.3645	4.35571	20.4739	0.742925	5.86292	4.54795e-09	3.21818e-08	TRUE
ENSMUSG00000001918.17	Slc1a5	2608.16	-1.9083	0.266407	0.0494279	-38.6077	0	0	TRUE
ENSMUSG00000001924.15	Uba1	14570.9	-0.280184	0.823486	0.0665908	-4.20755	2.58158e-05	0.000109113	TRUE
ENSMUSG00000001930.17	Vwf	317.875	-1.99685	0.250546	0.304387	-6.56026	5.37149e-11	4.67445e-10	TRUE
ENSMUSG00000001942.8	Siae	320.726	-0.444165	0.735009	0.120692	-3.68014	0.000233103	0.0008403	TRUE
ENSMUSG00000001943.8	Vsig2	7.79728	0.920616	1.89292	0.827322	1.11277	0.265809	0.394477	FALSE
ENSMUSG00000001946.14	Esam	8.65914	2.40132	5.28287	0.871717	2.7547	0.00587451	0.0155679	FALSE
ENSMUSG00000001948.10	Spa17	16.3145	0.220496	1.16513	0.520142	0.423914	0.671629	0.778706	FALSE
ENSMUSG00000001962.8	Fam50a	1275.07	0.0643523	1.04562	0.0682372	0.943069	0.345646	0.484376	FALSE
ENSMUSG00000001964.14	Emd	1259.42	-0.413375	0.750865	0.0681978	-6.06141	1.3493e-09	1.01269e-08	TRUE
ENSMUSG00000001983.7	Taco1	317.887	0.539846	1.45382	0.13381	4.03442	5.4738e-05	0.000219226	TRUE
ENSMUSG00000001985.9	Grik3	1489.2	-0.647892	0.638212	0.0764282	-8.47713	2.30816e-17	3.50211e-16	TRUE
ENSMUSG00000001986.16	Gria3	47.8802	4.60773	24.3817	0.544778	8.45799	2.72015e-17	4.0989e-16	TRUE
ENSMUSG00000001995.9	Sipa1l2	1420.3	-0.905945	0.533683	0.0648612	-13.9674	2.4631e-44	1.13886e-42	TRUE
ENSMUSG00000001998.15	Ap4e1	463.071	-0.249692	0.841076	0.123396	-2.0235	0.0430217	0.0884808	FALSE
ENSMUSG00000001999.15	Blvra	186.504	-0.324632	0.798502	0.166233	-1.95288	0.0508341	0.102087	FALSE
ENSMUSG00000002006.12	Pdzd4	688.437	0.281209	1.21521	0.0907309	3.09938	0.00193929	0.00578417	TRUE
ENSMUSG00000002010.17	Idh3g	2538.01	-0.387033	0.764701	0.0535483	-7.22773	4.91146e-13	5.21102e-12	TRUE
ENSMUSG00000002012.13	Pnck	43.7686	-1.70478	0.306767	0.403057	-4.22964	2.34064e-05	9.94843e-05	TRUE
ENSMUSG00000002014.12	Ssr4	823.947	-0.438168	0.738071	0.0909924	-4.81543	1.46881e-06	7.55694e-06	TRUE
ENSMUSG00000002015.5	Bcap31	2115.92	-0.134303	0.91111	0.0495881	-2.70837	0.00676152	0.0175948	FALSE
ENSMUSG00000002017.10	Fam98a	1005.01	0.361854	1.28508	0.0876346	4.12912	3.64153e-05	0.000150051	TRUE
ENSMUSG00000002020.15	Ltbp2	156.84	6.85336	115.629	0.556413	12.317	7.33448e-35	2.59812e-33	TRUE
ENSMUSG00000002028.13	Kmt2a	1128.63	-0.275647	0.82608	0.0843636	-3.26737	0.00108551	0.00342722	TRUE
ENSMUSG00000002031.13	Ift46	943.893	-0.765298	0.588332	0.438246	-1.74628	0.0807632	0.151135	FALSE
ENSMUSG00000002032.17	Tmem25	12.3693	0.0211636	1.01478	0.603633	0.0350603	0.972032	0.982375	FALSE
ENSMUSG00000002043.17	Trappc6a	474.88	-0.29092	0.817381	0.152348	-1.90958	0.0561877	0.111361	FALSE
ENSMUSG00000002052.6	Supt6	4559	0.405558	1.3246	0.0618088	6.56149	5.32732e-11	4.6406e-10	TRUE
ENSMUSG00000002055.9	Spag5	2278.64	0.0581998	1.04117	0.110692	0.525782	0.599039	0.720141	FALSE
ENSMUSG00000002058.13	Unc119	478.476	0.450849	1.36684	0.147829	3.0498	0.00228993	0.00672247	TRUE
ENSMUSG00000002059.18	Rab34	543.677	0.551781	1.46589	0.131874	4.18417	2.86212e-05	0.000120046	TRUE
ENSMUSG00000002064.10	Sdf2	736.467	0.248886	1.18829	0.112968	2.20316	0.0275835	0.0603465	FALSE
ENSMUSG00000002068.16	Ccne1	2417.82	0.226249	1.16979	0.0579438	3.90462	9.43724e-05	0.000363943	TRUE
ENSMUSG00000002076.12	Hsf2bp	1036.72	-0.48861	0.712712	0.0935745	-5.22161	1.77374e-07	1.04509e-06	TRUE
ENSMUSG00000002083.13	Bbc3	481.204	-0.515004	0.699791	0.11249	-4.57824	4.68905e-06	2.23755e-05	TRUE
ENSMUSG00000002100.15	Mybpc3	120.146	1.72593	3.30793	0.212438	8.12438	4.49641e-16	6.22553e-15	TRUE
ENSMUSG00000002102.15	Psmc3	4775.59	0.174527	1.12859	0.0772675	2.25874	0.0238996	0.0533295	FALSE
ENSMUSG00000002103.16	Acp2	411.649	-0.312354	0.805326	0.168473	-1.85403	0.0637352	0.124026	FALSE
ENSMUSG00000002104.11	Rapsn	51.9691	1.76055	3.38827	0.388301	4.53398	5.78827e-06	2.71779e-05	TRUE
ENSMUSG00000002105.15	Slc39a13	146.813	0.159314	1.11676	0.247826	0.642844	0.520325	0.652868	FALSE
ENSMUSG00000002107.18	Celf2	103.315	0.145768	1.10632	0.499327	0.291929	0.770341	0.849717	FALSE
ENSMUSG00000002108.10	Nr1h3	14.1612	1.10093	2.14493	0.608505	1.80924	0.0704133	0.1348	FALSE
ENSMUSG00000002109.14	Ddb2	261.489	-0.964536	0.512443	0.150326	-6.4163	1.3963e-10	1.17047e-09	TRUE
ENSMUSG00000002111.8	Spi1	17.5367	-0.125123	0.916926	0.691578	-0.180924	0.856427	0.910475	FALSE
ENSMUSG00000002129.11	Sf3a1	4309.04	0.27074	1.20643	0.0738072	3.66821	0.000244252	0.00087725	TRUE
ENSMUSG00000002147.18	Stat6	764.406	-0.671709	0.627763	0.129716	-5.1783	2.2392e-07	1.29887e-06	TRUE
ENSMUSG00000002190.13	Clgn	414.591	-0.722985	0.605843	0.108984	-6.63385	3.27042e-11	2.91534e-10	TRUE
ENSMUSG00000002204.9	Napsa	43.8282	-1.39171	0.381113	0.375273	-3.70852	0.000208473	0.000758831	TRUE
ENSMUSG00000002205.16	Vrk3	720.98	-0.493977	0.710065	0.1173	-4.21123	2.53984e-05	0.000107401	TRUE
ENSMUSG00000002210.11	Smg9	516.621	-0.0458159	0.968742	0.0993565	-0.461126	0.644708	0.757947	FALSE
ENSMUSG00000002221.11	Paxip1	2223.09	-0.438751	0.737773	0.0488952	-8.97329	2.87785e-19	4.94754e-18	TRUE
ENSMUSG00000002222.14	Rmnd5a	1580.67	-1.18162	0.440856	0.110693	-10.6748	1.33598e-26	3.43174e-25	TRUE
ENSMUSG00000002227.15	Mov10	3846.24	-0.0742134	0.94986	0.055019	-1.34887	0.177379	0.286896	FALSE
ENSMUSG00000002228.7	Ppm1j	266.239	-1.53573	0.344906	0.184375	-8.32936	8.12796e-17	1.18908e-15	TRUE
ENSMUSG00000002233.13	Rhoc	458.695	0.489996	1.40444	0.109021	4.49452	6.97284e-06	3.23253e-05	TRUE
ENSMUSG00000002249.21	Tead3	70.542	0.0912761	1.06531	0.269057	0.339245	0.734425	0.823791	FALSE
ENSMUSG00000002250.16	Ppard	679.106	-0.452739	0.730654	0.120046	-3.77139	0.00016234	0.000602009	TRUE
ENSMUSG00000002257.8	Def6	535.789	-0.0798217	0.946175	0.143803	-0.555076	0.578843	0.702706	FALSE
ENSMUSG00000002265.17	Peg3	748.999	0.0852664	1.06088	0.0950508	0.897061	0.369686	0.509482	FALSE
ENSMUSG00000002266.17	Zim1	11.1282	0.237777	1.17917	0.862525	0.275675	0.782798	0.859231	FALSE
ENSMUSG00000002274.13	Metrn	292.749	-0.566307	0.675343	0.125694	-4.50544	6.6237e-06	3.0886e-05	TRUE
ENSMUSG00000002279.19	Lmf1	161.697	-0.970647	0.510277	0.177484	-5.46893	4.52749e-08	2.88636e-07	TRUE
ENSMUSG00000002280.11	Narfl	431.873	0.0823625	1.05875	0.126081	0.65325	0.513595	0.646687	FALSE
ENSMUSG00000002289.16	Angptl4	289.583	0.192462	1.14271	0.143963	1.33689	0.181259	0.291894	FALSE
ENSMUSG00000002297.16	Dbf4	3067.58	-0.0701137	0.952563	0.0441273	-1.5889	0.112084	0.197762	FALSE
ENSMUSG00000002307.16	Daxx	1448.86	-0.102794	0.931228	0.0913824	-1.12488	0.260641	0.388244	FALSE
ENSMUSG00000002308.16	Cd320	640.707	-0.105948	0.929194	0.108469	-0.976761	0.328688	0.465767	FALSE
ENSMUSG00000002319.16	Ipo4	2173.08	0.640866	1.55927	0.115781	5.53516	3.10936e-08	2.0189e-07	TRUE
ENSMUSG00000002320.15	Tm9sf1	979.686	-0.204438	0.867877	0.0949264	-2.15365	0.0312679	0.0671938	FALSE
ENSMUSG00000002324.8	Rec8	305.825	0.718707	1.64571	0.148906	4.82658	1.38898e-06	7.16722e-06	TRUE
ENSMUSG00000002325.15	Irf9	401.86	0.580414	1.49528	0.118269	4.90759	9.22032e-07	4.88986e-06	TRUE
ENSMUSG00000002326.6	Gmpr2	421.257	-0.0231363	0.984091	0.157778	-0.146638	0.883417	0.92662	FALSE
ENSMUSG00000002329.7	Mdp1	540.344	-0.80395	0.572779	0.103204	-7.78992	6.70502e-15	8.43287e-14	TRUE
ENSMUSG00000002332.16	Dhrs1	522.25	-0.5421	0.686771	0.145762	-3.71908	0.000199954	0.000730727	TRUE
ENSMUSG00000002341.8	Ncan	16.3996	-0.765614	0.588203	0.553748	-1.3826	0.166787	0.273235	FALSE
ENSMUSG00000002342.17	Tmem161a	558.213	-0.648578	0.637909	0.123803	-5.23878	1.61641e-07	9.57205e-07	TRUE
ENSMUSG00000002343.11	Armc6	496.167	0.744547	1.67545	0.127559	5.83688	5.31879e-09	3.73506e-08	TRUE
ENSMUSG00000002345.18	Borcs8	361.802	-0.0131892	0.9909	0.113331	-0.116378	0.907353	0.942877	FALSE
ENSMUSG00000002346.16	Slc25a42	193.275	-1.23587	0.424587	0.175358	-7.04768	1.81923e-12	1.83385e-11	TRUE
ENSMUSG00000002365.10	Snx9	406.281	0.450219	1.36625	0.113655	3.96127	7.4551e-05	0.000291599	TRUE
ENSMUSG00000002372.9	Ranbp3	2093.43	0.288942	1.22174	0.0777856	3.71459	0.000203532	0.000742803	TRUE
ENSMUSG00000002379.7	Ndufa11	1055.86	0.201782	1.15012	0.0689767	2.92536	0.00344053	0.00966428	TRUE
ENSMUSG00000002384.2	Bmp8b	11.7035	1.0053	2.00735	0.683918	1.46991	0.141587	0.239454	FALSE
ENSMUSG00000002393.14	Nr2f6	516.247	0.34334	1.26869	0.128368	2.67467	0.00748034	0.0191756	FALSE
ENSMUSG00000002395.14	Use1	1089.6	-0.275701	0.826049	0.0721354	-3.82199	0.00013238	0.000498801	TRUE
ENSMUSG00000002396.8	Ocel1	104.075	0.720266	1.64749	0.230575	3.12378	0.00178544	0.00537149	TRUE
ENSMUSG00000002409.18	Dyrk1b	124.416	0.363066	1.28616	0.20778	1.74736	0.0805748	0.150815	FALSE
ENSMUSG00000002413.15	Braf	650.32	-0.350641	0.784235	0.117191	-2.99206	0.00277099	0.00796308	TRUE
ENSMUSG00000002416.13	Ndufb2	628.969	-0.0979924	0.934332	0.100346	-0.976548	0.328793	0.465879	FALSE
ENSMUSG00000002428.12	Hltf	1304.71	0.0372073	1.02613	0.0910156	0.408801	0.682686	0.786453	FALSE
ENSMUSG00000002455.14	Prpf6	2879.15	0.0834348	1.05954	0.047654	1.75084	0.0799727	0.149911	FALSE
ENSMUSG00000002458.13	Rgs19	304.831	0.769116	1.70422	0.196181	3.92043	8.83902e-05	0.000342149	TRUE
ENSMUSG00000002459.17	Rgs20	2.56701	-4.56092	0.042367	1.82426	-2.50014	0.0124144	0.0300731	FALSE
ENSMUSG00000002475.16	Abhd3	32.2436	0.197142	1.14642	0.391987	0.502929	0.615014	0.734139	FALSE
ENSMUSG00000002477.5	Snrpd1	2438.99	-0.10486	0.929895	0.0633063	-1.65639	0.0976431	0.17661	FALSE
ENSMUSG00000002486.15	Tchp	337.998	0.294275	1.22627	0.135579	2.1705	0.0299691	0.064823	FALSE
ENSMUSG00000002489.16	Tiam1	1010.93	-0.748994	0.595018	0.0773556	-9.68248	3.57921e-22	7.287e-21	TRUE
ENSMUSG00000002496.10	Tsc2	2408.27	-0.1798	0.882825	0.0841868	-2.13573	0.0327013	0.0698555	FALSE
ENSMUSG00000002500.15	Rpl3l	25.5913	-0.717831	0.608011	0.48337	-1.48505	0.137529	0.233965	FALSE
ENSMUSG00000002504.15	Slc9a3r2	368.04	0.117665	1.08498	0.130943	0.898594	0.368869	0.508675	FALSE
ENSMUSG00000002524.17	Puf60	3231.06	-0.0332637	0.977207	0.0443591	-0.749873	0.453331	0.591535	FALSE
ENSMUSG00000002546.16	Golga2	990.756	0.144717	1.10551	0.10817	1.33786	0.180941	0.291503	FALSE
ENSMUSG00000002550.16	Uck1	463.297	0.0413489	1.02908	0.108439	0.381311	0.702973	0.80078	FALSE
ENSMUSG00000002565.16	Scin	2.29663	1.79122	3.46108	1.55105	1.15485	0.248153
ENSMUSG00000002578.18	Ikzf4	59.6238	-0.554667	0.680814	0.40373	-1.37386	0.169487	0.276703	FALSE
ENSMUSG00000002580.7	Mien1	510.557	0.623575	1.54069	0.101119	6.16671	6.97253e-10	5.40871e-09	TRUE
ENSMUSG00000002602.16	Axl	192.121	1.74638	3.35515	0.416571	4.19226	2.7619e-05	0.000116121	TRUE
ENSMUSG00000002603.15	Tgfb1	274.383	0.034454	1.02417	0.288314	0.119502	0.904878	0.941253	FALSE
ENSMUSG00000002608.8	Ccdc97	687.909	0.250551	1.18966	0.120176	2.08487	0.0370811	0.077765	FALSE
ENSMUSG00000002617.14	Zfp40	112.442	0.0611444	1.04329	0.309288	0.197694	0.843284	0.901796	FALSE
ENSMUSG00000002625.10	Akap8l	914.344	-0.355916	0.781373	0.127697	-2.78718	0.00531686	0.0142603	FALSE
ENSMUSG00000002635.11	Pdcd2l	825.278	0.132465	1.09616	0.0915942	1.44621	0.148118	0.248631	FALSE
ENSMUSG00000002658.9	Gtf2f1	2259.84	0.107426	1.0773	0.0569562	1.88612	0.0592782	0.116462	FALSE
ENSMUSG00000002660.8	Clpp	1308.46	0.181703	1.13422	0.0628838	2.8895	0.00385856	0.0106999	FALSE
ENSMUSG00000002661.14	Alkbh7	355.97	0.345946	1.27098	0.14871	2.32631	0.0200018	0.045694	FALSE
ENSMUSG00000002668.8	Dennd1c	96.6436	-0.317626	0.802389	0.439149	-0.723276	0.46951	0.606432	FALSE
ENSMUSG00000002679.14	Med6	689.244	0.131232	1.09523	0.100073	1.31136	0.189736	0.302538	FALSE
ENSMUSG00000002688.8	Prkd1	21.4576	2.6815	6.41521	0.546117	4.91012	9.10229e-07	4.83164e-06	TRUE
ENSMUSG00000002699.13	Lcp2	2.25345	4.57224	23.7893	1.93961	2.3573	0.0184083
ENSMUSG00000002718.14	Cse1l	6039.65	-0.0189559	0.986947	0.0529648	-0.357896	0.720421	0.813613	FALSE
ENSMUSG00000002728.14	Naa20	1323.41	-0.142493	0.905952	0.0622676	-2.28839	0.0221146	0.0498465	FALSE
ENSMUSG00000002731.6	Prkra	223.474	-0.804378	0.572609	0.146294	-5.49837	3.83329e-08	2.46075e-07	TRUE
ENSMUSG00000002732.14	Fkbp7	62.9946	0.115713	1.08351	0.28155	0.410986	0.681082	0.785417	FALSE
ENSMUSG00000002733.8	Plekha3	605.176	0.203699	1.15165	0.0937927	2.1718	0.029871	0.0646426	FALSE
ENSMUSG00000002741.9	Ykt6	1827.04	-0.374236	0.771514	0.0605617	-6.17942	6.43372e-10	5.01066e-09	TRUE
ENSMUSG00000002748.7	Baz1b	4069.28	0.100276	1.07198	0.0563248	1.78032	0.0750237	0.142136	FALSE
ENSMUSG00000002763.16	Pex6	549.855	0.469843	1.38496	0.122286	3.84216	0.000121957	0.000462508	TRUE
ENSMUSG00000002767.13	Mrpl2	1952.35	-0.44172	0.736256	0.505092	-0.874534	0.381827	0.522181	FALSE
ENSMUSG00000002768.8	Mea1	878.823	-0.517542	0.698561	0.0732448	-7.06592	1.59555e-12	1.61485e-11	TRUE
ENSMUSG00000002769.9	Gnmt	10.6679	0.0437744	1.03081	0.657856	0.0665409	0.946947	0.967486	FALSE
ENSMUSG00000002771.12	Grin2d	17.6618	1.10824	2.15582	0.556172	1.99262	0.0463035	0.0942704	FALSE
ENSMUSG00000002778.14	Kdelr1	1360.83	-0.537484	0.688972	0.0695399	-7.72914	1.08278e-14	1.33505e-13	TRUE
ENSMUSG00000002781.19	Tmem143	422.465	0.202034	1.15032	0.792342	0.254983	0.798736	0.871562	FALSE
ENSMUSG00000002797.9	Ggct	297.807	0.521139	1.43509	0.133288	3.90988	9.23437e-05	0.000356667	TRUE
ENSMUSG00000002799.6	Jag2	442.492	1.44415	2.72102	0.236803	6.09852	1.07055e-09	8.13208e-09	TRUE
ENSMUSG00000002803.14	Btbd6	166.265	-0.483886	0.715049	0.169847	-2.84895	0.00438638	0.0119992	FALSE
ENSMUSG00000002804.4	Nudt14	226.32	-0.170079	0.888794	0.170346	-0.998429	0.318071	0.454055	FALSE
ENSMUSG00000002808.7	Epdr1	152.913	-1.72992	0.301469	0.191641	-9.02687	1.76653e-19	3.08222e-18	TRUE
ENSMUSG00000002812.4	Flii	2499.7	0.0623207	1.04414	0.107636	0.578996	0.562592	0.689169	FALSE
ENSMUSG00000002814.15	Top3a	1047.68	0.544311	1.45832	0.0901437	6.03825	1.55792e-09	1.1638e-08	TRUE
ENSMUSG00000002820.6	Atg4d	804.016	-0.325698	0.797912	0.0946947	-3.43945	0.000582892	0.00194667	TRUE
ENSMUSG00000002825.8	Qtrt1	897.563	-0.185808	0.879157	0.121454	-1.52986	0.126052	0.217771	FALSE
ENSMUSG00000002831.14	Plin4	2.47898	1.3664	2.57826	1.44811	0.943576	0.345387
ENSMUSG00000002833.11	Hdgfl2	2496.82	0.0228808	1.01599	0.0781115	0.292925	0.769579	0.849356	FALSE
ENSMUSG00000002835.9	Chaf1a	2701.83	-0.219556	0.858829	0.0625402	-3.51064	0.000447024	0.00152746	TRUE
ENSMUSG00000002844.9	Adprh	2677.98	-1.11432	0.461909	0.0677641	-16.4441	9.24428e-61	6.31993e-59	TRUE
ENSMUSG00000002845.14	Tmem39a	1552.58	-0.44629	0.733928	0.0666347	-6.69756	2.11927e-11	1.92731e-10	TRUE
ENSMUSG00000002846.9	Timmdc1	529.464	-0.18045	0.882428	0.11469	-1.57338	0.115632	0.202901	FALSE
ENSMUSG00000002847.7	Pla1a	500.7	-1.27998	0.411803	0.12011	-10.6567	1.62267e-26	4.14393e-25	TRUE
ENSMUSG00000002870.8	Mcm2	7348.88	-0.0712853	0.95179	0.0827637	-0.861311	0.389067	0.529751	FALSE
ENSMUSG00000002871.14	Tpra1	210.895	-0.0551909	0.962467	0.251812	-0.219175	0.826514	0.891063	FALSE
ENSMUSG00000002881.14	Nab1	154.649	0.937974	1.91584	0.234941	3.99238	6.54124e-05	0.000258792	TRUE
ENSMUSG00000002885.14	Adgre5	251.725	0.545008	1.45903	0.208266	2.61688	0.00887373	0.0222922	FALSE
ENSMUSG00000002897.5	Il17ra	121.735	0.733255	1.66239	0.242597	3.02253	0.00250674	0.00727749	TRUE
ENSMUSG00000002900.16	Lamb1	1408.39	1.64402	3.12536	0.0843005	19.5019	1.05746e-84	1.27257e-82	TRUE
ENSMUSG00000002908.17	Kcnn1	79.7187	-0.379141	0.768895	0.27807	-1.36347	0.172734	0.280865	FALSE
ENSMUSG00000002910.11	Arrdc2	281.926	-0.594428	0.662307	0.187259	-3.17437	0.00150161	0.0045932	TRUE
ENSMUSG00000002948.19	Map2k7	1169.29	0.243844	1.18414	0.129048	1.88956	0.058817	0.115633	FALSE
ENSMUSG00000002949.15	Timm44	1374.82	-0.29573	0.81466	0.0647497	-4.56729	4.94081e-06	2.34558e-05	TRUE
ENSMUSG00000002957.11	Ap2a2	3758.39	-0.49188	0.711098	0.0455762	-10.7925	3.73616e-27	9.85651e-26	TRUE
ENSMUSG00000002963.17	Pnkp	672.043	-0.736315	0.600271	0.620385	-1.18687	0.23528	0.3583	FALSE
ENSMUSG00000002968.9	Med25	2357.44	-0.15683	0.896994	0.072892	-2.15154	0.0314339	0.067501	FALSE
ENSMUSG00000002980.14	Bcam	2573.24	-1.267	0.415524	0.0885882	-14.3021	2.12291e-46	1.02471e-44	TRUE
ENSMUSG00000002981.10	Clptm1	2181.26	0.275465	1.21038	0.0628436	4.38334	1.16876e-05	5.21991e-05	TRUE
ENSMUSG00000002983.17	Relb	961.192	-0.316679	0.802916	0.0740167	-4.27849	1.88167e-05	8.12708e-05	TRUE
ENSMUSG00000002984.17	Tomm40	4611.93	0.115701	1.0835	0.0427071	2.70917	0.00674524	0.0175576	FALSE
ENSMUSG00000002985.16	Apoe	10284.8	0.381578	1.30277	0.0373297	10.2218	1.58316e-24	3.69404e-23	TRUE
ENSMUSG00000002996.17	Hbp1	1109.29	-0.237981	0.847931	0.0757187	-3.14296	0.0016725	0.00505867	TRUE
ENSMUSG00000002997.15	Prkar2b	41.601	0.94497	1.92515	0.361587	2.6134	0.00896465	0.022498	FALSE
ENSMUSG00000003031.14	Cdkn1b	1209.65	-1.29189	0.408415	0.0767022	-16.843	1.18168e-63	8.68709e-62	TRUE
ENSMUSG00000003032.8	Klf4	6042.74	-0.575159	0.671212	0.0404907	-14.2047	8.56545e-46	4.06743e-44	TRUE
ENSMUSG00000003033.15	Ap1m1	1241.23	0.828719	1.77611	0.106104	7.81046	5.69788e-15	7.21786e-14	TRUE
ENSMUSG00000003037.16	Rab8a	1441.47	-0.122005	0.91891	0.109371	-1.11552	0.264628	0.39316	FALSE
ENSMUSG00000003038.15	Hmgn2	1842.48	0.156709	1.11474	0.0720426	2.17523	0.029613	0.0641554	FALSE
ENSMUSG00000003039.9	Fam32a	1219.82	0.274251	1.20937	0.0714169	3.84014	0.000122963	0.000466047	TRUE
ENSMUSG00000003051.13	Elf3	1081.39	0.490192	1.40463	0.0783609	6.25557	3.96059e-10	3.15428e-09	TRUE
ENSMUSG00000003062.13	Stard3nl	1131.2	-0.0535334	0.963573	0.0711369	-0.75254	0.451726	0.590132	FALSE
ENSMUSG00000003068.16	Stk11	1710.44	-0.352018	0.783487	0.0798558	-4.40817	1.04247e-05	4.68925e-05	TRUE
ENSMUSG00000003070.6	Efna2	105.11	1.0573	2.08104	0.219693	4.81264	1.48953e-06	7.66129e-06	TRUE
ENSMUSG00000003072.15	Atp5d	2457.5	-0.0524706	0.964284	0.0612525	-0.856629	0.39165	0.532155	FALSE
ENSMUSG00000003099.11	Ppp5c	2416.75	0.326138	1.25365	0.066544	4.90108	9.53119e-07	5.04255e-06	TRUE
ENSMUSG00000003119.14	Cdk12	2738.46	0.893611	1.85782	0.0566465	15.7752	4.60807e-56	2.95488e-54	TRUE
ENSMUSG00000003123.15	Lipe	184.066	-0.181599	0.881725	0.298825	-0.607709	0.54338	0.672811	FALSE
ENSMUSG00000003131.7	Pafah1b2	1254.7	-0.0980569	0.934291	0.120034	-0.816907	0.413982	0.553846	FALSE
ENSMUSG00000003134.10	Tbc1d8	556.601	-0.209448	0.864868	0.218395	-0.95903	0.337543	0.475412	FALSE
ENSMUSG00000003135.15	Cnot11	1725.26	0.361996	1.2852	0.111743	3.23954	0.00119722	0.00374025	TRUE
ENSMUSG00000003153.10	Slc2a3	22777.7	0.123339	1.08925	0.0337295	3.65671	0.000255478	0.000914392	TRUE
ENSMUSG00000003154.15	Foxj2	152.679	-0.105015	0.929796	0.18082	-0.580768	0.561397	0.688232	FALSE
ENSMUSG00000003161.15	Sri	459.216	0.63881	1.55704	0.114031	5.60206	2.11823e-08	1.39705e-07	TRUE
ENSMUSG00000003166.20	Dgcr2	1671.45	0.0720219	1.05119	0.065233	1.10407	0.269562	0.398771	FALSE
ENSMUSG00000003184.15	Irf3	399.423	-0.0592789	0.959744	0.144263	-0.410909	0.681139	0.785431	FALSE
ENSMUSG00000003190.12	Bcl2l12	228.334	-0.283236	0.821746	0.175547	-1.61345	0.106647	0.18979	FALSE
ENSMUSG00000003198.10	Zfp959	118.082	0.336307	1.26252	0.212089	1.58569	0.11281	0.198724	FALSE
ENSMUSG00000003199.16	Mpnd	1380.93	-0.179616	0.882938	0.0670858	-2.6774	0.00741965	0.0190422	FALSE
ENSMUSG00000003200.10	Sh3gl1	1387.21	-0.0464903	0.968289	0.0618743	-0.751368	0.452431	0.590643	FALSE
ENSMUSG00000003206.7	Ebi3	11.6603	-0.651659	0.636548	0.784928	-0.830215	0.406417	0.546696	FALSE
ENSMUSG00000003208.9	Yju2	239.547	0.434912	1.35183	0.139725	3.11262	0.00185434	0.00555227	TRUE
ENSMUSG00000003226.7	Ranbp2	5979.61	-0.0308153	0.978867	0.0516911	-0.596143	0.55108	0.679472	FALSE
ENSMUSG00000003228.9	Grk5	105.823	0.233749	1.17589	0.378552	0.617482	0.536917	0.666754	FALSE
ENSMUSG00000003233.12	Dvl3	694.175	-0.202884	0.868812	0.0953338	-2.12814	0.0333254	0.0710247	FALSE
ENSMUSG00000003234.16	Abcf3	958.951	-0.156522	0.897185	0.1357	-1.15344	0.24873	0.373839	FALSE
ENSMUSG00000003235.13	Eif2b5	4211.59	-0.235326	0.849493	0.0451442	-5.21275	1.8606e-07	1.09517e-06	TRUE
ENSMUSG00000003269.17	Cyth2	1147.4	0.498239	1.41249	0.0722252	6.89841	5.25868e-12	5.07665e-11	TRUE
ENSMUSG00000003271.17	Sult2b1	59.7643	1.17222	2.25359	0.371163	3.15825	0.00158722	0.00482731	TRUE
ENSMUSG00000003273.14	Car11	39.0734	-0.283253	0.821736	0.745947	-0.379723	0.704151	0.801758	FALSE
ENSMUSG00000003279.17	Dlgap1	183.326	0.187027	1.13842	0.207418	0.90169	0.367222	0.50708	FALSE
ENSMUSG00000003282.9	Plag1	226.934	-1.10204	0.465859	0.163364	-6.74588	1.52105e-11	1.40288e-10	TRUE
ENSMUSG00000003283.14	Hck	269.741	-1.75707	0.295849	0.147594	-11.9047	1.11801e-32	3.6512e-31	TRUE
ENSMUSG00000003299.10	Mrpl4	1078.84	0.0164302	1.01145	0.166503	0.0986779	0.921394	0.951504	FALSE
ENSMUSG00000003308.15	Keap1	888.829	0.176536	1.13017	0.110629	1.59575	0.110545	0.195498	FALSE
ENSMUSG00000003309.14	Ap1m2	618.649	-2.45845	0.181943	0.104583	-23.5072	3.44224e-122	8.173e-120	TRUE
ENSMUSG00000003316.14	Glg1	3793.54	-0.106357	0.928931	0.0461129	-2.30644	0.021086	0.0478225	FALSE
ENSMUSG00000003341.9	Atp8b3	15.9404	0.956452	1.94053	0.53536	1.78656	0.0740087	0.140561	FALSE
ENSMUSG00000003344.14	Btbd2	1581.02	-0.712754	0.610154	0.0652276	-10.9272	8.54623e-28	2.31724e-26	TRUE
ENSMUSG00000003345.16	Csnk1g2	2516.77	0.0474102	1.03341	0.0977517	0.485006	0.627672	0.744323	FALSE
ENSMUSG00000003346.14	Abhd17a	1104.85	-0.0358597	0.97545	0.0771387	-0.464872	0.642023	0.75564	FALSE
ENSMUSG00000003348.10	Mob3a	564.978	0.0736044	1.05234	0.114658	0.64195	0.520906	0.65327	FALSE
ENSMUSG00000003352.14	Cacnb3	305.69	1.39534	2.6305	0.196947	7.08483	1.39214e-12	1.41812e-11	TRUE
ENSMUSG00000003354.6	Ccdc65	15.6956	0.021983	1.01535	0.558781	0.0393411	0.968618	0.979771	FALSE
ENSMUSG00000003355.7	Fkbp11	173.302	0.186072	1.13766	0.180113	1.03308	0.301564	0.435444	FALSE
ENSMUSG00000003360.15	Ddx23	3459.25	0.117531	1.08488	0.0723898	1.62358	0.104465	0.186533	FALSE
ENSMUSG00000003363.15	Pld3	1072.58	-0.0352686	0.97585	0.118966	-0.296461	0.766878	0.847531	FALSE
ENSMUSG00000003378.9	Grik5	85.7536	0.425943	1.34345	0.338965	1.2566	0.208899	0.3264	FALSE
ENSMUSG00000003379.7	Cd79a	6.61283	-1.78914	0.289344	1.05947	-1.68871	0.0912758	0.16728	FALSE
ENSMUSG00000003380.11	Rabac1	1154.61	-0.51039	0.702032	0.0822167	-6.20787	5.37068e-10	4.21828e-09	TRUE
ENSMUSG00000003382.18	Etv3	501.193	-0.00994963	0.993127	0.102707	-0.0968738	0.922827	0.952534	FALSE
ENSMUSG00000003402.14	Prkcsh	2779.89	-0.283205	0.821764	0.0632459	-4.47783	7.54055e-06	3.47372e-05	TRUE
ENSMUSG00000003410.8	Elavl3	38.3756	1.35916	2.56536	0.418629	3.24669	0.00116754	0.00365598	TRUE
ENSMUSG00000003411.10	Rab3b	14.8928	1.47077	2.7717	0.663779	2.21576	0.0267081	0.0586502	FALSE
ENSMUSG00000003418.11	St8sia6	246.215	1.11104	2.16001	0.312223	3.55846	0.000373031	0.00129529	TRUE
ENSMUSG00000003420.8	Fcgrt	101.541	0.446832	1.36304	0.226643	1.97153	0.0486636	0.0983007	FALSE
ENSMUSG00000003421.13	Nosip	1389.79	-0.304153	0.809917	0.0681059	-4.46589	7.97364e-06	3.66075e-05	TRUE
ENSMUSG00000003423.15	Pih1d1	648.759	-0.0746973	0.949541	0.117384	-0.636348	0.524549	0.656338	FALSE
ENSMUSG00000003429.11	Rps11	14653.1	0.0234484	1.01639	0.0348584	0.672676	0.501153	0.635302	FALSE
ENSMUSG00000003435.9	Supt5	4985.05	0.0946183	1.06778	0.050388	1.87779	0.0604094	0.118288	FALSE
ENSMUSG00000003436.11	Dll3	46.6208	2.78464	6.89064	0.420925	6.61552	3.70258e-11	3.2806e-10	TRUE
ENSMUSG00000003437.14	Paf1	1270.32	-0.203372	0.868518	0.0678709	-2.99645	0.0027314	0.00785575	TRUE
ENSMUSG00000003438.17	Timm50	1449.88	0.104138	1.07485	0.111982	0.929945	0.352399	0.491596	FALSE
ENSMUSG00000003444.8	Med29	449.717	0.428023	1.34539	0.106682	4.01214	6.01707e-05	0.000239541	TRUE
ENSMUSG00000003452.15	Bicd1	137.551	1.26869	2.40942	0.189353	6.70011	2.08263e-11	1.89594e-10	TRUE
ENSMUSG00000003458.12	Ncstn	1242.6	-0.355016	0.781861	0.0717298	-4.94935	7.44615e-07	4.01685e-06	TRUE
ENSMUSG00000003464.13	Pex19	1223.47	-0.200354	0.870337	0.0710695	-2.81913	0.0048154	0.0130324	FALSE
ENSMUSG00000003469.9	Phyhip	69.4702	0.99351	1.99102	0.615413	1.61438	0.106445	0.189488	FALSE
ENSMUSG00000003476.16	Crhr2	21.4094	1.14346	2.2091	0.500858	2.283	0.0224301	0.05048	FALSE
ENSMUSG00000003500.13	Impdh1	685.562	0.702705	1.62755	0.302024	2.32665	0.0199837	0.0456584	FALSE
ENSMUSG00000003518.13	Dusp3	180.627	1.48624	2.80157	0.1977	7.51763	5.57779e-14	6.45173e-13	TRUE
ENSMUSG00000003526.12	Prodh	413.758	0.115749	1.08354	0.121023	0.956418	0.338861	0.476913	FALSE
ENSMUSG00000003527.9	Ess2	514.157	0.080407	1.05732	0.101017	0.795972	0.426048	0.565426	FALSE
ENSMUSG00000003528.15	Slc25a1	2611.2	-0.380035	0.768419	0.0514467	-7.38698	1.50205e-13	1.6661e-12	TRUE
ENSMUSG00000003531.15	Dgcr6	458.499	-0.487647	0.713187	0.102897	-4.73916	2.1461e-06	1.07981e-05	TRUE
ENSMUSG00000003534.17	Ddr1	477.752	-0.115601	0.922997	0.134692	-0.858262	0.390748	0.531422	FALSE
ENSMUSG00000003541.6	Ier3	129.44	1.14149	2.20609	0.199966	5.70843	1.1402e-08	7.75586e-08	TRUE
ENSMUSG00000003545.3	Fosb	8.22752	-0.080973	0.94542	0.852143	-0.0950228	0.924297	0.953213	FALSE
ENSMUSG00000003546.10	Klc4	457.035	-0.137947	0.908812	0.115159	-1.19788	0.230963	0.353116	FALSE
ENSMUSG00000003549.9	Ercc1	439.021	0.230975	1.17363	0.236201	0.977876	0.328136	0.465415	FALSE
ENSMUSG00000003559.8	As3mt	227.77	-1.25445	0.419154	0.19335	-6.48795	8.70105e-11	7.43206e-10	TRUE
ENSMUSG00000003573.15	Homer3	483.347	0.555709	1.46989	0.119948	4.63293	3.60525e-06	1.75372e-05	TRUE
ENSMUSG00000003575.13	Crtc1	215.227	0.0219748	1.01535	0.428682	0.0512613	0.959117	0.974593	FALSE
ENSMUSG00000003581.14	Rnf215	150.188	0.245206	1.18526	0.177188	1.38388	0.166396	0.272824	FALSE
ENSMUSG00000003585.13	Sec14l2	154.141	-0.232513	0.851151	0.228889	-1.01583	0.309709	0.444861	FALSE
ENSMUSG00000003604.14	Aven	518.819	-0.0251467	0.982721	0.101905	-0.246767	0.805089	0.875877	FALSE
ENSMUSG00000003617.16	Cp	39.5508	8.47783	356.518	1.26305	6.71219	1.91725e-11	1.74993e-10	TRUE
ENSMUSG00000003623.4	Crot	1079.09	-0.176629	0.884768	0.0854862	-2.06618	0.0388119	0.0808255	FALSE
ENSMUSG00000003644.17	Rps6ka1	3141.66	-0.323249	0.799268	0.138726	-2.33013	0.0197995	0.0453025	FALSE
ENSMUSG00000003657.9	Calb2	683.249	-2.1998	0.217668	0.104371	-21.0766	1.30427e-98	2.10238e-96	TRUE
ENSMUSG00000003660.10	Snrnp200	7797.05	0.019264	1.01344	0.0596728	0.322827	0.746826	0.832967	FALSE
ENSMUSG00000003662.10	Ciao1	1028.26	0.238486	1.17975	0.0935281	2.54988	0.010776	0.0265173	FALSE
ENSMUSG00000003680.16	Taf6l	643.914	-0.0516218	0.964851	0.444873	-0.116037	0.907623	0.942877	FALSE
ENSMUSG00000003721.14	Insig2	428.593	0.688668	1.61179	0.74245	0.927561	0.353635	0.492929	FALSE
ENSMUSG00000003731.13	Kpna6	2526.33	0.0262213	1.01834	0.0872944	0.300378	0.763889	0.845504	FALSE
ENSMUSG00000003746.16	Man1a	201.344	3.08793	8.50273	0.210482	14.6708	9.92413e-49	5.17409e-47	TRUE
ENSMUSG00000003752.9	Itpkc	468.916	-0.260962	0.834532	0.11119	-2.34698	0.0189264	0.0435451	FALSE
ENSMUSG00000003762.13	Coq8b	371.49	-0.153468	0.899087	0.177152	-0.866306	0.386322	0.526749	FALSE
ENSMUSG00000003778.14	Brd8	2920.38	0.140412	1.10222	0.0466902	3.00731	0.00263572	0.0076042	TRUE
ENSMUSG00000003779.16	Kif20a	4611.28	-0.0810035	0.9454	0.042414	-1.90983	0.056155	0.111327	FALSE
ENSMUSG00000003808.18	Farsa	2017.78	-0.0130321	0.991007	0.0560951	-0.232322	0.816288	0.884446	FALSE
ENSMUSG00000003809.14	Gcdh	938.799	-0.588399	0.66508	0.0968156	-6.07753	1.22051e-09	9.20757e-09	TRUE
ENSMUSG00000003810.12	Mast2	1345.37	0.238652	1.17989	0.165851	1.43895	0.150163	0.251393	FALSE
ENSMUSG00000003812.13	Dnase2a	465.469	0.345322	1.27043	0.108908	3.17075	0.00152045	0.00464353	TRUE
ENSMUSG00000003813.15	Rad23a	1317.07	-0.243636	0.844614	0.09085	-2.68174	0.00732401	0.0188408	FALSE
ENSMUSG00000003814.8	Calr	10286.1	0.352512	1.27678	0.0344909	10.2204	1.60615e-24	3.73776e-23	TRUE
ENSMUSG00000003824.12	Syce2	631.465	0.118638	1.08571	0.100941	1.17532	0.239867	0.363816	FALSE
ENSMUSG00000003847.16	Nfat5	544.685	-0.158359	0.896044	0.109249	-1.44953	0.147189	0.247356	FALSE
ENSMUSG00000003848.14	Nob1	1607.66	0.178091	1.13139	0.065674	2.71174	0.00669315	0.0174401	FALSE
ENSMUSG00000003849.8	Nqo1	687.019	-0.352261	0.783355	0.10524	-3.34722	0.000816263	0.00263974	TRUE
ENSMUSG00000003863.18	Ppfia3	289.063	0.0084021	1.00584	0.170472	0.0492874	0.96069	0.975233	FALSE
ENSMUSG00000003865.16	Gys1	1500.32	-0.694916	0.617745	0.102939	-6.75076	1.47074e-11	1.36005e-10	TRUE
ENSMUSG00000003868.14	Ruvbl2	4886.91	-0.0931503	0.937473	0.0981386	-0.949171	0.342534	0.480811	FALSE
ENSMUSG00000003872.9	Lin7b	24.309	-0.619741	0.650788	0.558123	-1.1104	0.266826	0.395623	FALSE
ENSMUSG00000003873.11	Bax	3460.96	-0.138345	0.908561	0.137172	-1.00855	0.313189	0.448507	FALSE
ENSMUSG00000003923.14	Tfam	1988.71	-0.217624	0.859981	0.074388	-2.92552	0.00343881	0.009661	TRUE
ENSMUSG00000003929.11	Zfp81	338.466	-0.0523596	0.964358	0.147999	-0.353784	0.723501	0.815834	FALSE
ENSMUSG00000003934.5	Efnb3	45.1413	0.196706	1.14608	0.311216	0.632057	0.527349	0.658558	FALSE
ENSMUSG00000003948.17	Mmd	273.473	-0.181624	0.88171	0.12914	-1.40642	0.1596	0.263939	FALSE
ENSMUSG00000003949.16	Hlf	75.3573	0.180138	1.13299	0.273815	0.657881	0.510614	0.643641	FALSE
ENSMUSG00000003955.8	Fam162a	1081.15	0.58885	1.50405	0.0730411	8.06191	7.5113e-16	1.01989e-14	TRUE
ENSMUSG00000003970.9	Rpl8	32383	-0.29579	0.814626	0.0326871	-9.04915	1.44083e-19	2.52396e-18	TRUE
ENSMUSG00000003992.15	Ssbp2	34.7872	1.4082	2.65406	0.401655	3.506	0.000454901	0.00155226	TRUE
ENSMUSG00000004018.9	Fancl	714.271	-0.805754	0.572063	0.100681	-8.00303	1.21394e-15	1.62197e-14	TRUE
ENSMUSG00000004031.13	Brinp2	4.99038	1.19079	2.28278	0.955783	1.24588	0.212808	0.330946	FALSE
ENSMUSG00000004032.10	Gstm5	62.3418	2.139	4.40457	0.304976	7.01368	2.32136e-12	2.31477e-11	TRUE
ENSMUSG00000004035.12	Gstm7	57.6701	-1.07413	0.474956	0.33198	-3.23553	0.00121415	0.00378978	TRUE
ENSMUSG00000004038.9	Gstm3	159.888	-0.0932767	0.937391	0.189113	-0.493232	0.621849	0.739735	FALSE
ENSMUSG00000004040.16	Stat3	2636.47	0.414256	1.33261	0.153072	2.70628	0.00680425	0.0176833	FALSE
ENSMUSG00000004043.14	Stat5a	255.013	-0.622554	0.64952	0.185052	-3.3642	0.00076765	0.00250002	TRUE
ENSMUSG00000004044.9	Cavin1	1532.68	-0.252874	0.839223	0.0703883	-3.59256	0.00032745	0.00114928	TRUE
ENSMUSG00000004054.9	Map3k11	556.99	-0.116228	0.922596	0.261325	-0.444765	0.65649	0.76677	FALSE
ENSMUSG00000004056.15	Akt2	2004.16	-0.195121	0.8735	0.0896142	-2.17734	0.029455	0.063884	FALSE
ENSMUSG00000004069.17	Dnaja3	1858.48	-0.0457898	0.968759	0.0611434	-0.748893	0.453922	0.592175	FALSE
ENSMUSG00000004070.15	Hmox2	623.261	0.124049	1.08979	0.0894264	1.38716	0.165393	0.271473	FALSE
ENSMUSG00000004071.13	Cdip1	812.302	-0.391373	0.762404	0.0772467	-5.06653	4.0514e-07	2.25691e-06	TRUE
ENSMUSG00000004085.14	Map3k20	280.858	0.691713	1.6152	0.137131	5.04419	4.55452e-07	2.51544e-06	TRUE
ENSMUSG00000004096.9	Cwc15	1482.14	0.19157	1.14201	0.0674363	2.84075	0.00450072	0.0122736	FALSE
ENSMUSG00000004098.7	Col5a3	272.36	3.79872	13.9164	0.202575	18.7522	1.85803e-78	2.01516e-76	TRUE
ENSMUSG00000004099.16	Dnmt1	8515.76	-0.338768	0.790716	0.0762364	-4.44365	8.84435e-06	4.03624e-05	TRUE
ENSMUSG00000004100.12	Ppan	2547.82	0.132482	1.09618	0.0527942	2.50939	0.0120938	0.0293777	FALSE
ENSMUSG00000004105.8	Angptl2	490.56	5.54084	46.5541	0.24048	23.0407	1.82159e-117	4.0513e-115	TRUE
ENSMUSG00000004110.17	Cacna1e	2.06698	4.1863	18.2055	2.18997	1.91158	0.0559297
ENSMUSG00000004113.18	Cacna1b	17.2298	1.71298	3.27837	0.753367	2.27376	0.0229804	0.0515665	FALSE
ENSMUSG00000004127.12	Trmt10a	572.513	0.405233	1.3243	0.10527	3.84947	0.000118376	0.000449895	TRUE
ENSMUSG00000004151.17	Etv1	144.137	0.280306	1.21445	0.20639	1.35814	0.17442	0.283074	FALSE
ENSMUSG00000004187.11	Kifc2	125.894	-0.757713	0.591433	0.30381	-2.49404	0.0126299	0.0304943	FALSE
ENSMUSG00000004207.14	Psap	7233.1	0.371801	1.29397	0.0406452	9.14747	5.82839e-20	1.04816e-18	TRUE
ENSMUSG00000004221.16	Ikbkg	548.399	-0.424417	0.74514	0.185031	-2.29376	0.0218044	0.0492208	FALSE
ENSMUSG00000004233.14	Wars2	140.539	0.335676	1.26197	0.255543	1.31358	0.188986	0.301753	FALSE
ENSMUSG00000004263.15	Atn1	747.158	0.132542	1.09622	0.231344	0.572921	0.566699	0.692285	FALSE
ENSMUSG00000004264.17	Phb2	7140.2	0.10285	1.07389	0.0324089	3.17351	0.00150609	0.0046053	TRUE
ENSMUSG00000004266.15	Ptpn6	803.923	0.664935	1.5855	0.162231	4.09869	4.15497e-05	0.000169814	TRUE
ENSMUSG00000004267.16	Eno2	109.417	1.0904	2.12933	0.315603	3.45497	0.000550349	0.00185136	TRUE
ENSMUSG00000004268.11	Emg1	2502.55	0.174624	1.12867	0.05324	3.27995	0.00103825	0.00329162	TRUE
ENSMUSG00000004270.13	Lpcat3	1625.18	-0.867006	0.548283	0.113222	-7.65757	1.89478e-14	2.29912e-13	TRUE
ENSMUSG00000004285.12	Atp6v1f	1353.68	-0.0821862	0.944625	0.0716167	-1.14758	0.25114	0.376882	FALSE
ENSMUSG00000004317.14	Clcn5	218.58	0.797781	1.73842	0.243248	3.2797	0.00103918	0.00329395	TRUE
ENSMUSG00000004319.15	Clcn3	1810.85	-0.562788	0.676992	0.0577287	-9.74885	1.86572e-22	3.8611e-21	TRUE
ENSMUSG00000004328.15	Hif3a	251.951	0.0753811	1.05364	0.201924	0.373314	0.708915	0.805256	FALSE
ENSMUSG00000004341.8	Gpx6	14.0822	2.20794	4.62016	0.674493	3.27348	0.00106231	0.00336241	TRUE
ENSMUSG00000004347.17	Pde1c	1.88313	0.830023	1.77771	1.62058	0.512176	0.608528
ENSMUSG00000004356.8	Utp20	3608.07	0.179446	1.13245	0.105458	1.70158	0.0888334	0.163486	FALSE
ENSMUSG00000004359.16	Spic	279.553	-0.000181376	0.999874	0.161923	-0.00112014	0.999106	0.999448	FALSE
ENSMUSG00000004360.9	9330159F19Rik	3.01174	-0.450955	0.731558	1.18964	-0.379067	0.704638	0.802011	FALSE
ENSMUSG00000004364.14	Cul3	2534.78	0.0834355	1.05954	0.0782629	1.06609	0.286381	0.418064	FALSE
ENSMUSG00000004371.15	Il11	4.13456	2.09726	4.27897	1.26896	1.65274	0.0983829	0.177601	FALSE
ENSMUSG00000004383.18	Large1	346.995	0.0129488	1.00902	0.133824	0.09676	0.922917	0.952534	FALSE
ENSMUSG00000004393.10	Ddx56	1738.47	0.224656	1.1685	0.0773084	2.90597	0.0036612	0.0102058	FALSE
ENSMUSG00000004394.12	Tmed4	562.127	-0.435538	0.739418	0.131527	-3.31139	0.000928347	0.00297593	TRUE
ENSMUSG00000004415.15	Col26a1	289.472	-5.17299	0.0277188	0.373441	-13.8522	1.23309e-43	5.64203e-42	TRUE
ENSMUSG00000004446.12	Bid	1294.87	-0.604745	0.657588	0.0813849	-7.43067	1.08046e-13	1.21846e-12	TRUE
ENSMUSG00000004451.14	Ralb	1266.91	-0.203555	0.868408	0.0640646	-3.17734	0.00148634	0.0045537	TRUE
ENSMUSG00000004455.16	Ppp1cc	8154.27	-0.0637909	0.956747	0.0488987	-1.30455	0.192046	0.305721	FALSE
ENSMUSG00000004460.17	Dnajb11	1525.22	0.229576	1.17249	0.060629	3.78657	0.000152739	0.000568925	TRUE
ENSMUSG00000004462.7	Tbccd1	497.03	-0.513323	0.700607	0.244352	-2.10075	0.0356631	0.0752402	FALSE
ENSMUSG00000004473.10	Clec11a	12.3215	0.114288	1.08244	0.586869	0.194741	0.845595	0.903223	FALSE
ENSMUSG00000004500.9	Zfp324	95.1995	0.245537	1.18553	0.238949	1.02757	0.304152	0.438352	FALSE
ENSMUSG00000004508.6	Gab2	36.0664	2.04845	4.13662	0.395103	5.18461	2.16472e-07	1.25858e-06	TRUE
ENSMUSG00000004530.12	Coro1c	4384.58	0.865918	1.8225	0.558172	1.55135	0.120819	0.210323	FALSE
ENSMUSG00000004535.12	Tax1bp1	3280.93	0.00946648	1.00658	0.0635231	0.149024	0.881535	0.92534	FALSE
ENSMUSG00000004558.15	Ndrg2	366.053	-0.0121873	0.991588	0.141474	-0.0861451	0.931351	0.957442	FALSE
ENSMUSG00000004561.14	Mettl17	401.252	0.217726	1.1629	0.850993	0.25585	0.798067	0.87115	FALSE
ENSMUSG00000004562.16	Arhgef40	124.549	2.10814	4.31134	0.320514	6.57735	4.78902e-11	4.19666e-10	TRUE
ENSMUSG00000004565.15	Pnpla6	2327.29	-0.132283	0.912387	0.283111	-0.467247	0.640323	0.754394	FALSE
ENSMUSG00000004567.16	Mcoln1	504.61	-0.00181923	0.99874	0.114789	-0.0158484	0.987355	0.992553	FALSE
ENSMUSG00000004568.13	Arhgef18	1641.33	-0.277299	0.825134	0.0827889	-3.34947	0.000809649	0.0026198	TRUE
ENSMUSG00000004591.16	Pkn2	2687.53	-0.0606498	0.958832	0.05682	-1.0674	0.28579	0.417505	FALSE
ENSMUSG00000004610.4	Etfb	2081.37	0.231273	1.17387	0.0703876	3.2857	0.00101729	0.00323274	TRUE
ENSMUSG00000004626.14	Stxbp2	1454.1	-1.79186	0.2888	0.578806	-3.09578	0.00196298	0.00584569	TRUE
ENSMUSG00000004631.15	Sgce	55.373	0.713259	1.6395	0.306309	2.32856	0.0198822	0.0454621	FALSE
ENSMUSG00000004633.17	Chn2	23.9524	1.0176	2.02454	0.642534	1.58372	0.113257	0.199415	FALSE
ENSMUSG00000004637.15	Wwox	264.867	-0.969917	0.510535	0.13144	-7.37917	1.5928e-13	1.75789e-12	TRUE
ENSMUSG00000004642.13	Slbp	2818.27	0.00808522	1.00562	0.0507817	0.159215	0.873499	0.920272	FALSE
ENSMUSG00000004655.5	Aqp1	117.844	6.84137	114.672	0.625726	10.9335	7.97198e-28	2.16488e-26	TRUE
ENSMUSG00000004661.15	Arid3b	1596.24	0.374926	1.29677	0.137568	2.72537	0.00642285	0.0168156	FALSE
ENSMUSG00000004665.10	Cnn2	593.7	-0.253632	0.838782	0.101523	-2.49828	0.0124797	0.0302148	FALSE
ENSMUSG00000004667.18	Polr2e	3597.47	0.154519	1.11305	0.0396455	3.89752	9.7181e-05	0.000374117	TRUE
ENSMUSG00000004668.14	Abca13	3.24077	3.0769	8.43799	1.48756	2.06842	0.0386006	0.0804522	FALSE
ENSMUSG00000004677.17	Myo9b	1752.36	-0.226924	0.854455	0.101446	-2.2369	0.0252926	0.0559405	FALSE
ENSMUSG00000004698.10	Hdac9	14.5794	3.48738	11.2152	0.782232	4.45824	8.26365e-06	3.78598e-05	TRUE
ENSMUSG00000004709.14	Cd244a	2.58757	1.2939	2.4519	1.33641	0.968189	0.33295	0.470252	FALSE
ENSMUSG00000004748.5	Mtfp1	212.152	0.109708	1.07901	0.169789	0.646146	0.518185	0.650787	FALSE
ENSMUSG00000004768.14	Rab23	800.25	0.0641411	1.04546	0.140804	0.455534	0.648725	0.761041	FALSE
ENSMUSG00000004771.12	Rab11a	863.406	-0.143998	0.905008	0.082965	-1.73565	0.0826264	0.154162	FALSE
ENSMUSG00000004788.11	Eif2b2	1260.78	0.299173	1.23044	0.063886	4.68292	2.82817e-06	1.39817e-05	TRUE
ENSMUSG00000004789.10	Dlst	2514.36	0.138739	1.10094	0.0531321	2.61122	0.00902211	0.0226196	FALSE
ENSMUSG00000004791.7	Pgf	8.02587	5.37461	41.4877	1.44515	3.71906	0.000199962	0.000730727	TRUE
ENSMUSG00000004798.14	Ulk2	96.2442	1.00196	2.00272	0.220234	4.54953	5.37657e-06	2.5357e-05	TRUE
ENSMUSG00000004815.12	Dgkq	396.199	-0.199688	0.870739	0.189195	-1.05546	0.291213	0.423772	FALSE
ENSMUSG00000004837.2	Grap	2.80334	3.84708	14.3909	1.78379	2.15669	0.0310297	0.0667718	FALSE
ENSMUSG00000004843.7	Chmp2b	701.307	0.072641	1.05164	0.0916744	0.792381	0.428139	0.567171	FALSE
ENSMUSG00000004846.10	Plod3	971.774	-0.115312	0.923183	0.0888464	-1.29788	0.194329	0.308667	FALSE
ENSMUSG00000004849.14	Ap1s1	994.741	-0.0394419	0.973031	0.131122	-0.300804	0.763564	0.845464	FALSE
ENSMUSG00000004864.13	Mapk13	209.9	-0.827508	0.563502	0.168616	-4.90763	9.21823e-07	4.88986e-06	TRUE
ENSMUSG00000004865.16	Srpk1	3041.07	-0.199046	0.871126	0.0705269	-2.82227	0.00476843	0.0129153	FALSE
ENSMUSG00000004880.11	Lbr	4671.45	-0.447303	0.733412	0.129902	-3.4434	0.000574444	0.00192321	TRUE
ENSMUSG00000004885.5	Crabp2	22.9315	0.890464	1.85377	0.507	1.75634	0.0790304	0.148541	FALSE
ENSMUSG00000004891.16	Nes	300.08	-0.0461212	0.968537	0.147644	-0.31238	0.754751	0.838878	FALSE
ENSMUSG00000004892.13	Bcan	7.08649	1.02619	2.03664	0.817613	1.25511	0.209441	0.327024	FALSE
ENSMUSG00000004895.9	Prcc	1774.6	0.0803506	1.05727	0.0559579	1.43591	0.151027	0.252671	FALSE
ENSMUSG00000004896.16	Rrnad1	314.415	0.323758	1.25159	0.209698	1.54393	0.122606	0.212928	FALSE
ENSMUSG00000004897.16	Hdgf	13269	-0.520506	0.697127	0.0429509	-12.1186	8.41517e-34	2.87096e-32	TRUE
ENSMUSG00000004929.12	Thop1	2762.02	0.258403	1.19615	0.0683885	3.77845	0.000157807	0.000586934	TRUE
ENSMUSG00000004931.11	Apba3	981.048	-0.540927	0.687329	0.159632	-3.38859	0.000702522	0.00230716	TRUE
ENSMUSG00000004933.17	Matk	18.2091	-1.29739	0.406861	0.603403	-2.15012	0.0315454	0.0676909	FALSE
ENSMUSG00000004934.14	Pias4	1344.66	-0.0678058	0.954088	0.0927198	-0.731298	0.464597	0.6019	FALSE
ENSMUSG00000004936.8	Map2k1	3378.47	-0.280256	0.823445	0.0551988	-5.07721	3.83013e-07	2.14795e-06	TRUE
ENSMUSG00000004937.6	Sgta	2030.33	0.327656	1.25497	0.0621798	5.26949	1.36802e-07	8.18113e-07	TRUE
ENSMUSG00000004945.15	Tmem242	652.109	0.054041	1.03817	0.0830132	0.650993	0.515051	0.648009	FALSE
ENSMUSG00000004947.15	Dtx2	560.015	-0.162128	0.893706	0.0960334	-1.68824	0.0913649	0.167409	FALSE
ENSMUSG00000004948.12	Zp3	77.1272	2.15282	4.44695	0.276125	7.79652	6.36395e-15	8.02113e-14	TRUE
ENSMUSG00000004951.10	Hspb1	5555.1	-0.373874	0.771707	0.0383134	-9.75832	1.6995e-22	3.52957e-21	TRUE
ENSMUSG00000004952.13	Rasa4	293.567	0.300458	1.23154	0.133864	2.2445	0.0248004	0.0549903	FALSE
ENSMUSG00000004961.7	Syt5	12.5176	0.737473	1.66725	0.646451	1.1408	0.253952	0.380355	FALSE
ENSMUSG00000004980.16	Hnrnpa2b1	21658	0.29075	1.22328	0.0261182	11.1321	8.75571e-29	2.48125e-27	TRUE
ENSMUSG00000004988.9	Fxyd4	28.2447	-0.974163	0.509035	0.49958	-1.94996	0.0511805	0.102665	FALSE
ENSMUSG00000004994.12	Ccdc130	209.507	-0.0476884	0.967485	0.21475	-0.222064	0.824264	0.889413	FALSE
ENSMUSG00000004996.9	Mri1	447.157	-0.510091	0.702178	0.135206	-3.77269	0.000161496	0.000599257	TRUE
ENSMUSG00000005034.15	Prkacb	974.508	0.0845936	1.06039	0.097359	0.868883	0.384911	0.525395	FALSE
ENSMUSG00000005043.13	Sgsh	95.1819	0.741485	1.6719	0.242777	3.05418	0.00225675	0.00663395	TRUE
ENSMUSG00000005045.16	Chd5	199.279	0.0197613	1.01379	0.977536	0.0202155	0.983872	0.990138	FALSE
ENSMUSG00000005054.7	Cstb	1724.19	-0.864693	0.549163	0.0704284	-12.2776	1.19446e-34	4.20576e-33	TRUE
ENSMUSG00000005057.13	Sh2b2	38.7254	0.0372005	1.02612	0.365608	0.10175	0.918955	0.950438	FALSE
ENSMUSG00000005069.12	Pex5	1697.03	0.0491226	1.03464	0.0737369	0.666188	0.505291	0.638856	FALSE
ENSMUSG00000005078.16	Jkamp	459.073	0.0970904	1.06961	0.108404	0.895636	0.370447	0.51025	FALSE
ENSMUSG00000005087.17	Cd44	174.679	6.44235	86.9645	0.436228	14.7683	2.34499e-49	1.25232e-47	TRUE
ENSMUSG00000005102.13	Eif2ak4	693.147	-0.0631254	0.957188	0.102085	-0.618363	0.536336	0.666296	FALSE
ENSMUSG00000005103.12	Wdr1	2356.81	0.367943	1.29051	0.116628	3.15483	0.0016059	0.00487653	TRUE
ENSMUSG00000005107.13	Slc2a9	2.84709	2.0037	4.01027	1.71223	1.17023	0.241909	0.365946	FALSE
ENSMUSG00000005124.10	Ccn4	119.998	5.07689	33.7517	0.395632	12.8324	1.0802e-37	4.16211e-36	TRUE
ENSMUSG00000005125.13	Ndrg1	363.358	1.07657	2.10902	0.147203	7.31351	2.6025e-13	2.82782e-12	TRUE
ENSMUSG00000005131.4	4930550C14Rik	6.67837	-0.309862	0.806719	0.787809	-0.393322	0.694082	0.794309	FALSE
ENSMUSG00000005142.10	Man2b1	1374.89	-0.540797	0.687391	0.0733923	-7.36858	1.72453e-13	1.89731e-12	TRUE
ENSMUSG00000005148.8	Klf5	5457.98	0.0220436	1.0154	0.0460786	0.478391	0.632372	0.7481	FALSE
ENSMUSG00000005150.16	Wdr83	348.785	-0.0870334	0.941457	0.129593	-0.671588	0.501846	0.635903	FALSE
ENSMUSG00000005161.15	Prdx2	3451.56	-0.0607798	0.958746	0.0515452	-1.17916	0.238336	0.362121	FALSE
ENSMUSG00000005198.15	Polr2a	9768.24	0.139051	1.10118	0.0631007	2.20363	0.0275504	0.0602891	FALSE
ENSMUSG00000005204.12	Senp3	5730.91	0.67628	1.59801	0.0761536	8.88047	6.65756e-19	1.11616e-17	TRUE
ENSMUSG00000005225.15	Plekha8	1012.77	0.121348	1.08775	0.0785407	1.54504	0.122337	0.212523	FALSE
ENSMUSG00000005233.16	Spc25	909.831	-0.345683	0.786936	0.0991812	-3.48536	0.000491467	0.00166879	TRUE
ENSMUSG00000005237.14	Dnah2	48.4114	-0.334928	0.792824	0.543011	-0.616799	0.537368	0.667086	FALSE
ENSMUSG00000005251.15	Ripk4	69.2679	-0.203347	0.868533	0.283257	-0.717888	0.472826	0.609192	FALSE
ENSMUSG00000005262.13	Ufd1	902.006	0.243866	1.18416	0.0798289	3.05486	0.00225166	0.0066223	TRUE
ENSMUSG00000005267.13	Zfp287	22.4341	2.65378	6.29313	0.540181	4.91275	8.98069e-07	4.77142e-06	TRUE
ENSMUSG00000005268.20	Prlr	15.4207	1.65327	3.14546	0.833753	1.98292	0.0473758	0.0961748	FALSE
ENSMUSG00000005299.6	Letm1	1097.2	0.568532	1.48301	0.146245	3.88752	0.000101275	0.000388599	TRUE
ENSMUSG00000005312.15	Ubqln1	2953.12	-0.457447	0.728274	0.0540266	-8.46707	2.51639e-17	3.79837e-16	TRUE
ENSMUSG00000005320.9	Fgfr4	15.1388	-0.060374	0.959015	0.581004	-0.103913	0.917238	0.949445	FALSE
ENSMUSG00000005338.13	Cadm3	5.09556	1.67433	3.19172	1.37475	1.21792	0.223256	0.343425	FALSE
ENSMUSG00000005354.16	Txn2	1602.7	-0.0300537	0.979384	0.0715274	-0.420171	0.674361	0.780638	FALSE
ENSMUSG00000005355.9	Casp14	5.77482	1.20488	2.30518	0.897446	1.34256	0.179414	0.289394	FALSE
ENSMUSG00000005357.9	Slc1a6	7.70893	2.25592	4.77639	0.979622	2.30285	0.0212873	0.0482045	FALSE
ENSMUSG00000005360.14	Slc1a3	77.3449	-1.87559	0.272515	0.308523	-6.07927	1.20729e-09	9.11563e-09	TRUE
ENSMUSG00000005362.14	Crbn	830.213	0.0329014	1.02307	0.080835	0.40702	0.683994	0.787189	FALSE
ENSMUSG00000005370.4	Msh6	13344	-0.16976	0.888991	0.0483957	-3.50774	0.000451934	0.00154334	TRUE
ENSMUSG00000005371.15	Fbxo11	1510.07	-0.689576	0.620036	0.0752537	-9.16335	5.03096e-20	9.08469e-19	TRUE
ENSMUSG00000005373.13	Mlxipl	54.4976	1.17584	2.25925	0.465744	2.52466	0.0115811	0.028266	FALSE
ENSMUSG00000005374.13	Tbl2	1271.08	-0.276093	0.825824	0.0887243	-3.11181	0.00185945	0.00556663	TRUE
ENSMUSG00000005378.17	Bud23	893.778	-0.0661551	0.95518	0.0990206	-0.668094	0.504074	0.637827	FALSE
ENSMUSG00000005397.8	Nid1	6111.29	-0.439694	0.737291	0.0444692	-9.8876	4.7121e-23	1.00885e-21	TRUE
ENSMUSG00000005410.6	Mcm5	9477.19	0.00047132	1.00033	0.0301742	0.01562	0.987538	0.992622	FALSE
ENSMUSG00000005413.8	Hmox1	1211.14	-0.389798	0.763236	0.0645483	-6.03887	1.55198e-09	1.16035e-08	TRUE
ENSMUSG00000005417.17	Mprip	3421.24	0.631759	1.54945	0.0712142	8.87125	7.23265e-19	1.21026e-17	TRUE
ENSMUSG00000005442.13	Cic	3081.81	-0.029852	0.979521	0.4775	-0.0625171	0.950151	0.969318	FALSE
ENSMUSG00000005447.12	Pafah1b3	745.183	-0.215945	0.860982	0.0871089	-2.47903	0.0131741	0.0316603	FALSE
ENSMUSG00000005465.9	Il27ra	30.5955	-1.43329	0.370285	0.431865	-3.31884	0.000903916	0.00290238	TRUE
ENSMUSG00000005469.10	Prkaca	1044.88	-0.0217301	0.985051	0.0822256	-0.264274	0.791569	0.866156	FALSE
ENSMUSG00000005470.8	Asf1b	804.947	-0.00546321	0.99622	0.084636	-0.0645495	0.948533	0.96843	FALSE
ENSMUSG00000005481.18	Ddx39	3471.8	-0.00857412	0.994074	0.0483794	-0.177227	0.85933	0.912142	FALSE
ENSMUSG00000005483.10	Dnajb1	1262.64	0.166526	1.12235	0.0704416	2.36403	0.0180774	0.0418362	FALSE
ENSMUSG00000005493.15	Msh4	5.25079	-0.851701	0.554131	0.960146	-0.887054	0.37505	0.515177	FALSE
ENSMUSG00000005501.14	Usp40	282.029	0.247612	1.18724	0.129491	1.9122	0.0558507	0.110768	FALSE
ENSMUSG00000005503.8	Evx1	2.64504	1.25243	2.38242	1.33089	0.94105	0.346679	0.485428	FALSE
ENSMUSG00000005505.12	Kbtbd4	417.43	0.221166	1.16568	0.118695	1.86331	0.0624192	0.121748	FALSE
ENSMUSG00000005506.16	Celf1	5731.01	0.0848888	1.06061	0.0618769	1.3719	0.170095	0.277361	FALSE
ENSMUSG00000005510.9	Ndufs3	1275.35	-0.0229051	0.984249	0.0674031	-0.339822	0.73399	0.823659	FALSE
ENSMUSG00000005514.14	Por	1021.77	0.0284277	1.0199	0.0688945	0.412626	0.679881	0.784618	FALSE
ENSMUSG00000005533.10	Igf1r	633.961	-0.517078	0.698786	0.0943037	-5.48311	4.17911e-08	2.67105e-07	TRUE
ENSMUSG00000005534.10	Insr	202.1	0.0477075	1.03362	0.23505	0.202967	0.83916	0.899521	FALSE
ENSMUSG00000005553.14	Atp4a	11.5071	1.43896	2.71125	1.05665	1.36181	0.173259	0.281605	FALSE
ENSMUSG00000005566.14	Trim28	33648	0.0308656	1.02162	0.0396447	0.778556	0.436241	0.575402	FALSE
ENSMUSG00000005575.16	Ube2m	1601.71	-0.0697338	0.952814	0.0639827	-1.08988	0.275764	0.405929	FALSE
ENSMUSG00000005580.11	Adcy9	43.6195	0.283763	1.21737	0.350752	0.809013	0.418507	0.558097	FALSE
ENSMUSG00000005583.16	Mef2c	24.0844	8.25733	305.987	1.28979	6.40206	1.53289e-10	1.27523e-09	TRUE
ENSMUSG00000005609.16	Ctr9	1665.63	0.3039	1.23448	0.0565315	5.37577	7.62573e-08	4.72941e-07	TRUE
ENSMUSG00000005610.17	Eif4g2	23658.6	0.0842496	1.06014	0.0356449	2.36358	0.0180995	0.0418707	FALSE
ENSMUSG00000005611.15	Mrvi1	2.59582	3.71487	13.1307	1.72411	2.15466	0.0311882	0.0670637	FALSE
ENSMUSG00000005615.15	Pcyt1a	678.145	0.61497	1.53153	0.165963	3.70547	0.000210998	0.000767067	TRUE
ENSMUSG00000005621.11	Zfp592	632.006	-0.0209901	0.985556	0.256064	-0.0819721	0.934669	0.959741	FALSE
ENSMUSG00000005625.15	Psmd4	4077.24	0.05653	1.03996	0.0455993	1.23971	0.215081	0.333685	FALSE
ENSMUSG00000005628.12	Tmod4	5.92955	-0.0231009	0.984115	1.29124	-0.0178905	0.985726	0.991482	FALSE
ENSMUSG00000005640.11	Insrr	1.68863	-1.29055	0.408794	1.57858	-0.817542	0.413619
ENSMUSG00000005656.9	Snx6	1624.54	-0.0780527	0.947335	0.080983	-0.963817	0.335138	0.47281	FALSE
ENSMUSG00000005667.8	Mthfd2	2764.91	-1.70681	0.306336	0.0581299	-29.362	1.67822e-189	8.67243e-187	TRUE
ENSMUSG00000005672.12	Kit	6142.57	0.133534	1.09698	0.0535952	2.49152	0.0127197	0.0306902	FALSE
ENSMUSG00000005674.9	Tomm40l	549.41	-0.119403	0.920568	0.127707	-0.934983	0.349797	0.488626	FALSE
ENSMUSG00000005677.14	Nr1i3	2.47074	1.39983	2.63871	1.51464	0.924198	0.355383
ENSMUSG00000005682.9	Pan2	1501.69	-0.368576	0.774546	0.0627233	-5.87622	4.19732e-09	2.97968e-08	TRUE
ENSMUSG00000005683.8	Cs	6517.23	-0.379381	0.768767	0.0385278	-9.84696	7.06514e-23	1.50102e-21	TRUE
ENSMUSG00000005686.17	Ampd3	163.37	-1.42691	0.371927	0.223385	-6.38766	1.68442e-10	1.39141e-09	TRUE
ENSMUSG00000005687.14	Bcas2	3332.53	-0.128752	0.914623	0.047942	-2.68557	0.00724064	0.0186756	FALSE
ENSMUSG00000005698.15	Ctcf	2943.54	0.00596576	1.00414	0.0558849	0.106751	0.914987	0.947784	FALSE
ENSMUSG00000005699.16	Pard6a	113.668	-0.390463	0.762885	0.247148	-1.57987	0.114135	0.200757	FALSE
ENSMUSG00000005705.10	Agrp	5.06355	1.2981	2.45905	1.04169	1.24615	0.212709	0.330822	FALSE
ENSMUSG00000005718.8	Tfap4	771.144	0.343632	1.26895	0.080818	4.25192	2.11948e-05	9.06725e-05	TRUE
ENSMUSG00000005732.14	Ranbp1	6073.27	-0.0878875	0.940899	0.0461302	-1.9052	0.0567535	0.112141	FALSE
ENSMUSG00000005774.12	Rfx5	272.567	-0.804492	0.572564	0.189853	-4.23744	2.26079e-05	9.63192e-05	TRUE
ENSMUSG00000005779.12	Psmb4	5336.68	0.0701239	1.04981	0.0424027	1.65376	0.0981765	0.177372	FALSE
ENSMUSG00000005802.12	Slc30a4	136.08	1.33045	2.51481	0.2105	6.32044	2.60823e-10	2.1128e-09	TRUE
ENSMUSG00000005803.14	Sqor	10.3272	6.75694	108.154	1.37022	4.93127	8.16967e-07	4.37892e-06	TRUE
ENSMUSG00000005804.14	Bloc1s6	471.068	0.144951	1.10569	0.125727	1.1529	0.248952	0.374109	FALSE
ENSMUSG00000005813.12	Metap1	1749.6	0.200067	1.14875	0.0763993	2.61871	0.00882639	0.0221859	FALSE
ENSMUSG00000005823.9	Gpr108	362.59	-0.175231	0.885626	0.117716	-1.48859	0.136597	0.232659	FALSE
ENSMUSG00000005836.10	Gata6	9.53685	3.13301	8.77266	1.26814	2.47056	0.0134901	0.0323403	FALSE
ENSMUSG00000005846.12	Rsl1d1	5745.47	-0.0828039	0.944221	0.0405623	-2.0414	0.0412109	0.0852456	FALSE
ENSMUSG00000005871.15	Apc	2411.77	-0.239269	0.847175	0.0779412	-3.06986	0.00214158	0.00633355	TRUE
ENSMUSG00000005873.6	Reep5	552.124	-0.293615	0.815855	0.110651	-2.65353	0.00796551	0.0202803	FALSE
ENSMUSG00000005881.13	Ergic3	1463.87	-0.383261	0.766703	0.0621822	-6.16351	7.11496e-10	5.50947e-09	TRUE
ENSMUSG00000005882.18	Uqcc1	760.118	-0.65113	0.636781	0.608016	-1.07091	0.28421	0.415612	FALSE
ENSMUSG00000005886.14	Ncoa2	1098.64	0.116453	1.08407	0.136794	0.851302	0.394602	0.534883	FALSE
ENSMUSG00000005892.4	Trh	9770.09	-0.623317	0.649177	0.0492197	-12.664	9.36283e-37	3.49267e-35	TRUE
ENSMUSG00000005893.14	Nr2c2	1063.67	-0.102442	0.931455	0.0841086	-1.21798	0.223232	0.34342	FALSE
ENSMUSG00000005897.14	Nr2c1	127.779	-1.1477	0.451346	0.218525	-5.25201	1.50449e-07	8.93611e-07	TRUE
ENSMUSG00000005899.14	Smpd4	2149.34	0.23582	1.17758	0.100522	2.34596	0.0189783	0.0436451	FALSE
ENSMUSG00000005907.14	Pex1	601.804	0.00183811	1.00127	0.180612	0.0101772	0.99188	0.995063	FALSE
ENSMUSG00000005917.15	Otx1	5.53907	-0.999755	0.500085	1.21606	-0.822129	0.411004	0.550994	FALSE
ENSMUSG00000005936.19	Kctd20	2100.94	-0.170232	0.8887	0.0789705	-2.15564	0.0311119	0.0669159	FALSE
ENSMUSG00000005947.11	Itgae	45.9461	0.819981	1.76538	0.316217	2.59309	0.00951169	0.0237286	FALSE
ENSMUSG00000005949.9	Ctns	420.939	0.666955	1.58772	0.13984	4.76941	1.84769e-06	9.3935e-06	TRUE
ENSMUSG00000005950.14	P2rx5	30.8973	0.675405	1.59704	0.415005	1.62746	0.103639	0.185281	FALSE
ENSMUSG00000005951.13	Shpk	56.9477	0.657887	1.57777	0.279173	2.35656	0.0184451	0.0425526	FALSE
ENSMUSG00000005952.15	Trpv1	2.08376	3.3995	10.5524	1.88751	1.80105	0.0716946
ENSMUSG00000005958.15	Ephb3	1138.49	0.0970794	1.06961	0.103579	0.937252	0.348629	0.487382	FALSE
ENSMUSG00000005968.14	Tuft1	204.6	-0.59875	0.660326	0.380289	-1.57446	0.115381	0.202644	FALSE
ENSMUSG00000005973.6	Rcn1	3147.74	0.350134	1.27468	0.0502296	6.97068	3.15422e-12	3.09262e-11	TRUE
ENSMUSG00000005981.11	Trap1	4380.1	-0.206632	0.866558	0.0422461	-4.89116	1.00242e-06	5.28745e-06	TRUE
ENSMUSG00000005982.14	Naa60	553.077	0.0196843	1.01374	0.125369	0.157011	0.875236	0.921218	FALSE
ENSMUSG00000005983.15	1700037C18Rik	8.29418	0.109287	1.07869	0.889739	0.12283	0.902242	0.939568	FALSE
ENSMUSG00000005986.16	Ankrd13d	83.0172	1.21122	2.31534	0.306076	3.95727	7.5811e-05	0.000296131	TRUE
ENSMUSG00000006005.18	Tpr	7904.64	0.041127	1.02892	0.108379	0.379476	0.704335	0.801864	FALSE
ENSMUSG00000006010.14	Odr4	443.187	-0.087751	0.940989	0.193326	-0.453901	0.6499	0.762165	FALSE
ENSMUSG00000006014.16	Prg4	7.59047	4.90417	29.9436	1.55988	3.14395	0.00166684	0.00504415	TRUE
ENSMUSG00000006019.15	Dhx34	321.158	-0.1811	0.88203	0.147257	-1.22982	0.218765	0.338145	FALSE
ENSMUSG00000006021.5	Kptn	204.236	-0.514908	0.699838	0.173688	-2.96456	0.00303115	0.00863165	TRUE
ENSMUSG00000006024.13	Napa	1705.33	0.272483	1.20788	0.0939881	2.89912	0.00374216	0.01041	FALSE
ENSMUSG00000006050.12	Sra1	719.882	0.0406024	1.02854	0.0838142	0.484434	0.628078	0.744323	FALSE
ENSMUSG00000006056.13	Calcoco2	1619.09	2.94371	7.69387	0.074021	39.7686	0	0	TRUE
ENSMUSG00000006057.15	Atp5g1	4243.93	0.401765	1.32112	0.0397451	10.1086	5.06198e-24	1.14171e-22	TRUE
ENSMUSG00000006058.10	Snf8	1435.88	0.92747	1.90194	0.0593432	15.6289	4.62463e-55	2.85104e-53	TRUE
ENSMUSG00000006095.12	Tbcb	1207.54	0.164089	1.12046	0.0765265	2.14422	0.0320155	0.0685822	FALSE
ENSMUSG00000006127.9	Inpp5k	610.387	-0.126787	0.915869	0.116891	-1.08466	0.278072	0.408515	FALSE
ENSMUSG00000006134.4	Crkl	1921.16	0.1371	1.09969	0.0739235	1.85462	0.0636511	0.123876	FALSE
ENSMUSG00000006154.13	Eps8l1	3.82138	2.06163	4.17458	1.31786	1.56438	0.117729	0.205837	FALSE
ENSMUSG00000006169.20	Clint1	2229.56	0.480526	1.39525	0.0592914	8.10448	5.29709e-16	7.27676e-15	TRUE
ENSMUSG00000006179.9	Prss16	50.4121	-0.392944	0.761574	0.390421	-1.00646	0.314193	0.449663	FALSE
ENSMUSG00000006191.17	Cdkal1	471.695	-0.271163	0.828651	0.194741	-1.39243	0.163793	0.269524	FALSE
ENSMUSG00000006200.3	Rhox6	304.388	3.78765	13.8101	0.175641	21.5648	3.84688e-103	6.8969e-101	TRUE
ENSMUSG00000006205.13	Htra1	302.849	3.50029	11.316	0.174208	20.0926	8.57293e-90	1.15866e-87	TRUE
ENSMUSG00000006215.12	Zbtb17	721.158	-0.0378439	0.97411	0.107203	-0.353011	0.72408	0.816303	FALSE
ENSMUSG00000006216.10	Clcnkb	28.0653	0.320797	1.24902	0.680639	0.471318	0.637414	0.751971	FALSE
ENSMUSG00000006218.4	Fam131c	42.4953	-0.724701	0.605123	0.352163	-2.05786	0.039604	0.0822218	FALSE
ENSMUSG00000006219.12	Fblim1	3049.4	-0.15282	0.899491	0.0725244	-2.10715	0.0351043	0.074177	FALSE
ENSMUSG00000006221.7	Hspb7	4.66336	0.137902	1.1003	0.962695	0.143246	0.886096	0.928422	FALSE
ENSMUSG00000006235.6	Epor	11.2469	0.969401	1.95803	0.637799	1.51992	0.128532	0.221337	FALSE
ENSMUSG00000006241.16	Ccdc159	15.6278	-0.463158	0.725397	0.579269	-0.799556	0.423968	0.563591	FALSE
ENSMUSG00000006262.15	Mob1b	492.858	0.762644	1.6966	0.109071	6.99216	2.70693e-12	2.67797e-11	TRUE
ENSMUSG00000006273.14	Atp6v1b2	3440.81	0.322333	1.25035	0.0608583	5.29646	1.1807e-07	7.12149e-07	TRUE
ENSMUSG00000006276.10	Eps15l1	1404.44	-0.108427	0.927599	0.0632615	-1.71395	0.0865388	0.160001	FALSE
ENSMUSG00000006281.8	Tep1	459.213	0.449828	1.36588	0.309248	1.45459	0.145784	0.245182	FALSE
ENSMUSG00000006288.8	Ttc5	1504.7	0.00869934	1.00605	0.0981334	0.0886481	0.929362	0.956116	FALSE
ENSMUSG00000006289.14	Osgep	1055.48	-0.662753	0.631672	0.0806274	-8.21995	2.03593e-16	2.89881e-15	TRUE
ENSMUSG00000006299.13	Aamp	3816.98	-0.0229827	0.984196	0.0490886	-0.468188	0.63965	0.753867	FALSE
ENSMUSG00000006301.17	Tmbim1	660.819	0.233938	1.17604	0.135113	1.73142	0.0833765	0.155281	FALSE
ENSMUSG00000006304.14	Arpc2	3080.65	0.0182334	1.01272	0.0511136	0.356722	0.7213	0.814057	FALSE
ENSMUSG00000006307.16	Kmt2b	2887.01	-0.150607	0.900871	0.0784564	-1.91963	0.0549051	0.109053	FALSE
ENSMUSG00000006310.10	Zbtb32	276.548	0.285231	1.21861	0.154347	1.84798	0.0646047	0.125398	FALSE
ENSMUSG00000006311.8	Etv2	10.5686	2.22058	4.6608	0.72592	3.05898	0.0022209	0.0065417	TRUE
ENSMUSG00000006313.5	Upk1a	50.5329	0.39955	1.3191	0.306788	1.30236	0.192792	0.306631	FALSE
ENSMUSG00000006315.9	Tmem147	913.871	-1.23667	0.424352	0.093071	-13.2874	2.74093e-40	1.1439e-38	TRUE
ENSMUSG00000006333.14	Rps9	22260.2	-0.190348	0.876394	0.0313265	-6.07627	1.23012e-09	9.27604e-09	TRUE
ENSMUSG00000006335.16	Tfpt	372.736	-0.0329284	0.977434	0.156254	-0.210736	0.833093	0.895669	FALSE
ENSMUSG00000006342.15	Susd2	726.379	-1.67198	0.313822	0.101999	-16.3921	2.17923e-60	1.48408e-58	TRUE
ENSMUSG00000006344.17	Ggt5	7.08812	1.51607	2.86011	1.11785	1.35624	0.175023	0.28387	FALSE
ENSMUSG00000006345.10	Ggt1	139.539	-1.21873	0.429661	0.275266	-4.42747	9.53451e-06	4.31756e-05	TRUE
ENSMUSG00000006356.10	Crip2	784.902	0.741999	1.67249	0.0880354	8.42841	3.50391e-17	5.23501e-16	TRUE
ENSMUSG00000006360.11	Crip1	377.988	0.330212	1.2572	0.146898	2.2479	0.0245824	0.0545758	FALSE
ENSMUSG00000006362.16	Cbfa2t3	13.3299	-0.800611	0.574106	1.09666	-0.730047	0.465362	0.602446	FALSE
ENSMUSG00000006369.14	Fbln1	1171.43	-0.332284	0.794278	0.0864363	-3.84426	0.000120916	0.000458854	TRUE
ENSMUSG00000006373.10	Pgrmc1	1729.89	0.290649	1.22319	0.0601989	4.82814	1.37814e-06	7.11754e-06	TRUE
ENSMUSG00000006378.15	Gcat	2119.41	-0.461909	0.726025	0.0869548	-5.31206	1.08393e-07	6.58071e-07	TRUE
ENSMUSG00000006386.15	Tek	262.07	0.660864	1.58103	0.134765	4.90383	9.39841e-07	4.9768e-06	TRUE
ENSMUSG00000006390.15	Elovl1	282.814	-0.0022729	0.998426	0.140859	-0.016136	0.987126	0.992482	FALSE
ENSMUSG00000006392.16	Med8	897.043	-0.165953	0.89134	0.0754185	-2.20043	0.0277766	0.0607084	FALSE
ENSMUSG00000006395.16	Hyi	25.8521	0.232833	1.17514	0.447271	0.520564	0.60267	0.723336	FALSE
ENSMUSG00000006398.15	Cdc20	3837.05	0.0422455	1.02972	0.0497649	0.848901	0.395936	0.536278	FALSE
ENSMUSG00000006403.13	Adamts4	110.906	2.24814	4.75071	0.270443	8.31282	9.34562e-17	1.36042e-15	TRUE
ENSMUSG00000006411.12	Nectin4	26.0028	1.60287	3.03746	0.478243	3.35157	0.000803539	0.00260339	TRUE
ENSMUSG00000006412.10	Pfdn2	1806.28	-0.0362046	0.975217	0.0574696	-0.629978	0.528709	0.659804	FALSE
ENSMUSG00000006418.17	Rnf114	1733.89	-0.0723005	0.95112	0.061044	-1.1844	0.236255	0.359488	FALSE
ENSMUSG00000006423.15	C330007P06Rik	699.918	-0.0386179	0.973587	0.1159	-0.333201	0.738983	0.827318	FALSE
ENSMUSG00000006435.16	Neurl1a	417.134	0.214731	1.16049	0.118904	1.80592	0.0709306	0.135622	FALSE
ENSMUSG00000006442.10	Srm	3060.54	0.208041	1.15512	0.0445487	4.66997	3.01251e-06	1.48346e-05	TRUE
ENSMUSG00000006445.3	Epha2	1669.95	0.481837	1.39652	0.0554442	8.69049	3.60865e-18	5.73792e-17	TRUE
ENSMUSG00000006456.10	Rbm14	2243.73	0.00632675	1.00439	0.0537256	0.11776	0.906258	0.942186	FALSE
ENSMUSG00000006457.4	Actn3	63.669	-0.335184	0.792683	0.306256	-1.09446	0.273755	0.403682	FALSE
ENSMUSG00000006463.13	Zdhhc24	210.961	-0.637316	0.642908	0.152438	-4.18082	2.90466e-05	0.000121743	TRUE
ENSMUSG00000006464.9	Bbs1	113.181	0.149319	1.10905	0.229752	0.649914	0.515748	0.648652	FALSE
ENSMUSG00000006469.13	Slc34a3	17.5103	-0.571528	0.672904	0.609781	-0.937269	0.34862	0.487382	FALSE
ENSMUSG00000006471.18	Ndor1	721.604	0.0860978	1.0615	0.159481	0.539862	0.589292	0.711557	FALSE
ENSMUSG00000006476.19	Nsmf	40.493	1.79982	3.48177	0.46493	3.87117	0.000108316	0.000413899	TRUE
ENSMUSG00000006494.11	Pdk1	3181.41	-0.85081	0.554473	0.0648107	-13.1276	2.2874e-39	9.28166e-38	TRUE
ENSMUSG00000006498.16	Ptbp1	12626.2	0.0979098	1.07022	0.0614947	1.59217	0.111347	0.19664	FALSE
ENSMUSG00000006517.5	Mvd	749.976	0.0541079	1.03822	0.0814434	0.664362	0.506459	0.63981	FALSE
ENSMUSG00000006519.11	Cyba	342.531	0.0161742	1.01127	0.126244	0.128118	0.898055	0.936818	FALSE
ENSMUSG00000006526.13	Stimate	346.052	-0.202382	0.869114	0.136257	-1.4853	0.137464	0.233895	FALSE
ENSMUSG00000006527.16	Sfmbt1	408.815	0.838954	1.78875	0.124841	6.72017	1.81516e-11	1.6602e-10	TRUE
ENSMUSG00000006567.11	Atp7b	86.8168	0.0990386	1.07106	0.224884	0.440398	0.659649	0.769284	FALSE
ENSMUSG00000006574.15	Slc4a1	4.42669	3.58085	11.9658	1.4849	2.4115	0.015887	0.0373473	FALSE
ENSMUSG00000006575.14	Rundc3a	425.963	0.434736	1.35166	0.24484	1.77559	0.0758006	0.143422	FALSE
ENSMUSG00000006576.16	Slc4a3	54.7659	0.224369	1.16827	0.345441	0.649514	0.516006	0.648885	FALSE
ENSMUSG00000006585.3	Cdt1	3505.13	-0.248291	0.841893	0.0589377	-4.21278	2.52252e-05	0.00010672	TRUE
ENSMUSG00000006586.15	Runx1t1	16.2524	0.799542	1.74055	0.572692	1.39611	0.16268	0.267957	FALSE
ENSMUSG00000006587.6	Snai3	12.983	-0.123835	0.917745	0.604545	-0.20484	0.837697	0.898504	FALSE
ENSMUSG00000006589.8	Aprt	2045.25	0.208241	1.15528	0.0524245	3.97221	7.12075e-05	0.000279579	TRUE
ENSMUSG00000006599.13	Gtf2h1	2092.24	0.435963	1.35281	0.0585965	7.44008	1.00624e-13	1.13549e-12	TRUE
ENSMUSG00000006611.15	Hfe	8.88011	1.79423	3.4683	1.14645	1.56503	0.117577	0.205641	FALSE
ENSMUSG00000006638.15	Abhd1	124.603	-0.433465	0.740481	0.199741	-2.17013	0.0299967	0.0648666	FALSE
ENSMUSG00000006641.12	Slc5a6	790.394	0.726733	1.65489	0.139844	5.19674	2.02819e-07	1.18626e-06	TRUE
ENSMUSG00000006649.17	Nphs1	280.333	-1.59833	0.330259	0.153904	-10.3852	2.89483e-25	6.95788e-24	TRUE
ENSMUSG00000006651.8	Aplp1	833.354	-0.829345	0.562785	0.122073	-6.79382	1.09206e-11	1.02387e-10	TRUE
ENSMUSG00000006673.14	Qrich1	2725.31	-0.066988	0.954629	0.0768745	-0.871394	0.383539	0.52397	FALSE
ENSMUSG00000006675.10	P4htm	67.1576	1.37932	2.60146	0.526571	2.61944	0.00880736	0.0221479	FALSE
ENSMUSG00000006676.16	Usp19	2916.71	0.11916	1.0861	0.102486	1.16269	0.244955	0.369341	FALSE
ENSMUSG00000006678.6	Pola1	3200.37	-0.630408	0.645994	0.0480636	-13.1161	2.66233e-39	1.07534e-37	TRUE
ENSMUSG00000006699.17	Cdc42	5352.07	-0.334114	0.793271	0.0369353	-9.04592	1.48415e-19	2.59726e-18	TRUE
ENSMUSG00000006705.13	Pknox1	586.851	0.209582	1.15635	0.312126	0.671465	0.501924	0.63591	FALSE
ENSMUSG00000006711.15	D130043K22Rik	2.82199	4.69984	25.9891	1.78734	2.62952	0.00855061	0.0215854	FALSE
ENSMUSG00000006715.11	Gmnn	1946.82	-0.249714	0.841063	0.0555501	-4.49529	6.94744e-06	3.2216e-05	TRUE
ENSMUSG00000006717.7	Acot13	343.235	0.115628	1.08345	0.137642	0.840063	0.400873	0.541088	FALSE
ENSMUSG00000006720.16	Zfp184	265.383	-0.445858	0.734148	0.160059	-2.78559	0.00534308	0.0143216	FALSE
ENSMUSG00000006724.12	Cyp27b1	5.1748	-0.538695	0.688393	0.930059	-0.579205	0.562451	0.689043	FALSE
ENSMUSG00000006728.12	Cdk4	7577.92	0.0307281	1.02153	0.0487808	0.629924	0.528745	0.659804	FALSE
ENSMUSG00000006731.10	B4galnt1	86.2336	0.716589	1.64329	0.302044	2.37247	0.0176697	0.0409573	FALSE
ENSMUSG00000006732.14	Mettl1	654.593	-0.0793404	0.94649	0.105361	-0.753032	0.45143	0.590102	FALSE
ENSMUSG00000006736.9	Tspan31	1178.14	-0.074353	0.949768	0.0767947	-0.968206	0.332942	0.470252	FALSE
ENSMUSG00000006740.14	Kif5b	5676.05	-0.395757	0.76009	0.0539355	-7.3376	2.17463e-13	2.3791e-12	TRUE
ENSMUSG00000006763.14	Saal1	717.15	0.271546	1.2071	0.0856688	3.16972	0.00152584	0.00465918	TRUE
ENSMUSG00000006777.7	Krt23	6.18803	5.03349	32.7515	1.4763	3.40953	0.00065076	0.00215205	TRUE
ENSMUSG00000006782.16	Cnp	487.212	-0.0124356	0.991417	0.218304	-0.0569643	0.954574	0.971927	FALSE
ENSMUSG00000006784.14	Ttc25	57.4281	0.737487	1.66727	0.343794	2.14514	0.0319416	0.0684407	FALSE
ENSMUSG00000006800.14	Sulf2	3381.82	-0.137437	0.909133	0.0574795	-2.39106	0.0167998	0.0391526	FALSE
ENSMUSG00000006818.5	Sod2	5197.2	0.561943	1.47626	0.0452202	12.4268	1.86889e-35	6.78437e-34	TRUE
ENSMUSG00000006850.8	Tmco6	250.338	-0.451337	0.731365	0.14302	-3.15575	0.00160084	0.00486285	TRUE
ENSMUSG00000006906.10	Stambp	81.3498	0.305628	1.23596	0.240568	1.27044	0.203927	0.320426	FALSE
ENSMUSG00000006920.14	Ezh1	908.702	-0.126961	0.915759	0.0928982	-1.36667	0.17173	0.279587	FALSE
ENSMUSG00000006930.15	Hap1	3125.1	0.359061	1.28259	0.0496289	7.23492	4.65815e-13	4.95421e-12	TRUE
ENSMUSG00000006931.15	P3h4	158.712	0.185706	1.13737	0.32155	0.577533	0.563579	0.690089	FALSE
ENSMUSG00000006932.17	Ctnnb1	15319.1	0.393361	1.31345	0.0538625	7.30304	2.81329e-13	3.04369e-12	TRUE
ENSMUSG00000006941.5	Eif1b	302.321	0.222752	1.16696	0.130556	1.70618	0.0879753	0.162111	FALSE
ENSMUSG00000006958.14	Chrd	56.9257	-0.763684	0.588991	0.319985	-2.38662	0.017004	0.0395865	FALSE
ENSMUSG00000006998.16	Psmd2	10715.9	0.00151131	1.00105	0.038582	0.0391714	0.968754	0.979852	FALSE
ENSMUSG00000007021.5	Syngr3	66.2748	0.8188	1.76394	0.290727	2.81639	0.00485674	0.0131291	FALSE
ENSMUSG00000007029.16	Vars	6831.28	-0.311322	0.805903	0.0771914	-4.03312	5.50419e-05	0.000220193	TRUE
ENSMUSG00000007030.8	Vwa7	4.35853	0.43474	1.35167	1.01926	0.426526	0.669725	0.777417	FALSE
ENSMUSG00000007034.15	Slc44a4	125.401	-0.907177	0.533227	0.192154	-4.72111	2.34566e-06	1.17551e-05	TRUE
ENSMUSG00000007035.15	Msh5	19.0244	-0.970318	0.510393	0.605712	-1.60195	0.109168	0.193452	FALSE
ENSMUSG00000007036.15	Abhd16a	430.287	-0.147689	0.902695	0.138627	-1.06537	0.286708	0.418394	FALSE
ENSMUSG00000007038.5	Neu1	463.601	0.559334	1.47359	0.10739	5.20846	1.90411e-07	1.11928e-06	TRUE
ENSMUSG00000007039.12	Ddah2	2204.36	-1.09599	0.467813	0.055769	-19.6524	5.51318e-86	6.86997e-84	TRUE
ENSMUSG00000007041.9	Clic1	1842.59	-1.10637	0.46446	0.0702313	-15.7533	6.52189e-56	4.13681e-54	TRUE
ENSMUSG00000007050.17	Lsm2	1271.52	-0.061418	0.958322	0.0748009	-0.821086	0.411597	0.55158	FALSE
ENSMUSG00000007080.14	Pole	2686.86	0.107133	1.07709	0.061187	1.7509	0.0799626	0.149911	FALSE
ENSMUSG00000007097.14	Atp1a2	17.389	-0.450984	0.731544	0.902867	-0.499502	0.617426	0.735868	FALSE
ENSMUSG00000007122.11	Casq1	6.51712	0.411398	1.32997	0.830132	0.495581	0.62019	0.738458	FALSE
ENSMUSG00000007207.10	Stx1a	85.7572	0.435608	1.35248	0.311363	1.39903	0.161803	0.266951	FALSE
ENSMUSG00000007209.4	Ceacam9	3.14481	-0.216816	0.860462	1.28764	-0.168383	0.866282	0.915468	FALSE
ENSMUSG00000007216.6	Zfp775	214.606	-0.743631	0.597234	0.215579	-3.44946	0.000561704	0.0018854	TRUE
ENSMUSG00000007279.14	Scube2	19.8484	-1.67379	0.313428	0.526326	-3.18015	0.00147201	0.00451601	TRUE
ENSMUSG00000007338.10	Mrpl49	1359.07	0.292662	1.2249	0.353485	0.827932	0.407709	0.547873	FALSE
ENSMUSG00000007379.15	Dennd2c	1677.13	-0.133646	0.911525	0.063081	-2.11864	0.0341212	0.0723995	FALSE
ENSMUSG00000007411.16	Mark3	1917.04	0.00904087	1.00629	0.121074	0.074672	0.940476	0.963438	FALSE
ENSMUSG00000007415.15	Gatad1	1080.66	-0.21342	0.86249	0.0739435	-2.88626	0.00389848	0.0107953	FALSE
ENSMUSG00000007457.3	2310003L06Rik	8.12389	0.276043	1.21087	0.725018	0.380739	0.703397	0.801153	FALSE
ENSMUSG00000007458.14	M6pr	3593.99	-0.142815	0.90575	0.0434856	-3.28418	0.0010228	0.00324789	TRUE
ENSMUSG00000007476.18	Lrrc8a	507.925	-0.252238	0.839593	0.105291	-2.39562	0.0165925	0.0387486	FALSE
ENSMUSG00000007480.4	Mc5r	58.0746	3.42942	10.7736	0.39316	8.72272	2.71586e-18	4.34983e-17	TRUE
ENSMUSG00000007564.15	Ppp2r1a	5435.67	0.0300608	1.02106	0.041652	0.721712	0.470472	0.607241	FALSE
ENSMUSG00000007570.16	Fance	580.459	-0.193405	0.874539	0.149387	-1.29466	0.195438	0.309936	FALSE
ENSMUSG00000007589.9	Tinf2	1018.76	-0.659368	0.633156	0.0692738	-9.51828	1.76069e-21	3.44491e-20	TRUE
ENSMUSG00000007594.10	Hapln4	66.2254	-5.99767	0.0156503	1.79651	-3.33851	0.000842296	0.00271943	TRUE
ENSMUSG00000007603.9	Dus3l	1040.03	0.242146	1.18275	0.0707928	3.42049	0.000625086	0.00207496	TRUE
ENSMUSG00000007610.15	Gtpbp3	630.639	0.0544332	1.03845	0.141603	0.384406	0.700678	0.799565	FALSE
ENSMUSG00000007613.15	Tgfbr1	873.538	0.50579	1.4199	0.0752767	6.71908	1.8288e-11	1.67181e-10	TRUE
ENSMUSG00000007617.18	Homer1	491.593	-0.304382	0.809789	0.111016	-2.74178	0.00611069	0.0161112	FALSE
ENSMUSG00000007646.13	Rad51c	511.452	0.882284	1.84329	0.10045	8.7833	1.5875e-18	2.58503e-17	TRUE
ENSMUSG00000007653.12	Gabrb2	7.92256	0.287826	1.2208	1.06011	0.271507	0.786001	0.861715	FALSE
ENSMUSG00000007655.16	Cav1	230.914	11.1645	2295.29	1.18965	9.38466	6.31187e-21	1.20412e-19	TRUE
ENSMUSG00000007656.13	Arpp19	2022.73	0.253313	1.19194	0.0598201	4.23458	2.28977e-05	9.74593e-05	TRUE
ENSMUSG00000007659.18	Bcl2l1	784.249	0.30642	1.23663	0.0861625	3.5563	0.000376113	0.00130367	TRUE
ENSMUSG00000007670.10	Khsrp	3969.74	0.0353898	1.02483	0.0426152	0.830451	0.406284	0.546669	FALSE
ENSMUSG00000007682.6	Dio2	6.67152	6.14889	70.958	1.56371	3.93224	8.4157e-05	0.000326843	TRUE
ENSMUSG00000007721.6	Ccdc124	1011.36	0.25896	1.19662	0.0779834	3.3207	0.000897911	0.00288399	TRUE
ENSMUSG00000007739.10	Cct4	11230.2	-0.211571	0.863596	0.0355969	-5.94354	2.78938e-09	2.02267e-08	TRUE
ENSMUSG00000007777.9	0610009B22Rik	488.467	0.322311	1.25033	0.112873	2.85553	0.00429652	0.0117732	FALSE
ENSMUSG00000007783.10	Cpt1c	475.271	0.238951	1.18013	0.150861	1.58392	0.113213	0.199373	FALSE
ENSMUSG00000007805.4	Twist2	16.2982	7.43917	173.545	1.30447	5.70282	1.17843e-08	8.00655e-08	TRUE
ENSMUSG00000007812.16	Zfp655	1598.09	-0.210823	0.864044	0.0754054	-2.79587	0.00517609	0.0139122	FALSE
ENSMUSG00000007815.13	Rhoa	7960.48	-0.147456	0.902841	0.0377562	-3.90548	9.40404e-05	0.000362742	TRUE
ENSMUSG00000007817.15	Zmiz1	185.312	1.2982	2.45922	0.237573	5.46444	4.64371e-08	2.95402e-07	TRUE
ENSMUSG00000007827.10	Ankrd26	532.77	-0.1139	0.924087	0.142548	-0.799029	0.424274	0.563752	FALSE
ENSMUSG00000007833.15	Aldh16a1	1335.66	0.5261	1.44003	0.206733	2.54483	0.0109331	0.0268738	FALSE
ENSMUSG00000007836.6	Hnrnpa0	8423.76	-0.104096	0.930388	0.0397622	-2.61797	0.00884553	0.0222277	FALSE
ENSMUSG00000007837.11	Prrg2	121.213	-0.681131	0.623676	0.372636	-1.82787	0.0675691	0.130117	FALSE
ENSMUSG00000007850.16	Hnrnph1	9028.13	0.841366	1.79175	0.0527252	15.9576	2.52405e-57	1.63377e-55	TRUE
ENSMUSG00000007867.9	Ift43	134.932	-0.338082	0.791092	0.21104	-1.60198	0.10916	0.193452	FALSE
ENSMUSG00000007872.3	Id3	386.499	1.0792	2.11286	0.137599	7.84309	4.39581e-15	5.62113e-14	TRUE
ENSMUSG00000007880.16	Arid1a	3829.68	0.0698598	1.04961	0.0538555	1.29717	0.194572	0.308959	FALSE
ENSMUSG00000007888.15	Crlf1	27.5182	2.5858	6.0035	0.583013	4.43524	9.1969e-06	4.18301e-05	TRUE
ENSMUSG00000007891.16	Ctsd	5142.49	0.491036	1.40545	0.04225	11.6222	3.18014e-31	9.80263e-30	TRUE
ENSMUSG00000007892.8	Rplp1	28524.5	-0.504491	0.704909	0.0499724	-10.0954	5.79062e-24	1.30437e-22	TRUE
ENSMUSG00000007907.4	Cabs1	1.98114	0.878732	1.83876	1.54989	0.566963	0.570739
ENSMUSG00000007908.14	Hmgcll1	18.7821	1.5224	2.87268	0.791222	1.92411	0.0543408	0.108079	FALSE
ENSMUSG00000007944.8	Ttc9b	18.0161	0.160726	1.11785	0.489447	0.328383	0.742622	0.830021	FALSE
ENSMUSG00000007946.11	Phox2a	23.5933	-0.00369183	0.997444	0.468698	-0.00787676	0.993715	0.995926	FALSE
ENSMUSG00000007950.9	Abhd8	161.873	0.602913	1.51878	0.187355	3.21803	0.00129076	0.00400541	TRUE
ENSMUSG00000007987.12	Ift22	160.766	0.585495	1.50055	0.235719	2.48387	0.0129964	0.0312847	FALSE
ENSMUSG00000007989.7	Fzd3	67.5062	0.899348	1.86522	0.269	3.3433	0.000827869	0.00267433	TRUE
ENSMUSG00000008028.15	1700008O03Rik	31.0214	1.16865	2.24801	0.481896	2.4251	0.0153041	0.0361318	FALSE
ENSMUSG00000008035.12	Mid1ip1	759.363	-1.45073	0.365837	0.151402	-9.58194	9.52364e-22	1.88647e-20	TRUE
ENSMUSG00000008036.11	Ap2s1	1086.71	0.243318	1.18371	0.0760389	3.19992	0.00137468	0.00424035	TRUE
ENSMUSG00000008090.14	Fgfrl1	129.726	0.506174	1.42028	0.232937	2.17301	0.0297794	0.0644729	FALSE
ENSMUSG00000008129.14	4930432K21Rik	49.0617	0.579825	1.49467	0.302214	1.91859	0.0550359	0.109288	FALSE
ENSMUSG00000008136.14	Fhl2	12.2603	3.72321	13.2068	0.869352	4.28274	1.84609e-05	7.98319e-05	TRUE
ENSMUSG00000008140.18	Emc10	1881.48	-0.647677	0.638307	0.0532046	-12.1733	4.31163e-34	1.48249e-32	TRUE
ENSMUSG00000008153.12	Clstn3	380.585	1.02461	2.03441	0.130745	7.83673	4.62447e-15	5.90065e-14	TRUE
ENSMUSG00000008167.14	Fbxw9	750.963	-0.0200126	0.986224	0.0849283	-0.235641	0.813711	0.882309	FALSE
ENSMUSG00000008193.13	Spib	5.70309	0.400787	1.32023	1.17783	0.340277	0.733648	0.823447	FALSE
ENSMUSG00000008200.15	Fnbp4	2156	-0.272047	0.828144	0.0592611	-4.59065	4.41877e-06	2.1149e-05	TRUE
ENSMUSG00000008206.16	Cers4	578.3	0.325685	1.25326	0.105081	3.09937	0.00193936	0.00578417	TRUE
ENSMUSG00000008226.14	Scrn3	424.261	0.226936	1.17035	0.164982	1.37552	0.168971	0.276169	FALSE
ENSMUSG00000008301.11	Phax	1094.31	0.398051	1.31773	0.0994873	4.00102	6.30697e-05	0.000250313	TRUE
ENSMUSG00000008305.18	Tle1	631.773	1.43258	2.69929	0.133446	10.7352	6.9532e-27	1.81527e-25	TRUE
ENSMUSG00000008307.11	1700109H08Rik	21.4914	1.39004	2.62087	0.757048	1.83614	0.0663374	0.128068	FALSE
ENSMUSG00000008318.10	Relt	88.3956	0.230096	1.17291	0.266986	0.861828	0.388782	0.529445	FALSE
ENSMUSG00000008333.12	Snrpb2	1675.89	0.159321	1.11676	0.0696266	2.28823	0.0221244	0.0498557	FALSE
ENSMUSG00000008348.9	Ubc	6977.93	-0.267641	0.830677	0.0674472	-3.96815	7.24323e-05	0.000283934	TRUE
ENSMUSG00000008373.16	Prpf31	2589.01	0.206571	1.15394	0.0571054	3.61736	0.000297625	0.00105365	TRUE
ENSMUSG00000008384.8	Sertad1	158.464	0.367191	1.28984	0.175929	2.08715	0.0368744	0.0774331	FALSE
ENSMUSG00000008393.9	Carhsp1	928.774	0.0873652	1.06243	0.0779472	1.12083	0.262362	0.390322	FALSE
ENSMUSG00000008398.15	Elk3	318.351	-0.147977	0.902515	0.19695	-0.751344	0.452445	0.590643	FALSE
ENSMUSG00000008429.8	Herpud2	453.997	-0.0450186	0.969277	0.106825	-0.421423	0.673446	0.780023	FALSE
ENSMUSG00000008435.15	Rdh13	567.444	0.299158	1.23043	0.137801	2.17094	0.0299355	0.0647663	FALSE
ENSMUSG00000008450.8	Nutf2	2482.86	-0.000516761	0.999642	0.0520461	-0.00992891	0.992078	0.995144	FALSE
ENSMUSG00000008461.6	Fut1	40.1801	-6.48843	0.0111375	0.917186	-7.07428	1.5023e-12	1.52663e-11	TRUE
ENSMUSG00000008475.13	Arpc5	1598.4	0.372569	1.29466	0.0566932	6.57166	4.97569e-11	4.34939e-10	TRUE
ENSMUSG00000008489.18	Elavl2	919.911	-0.0487963	0.966743	0.094784	-0.514816	0.606682	0.726661	FALSE
ENSMUSG00000008496.19	Pou2f2	3.61125	-0.13435	0.91108	1.37252	-0.0978855	0.922023	0.951986	FALSE
ENSMUSG00000008540.11	Mgst1	65.3934	3.56511	11.836	0.392103	9.09228	9.69822e-20	1.71772e-18	TRUE
ENSMUSG00000008575.17	Nfib	336.87	0.0179921	1.01255	0.121102	0.14857	0.881893	0.925509	FALSE
ENSMUSG00000008601.12	Rab25	41.3621	0.157613	1.11544	0.351954	0.447823	0.654281	0.765004	FALSE
ENSMUSG00000008604.11	Ubqln4	4131.03	-0.222846	0.856874	0.0393287	-5.66624	1.45969e-08	9.80381e-08	TRUE
ENSMUSG00000008668.15	Rps18	23875.5	-0.381151	0.767825	0.0436522	-8.73156	2.51194e-18	4.02689e-17	TRUE
ENSMUSG00000008682.13	Rpl10	18697.5	-0.0662601	0.955111	0.0489308	-1.35416	0.175686	0.28476	FALSE
ENSMUSG00000008683.16	Rps15a	12286.8	-0.691561	0.619183	0.0772562	-8.95153	3.50582e-19	5.98613e-18	TRUE
ENSMUSG00000008690.15	Ncaph2	4575.1	-0.470493	0.721718	0.0604172	-7.78741	6.83984e-15	8.59014e-14	TRUE
ENSMUSG00000008730.17	Hipk1	1170.15	-0.377989	0.76951	0.0774278	-4.88182	1.0511e-06	5.53095e-06	TRUE
ENSMUSG00000008734.9	Gprc5b	269.547	-0.328312	0.796468	0.326577	-1.00531	0.314746	0.450333	FALSE
ENSMUSG00000008763.16	Man1a2	929.511	0.121059	1.08753	0.138977	0.871072	0.383715	0.524129	FALSE
ENSMUSG00000008822.15	Acyp1	283.495	-0.666537	0.630017	0.137407	-4.85082	1.22955e-06	6.41232e-06	TRUE
ENSMUSG00000008855.17	Hdac5	1677.45	0.0414397	1.02914	0.0678522	0.610734	0.541376	0.671228	FALSE
ENSMUSG00000008859.8	Rala	879.239	0.176918	1.13047	0.0859092	2.05936	0.0394599	0.0819613	FALSE
ENSMUSG00000008892.12	Vdac3	3486.33	-0.735211	0.60073	0.0441702	-16.645	3.29139e-62	2.34129e-60	TRUE
ENSMUSG00000008932.10	Slc1a7	3.62748	-3.16177	0.111741	1.43029	-2.21058	0.0270647	0.0593444	FALSE
ENSMUSG00000008958.14	Vps72	1166.77	-0.285064	0.820705	0.0837319	-3.40449	0.00066288	0.00218678	TRUE
ENSMUSG00000008976.16	Gabpa	3290.82	-0.0179702	0.987621	0.0893862	-0.20104	0.840668	0.90007	FALSE
ENSMUSG00000008999.7	Bmp7	89.8304	-0.190641	0.876216	0.231357	-0.824014	0.409932	0.550177	FALSE
ENSMUSG00000009013.5	Dynll1	3790.13	-0.00744643	0.994852	0.0431832	-0.172438	0.863093	0.914112	FALSE
ENSMUSG00000009030.14	Pdcl	1156.29	0.188577	1.13964	0.0990832	1.90322	0.0570118	0.112525	FALSE
ENSMUSG00000009035.15	Tmem184b	847.703	0.194523	1.14435	0.128714	1.51128	0.130717	0.224375	FALSE
ENSMUSG00000009073.16	Nf2	3955.2	0.135791	1.09869	0.0417338	3.25373	0.00113901	0.00357556	TRUE
ENSMUSG00000009075.2	Cabp7	31.5871	1.1179	2.1703	0.415362	2.69138	0.00711567	0.0183829	FALSE
ENSMUSG00000009076.10	Zmat5	467.498	0.29476	1.22668	0.111818	2.63606	0.00838738	0.0212099	FALSE
ENSMUSG00000009079.16	Ewsr1	6891.62	-0.259051	0.835637	0.0457497	-5.66236	1.49302e-08	1.00047e-07	TRUE
ENSMUSG00000009090.17	Ap1b1	1778.22	-0.197262	0.872204	0.125741	-1.5688	0.116694	0.204378	FALSE
ENSMUSG00000009092.5	Derl3	33.6735	-0.568426	0.674352	0.515949	-1.10171	0.270588	0.399918	FALSE
ENSMUSG00000009108.15	Gnat2	12.8981	1.88456	3.6924	0.738247	2.55275	0.0106876	0.0263257	FALSE
ENSMUSG00000009112.4	Bcl2l13	1169.79	-0.0839821	0.94345	0.117376	-0.715499	0.474301	0.610689	FALSE
ENSMUSG00000009145.6	Dqx1	80.8779	0.137617	1.10009	0.24569	0.560123	0.575396	0.700021	FALSE
ENSMUSG00000009185.2	Ccl8	72.0581	9.58158	766.201	1.21255	7.902	2.74472e-15	3.57485e-14	TRUE
ENSMUSG00000009207.15	Lnpk	444.793	0.161886	1.11875	0.164892	0.981765	0.326215	0.463685	FALSE
ENSMUSG00000009216.7	Fam163b	5.94888	1.7688	3.4077	0.943868	1.87399	0.0609321	0.119258	FALSE
ENSMUSG00000009246.14	Trpm5	6.0248	-5.9601	0.0160632	1.49744	-3.98018	6.88617e-05	0.000271168	TRUE
ENSMUSG00000009248.6	Ascl2	23.9705	-0.182598	0.881115	0.448468	-0.407158	0.683892	0.787159	FALSE
ENSMUSG00000009291.13	Pttg1ip	1975.9	-0.247718	0.842228	0.0864047	-2.86695	0.00414454	0.0114048	FALSE
ENSMUSG00000009293.17	Ube2g2	612.27	0.0844724	1.0603	0.156102	0.541137	0.588413	0.710788	FALSE
ENSMUSG00000009376.15	Met	116.348	0.628835	1.54632	0.237651	2.64605	0.0081438	0.0206653	FALSE
ENSMUSG00000009378.4	Slc16a12	8.98785	4.04749	16.5354	1.1508	3.51712	0.000436257	0.00149212	TRUE
ENSMUSG00000009406.13	Elk1	606.987	0.139174	1.10127	0.0992762	1.40188	0.16095	0.265804	FALSE
ENSMUSG00000009418.16	Nav1	1055.69	-0.964305	0.512525	0.13453	-7.16794	7.61349e-13	7.90597e-12	TRUE
ENSMUSG00000009470.17	Tnpo1	8848.87	-0.349946	0.784614	0.0459057	-7.62315	2.47564e-14	2.97111e-13	TRUE
ENSMUSG00000009487.10	Otog	6.64857	2.26525	4.80737	0.968182	2.33969	0.0192996	0.0442891	FALSE
ENSMUSG00000009535.13	Rnmt	2437.83	-0.412634	0.751251	0.0681756	-6.05251	1.42606e-09	1.06848e-08	TRUE
ENSMUSG00000009545.14	Kcnq1	2.33522	-1.13491	0.455363	1.55589	-0.729426	0.465741
ENSMUSG00000009549.14	Srp14	939.79	0.0966519	1.06929	0.0830807	1.16335	0.244688	0.369091	FALSE
ENSMUSG00000009555.16	Cdk9	2166.95	-0.0282546	0.980606	0.0832628	-0.339343	0.734352	0.82376	FALSE
ENSMUSG00000009563.16	Tor2a	437.896	-0.46058	0.726694	0.108854	-4.23119	2.32457e-05	9.88688e-05	TRUE
ENSMUSG00000009566.12	Fpgs	1785.72	-0.0595565	0.959559	0.0549865	-1.08311	0.278759	0.409241	FALSE
ENSMUSG00000009569.14	Mrtfb	400.361	0.230862	1.17354	0.128439	1.79745	0.0722643	0.137829	FALSE
ENSMUSG00000009575.14	Cbx5	7868.31	-0.0981209	0.934249	0.0610893	-1.60619	0.108233	0.192088	FALSE
ENSMUSG00000009585.18	Apobec3	2601.85	-0.31246	0.805267	0.0583964	-5.35068	8.76252e-08	5.39633e-07	TRUE
ENSMUSG00000009596.9	Taf7l	15.7627	1.67814	3.20015	0.63748	2.63246	0.00847685	0.0214207	FALSE
ENSMUSG00000009614.16	Sardh	12.7539	5.9589	62.2023	1.3643	4.36772	1.25551e-05	5.58463e-05	TRUE
ENSMUSG00000009621.18	Vav2	501.401	0.0121594	1.00846	0.0997669	0.121878	0.902995	0.939907	FALSE
ENSMUSG00000009628.14	Tex15	286.065	-1.73599	0.300203	0.156931	-11.0622	1.91449e-28	5.37341e-27	TRUE
ENSMUSG00000009630.10	Ppp2cb	1542.44	0.0079808	1.00555	0.0585329	0.136347	0.891547	0.932393	FALSE
ENSMUSG00000009633.3	G0s2	96.3243	-2.57713	0.167574	0.264988	-9.72545	2.34867e-22	4.82644e-21	TRUE
ENSMUSG00000009640.11	Dmap1	681.867	-0.0652939	0.955751	0.0923883	-0.706733	0.479732	0.615833	FALSE
ENSMUSG00000009646.13	Pla2g12b	2.48824	0.515716	1.4297	1.26927	0.406309	0.684516
ENSMUSG00000009647.13	Mcu	429.807	-0.658681	0.633457	0.107316	-6.13779	8.36798e-10	6.42875e-09	TRUE
ENSMUSG00000009670.11	Tex11	84.2244	0.52087	1.43482	0.277064	1.87997	0.0601127	0.117825	FALSE
ENSMUSG00000009681.10	Bcr	611.278	0.445997	1.36226	0.13115	3.40066	0.000672225	0.00221553	TRUE
ENSMUSG00000009687.14	Fxyd5	53.5129	2.92909	7.61628	0.392698	7.45887	8.72649e-14	9.91108e-13	TRUE
ENSMUSG00000009731.4	Kcnd1	117.506	0.17651	1.13015	0.271901	0.649169	0.516229	0.649073	FALSE
ENSMUSG00000009733.9	Tfcp2	350.284	-0.611635	0.654455	0.17796	-3.43693	0.000588339	0.00196337	TRUE
ENSMUSG00000009739.17	Pou6f1	167.517	-0.221409	0.857728	0.171545	-1.29067	0.196818	0.311652	FALSE
ENSMUSG00000009741.15	Ubp1	2004.35	-0.222591	0.857025	0.0631044	-3.52734	0.000419758	0.0014399	TRUE
ENSMUSG00000009772.15	Nuak2	170.699	-1.58837	0.332547	0.183946	-8.63499	5.87337e-18	9.20563e-17	TRUE
ENSMUSG00000009828.15	Ick	300.432	0.161927	1.11878	0.142675	1.13493	0.256404	0.38308	FALSE
ENSMUSG00000009863.14	Sdhb	2200.12	-0.318524	0.80189	0.0602205	-5.28929	1.22793e-07	7.39623e-07	TRUE
ENSMUSG00000009876.13	Cox4i2	4.76749	0.662608	1.58294	1.21312	0.546203	0.584926	0.707842	FALSE
ENSMUSG00000009894.15	Snap47	887.702	0.245696	1.18566	0.115606	2.12528	0.0335629	0.0714183	FALSE
ENSMUSG00000009900.7	Wnt3a	5.8369	0.04296	1.03023	0.846798	0.0507323	0.959539	0.97474	FALSE
ENSMUSG00000009905.5	Kdsr	584.039	-0.0237787	0.983653	0.102661	-0.231624	0.81683	0.884755	FALSE
ENSMUSG00000009907.17	Vps4b	1954.05	-0.00486556	0.996633	0.0921898	-0.0527776	0.957909	0.973929	FALSE
ENSMUSG00000009927.9	Rps25	13278.6	-0.234179	0.850168	0.0399774	-5.85779	4.69055e-09	3.31242e-08	TRUE
ENSMUSG00000009995.17	Taz	384.409	-0.565258	0.675834	0.139792	-4.04357	5.26437e-05	0.000211417	TRUE
ENSMUSG00000010021.13	Kif19a	8.27008	3.14324	8.83508	1.08723	2.89105	0.00383958	0.0106574	FALSE
ENSMUSG00000010025.19	Aldh3a2	1064.46	-0.36249	0.777821	0.0792864	-4.57191	4.83298e-06	2.30061e-05	TRUE
ENSMUSG00000010044.12	Zmynd10	8.46152	-1.19297	0.437402	0.965274	-1.23589	0.216501	0.335324	FALSE
ENSMUSG00000010045.2	Tmem115	413.141	-0.0344496	0.976404	0.108336	-0.317989	0.750493	0.836074	FALSE
ENSMUSG00000010047.12	Hyal2	761.269	-0.291549	0.817024	0.248587	-1.17283	0.240865	0.364859	FALSE
ENSMUSG00000010048.10	Ifrd2	1664.41	-0.192707	0.874963	0.0656091	-2.93719	0.00331198	0.00933754	TRUE
ENSMUSG00000010051.15	Hyal1	411.427	-0.598529	0.660427	0.110397	-5.42163	5.9059e-08	3.71391e-07	TRUE
ENSMUSG00000010054.4	Tusc2	457.357	0.0987403	1.07084	0.0998934	0.988456	0.322929	0.460029	FALSE
ENSMUSG00000010057.8	Nprl2	287.959	-0.487584	0.713218	0.146082	-3.33774	0.000844614	0.00272541	TRUE
ENSMUSG00000010064.15	Slc38a3	25.7178	2.08125	4.23175	0.466225	4.46405	8.04247e-06	3.68946e-05	TRUE
ENSMUSG00000010066.15	Cacna2d2	58.5123	-0.517627	0.69852	0.348509	-1.48526	0.137475	0.233895	FALSE
ENSMUSG00000010067.13	Rassf1	195.978	-0.37265	0.772362	0.18457	-2.01902	0.0434847	0.0892763	FALSE
ENSMUSG00000010080.15	Epn3	4.18981	3.80714	13.9979	1.61388	2.359	0.0183242	0.0423014	FALSE
ENSMUSG00000010095.13	Slc3a2	5165.72	-1.3067	0.404243	0.07394	-17.6725	6.82868e-70	6.09035e-68	TRUE
ENSMUSG00000010097.15	Nxf1	2229.76	0.527002	1.44093	0.067573	7.799	6.23996e-15	7.88749e-14	TRUE
ENSMUSG00000010110.17	Stx5a	755.867	0.0194667	1.01358	0.0973224	0.200023	0.841463	0.900451	FALSE
ENSMUSG00000010122.14	Slc47a1	13.258	-0.632033	0.645267	0.640639	-0.986567	0.323855	0.461001	FALSE
ENSMUSG00000010136.14	Pifo	5.61789	1.40851	2.65463	1.01078	1.3935	0.16347	0.26908	FALSE
ENSMUSG00000010142.12	Tnfrsf13b	25.6529	-0.699574	0.615754	0.454926	-1.53778	0.124103	0.214933	FALSE
ENSMUSG00000010154.7	Spire2	414.616	0.426989	1.34442	0.104707	4.07792	4.54394e-05	0.000184851	TRUE
ENSMUSG00000010175.13	Prox1	3.37787	2.23681	4.71353	1.63705	1.36637	0.171824	0.279688	FALSE
ENSMUSG00000010205.11	Raver1	2804.02	-0.0809655	0.945425	0.0474418	-1.70663	0.0878909	0.162001	FALSE
ENSMUSG00000010277.7	2610507B11Rik	9334.35	0.635352	1.55332	0.0417752	15.2089	3.08913e-52	1.79129e-50	TRUE
ENSMUSG00000010290.7	AI597479	698.888	-0.187699	0.878005	0.0831209	-2.25814	0.023937	0.0533973	FALSE
ENSMUSG00000010307.7	Tmem86a	24.6684	0.412265	1.33077	0.494406	0.83386	0.40436	0.544665	FALSE
ENSMUSG00000010342.16	Tex14	873.491	-0.104085	0.930395	0.134077	-0.776313	0.437564	0.576615	FALSE
ENSMUSG00000010358.13	Ifi35	229.353	1.75656	3.3789	0.156561	11.2196	3.26781e-29	9.39695e-28	TRUE
ENSMUSG00000010362.9	Rdm1	1014.26	0.734415	1.66372	0.0835119	8.79414	1.44147e-18	2.35816e-17	TRUE
ENSMUSG00000010376.15	Nedd8	1923.68	-0.0911357	0.938783	0.0775126	-1.17575	0.239694	0.36368	FALSE
ENSMUSG00000010392.8	Gosr1	812.193	0.742505	1.67308	0.141377	5.25195	1.50495e-07	8.93611e-07	TRUE
ENSMUSG00000010406.12	Mrpl52	671.201	0.101931	1.07321	0.129851	0.784989	0.43246	0.571677	FALSE
ENSMUSG00000010453.12	Kansl3	1148.8	-0.098518	0.933992	0.0725333	-1.35824	0.174386	0.283045	FALSE
ENSMUSG00000010461.15	Eya4	7.30037	5.17746	36.1886	1.43457	3.60908	0.000307286	0.00108458	TRUE
ENSMUSG00000010476.14	Ebf3	3.90168	5.19026	36.5109	1.69671	3.05902	0.00222061	0.0065417	TRUE
ENSMUSG00000010517.7	Faf1	2446.33	-0.190126	0.876529	0.0626659	-3.03396	0.00241366	0.00703751	TRUE
ENSMUSG00000010538.14	Tsacc	48.7959	0.175139	1.12907	0.305739	0.572837	0.566755	0.692289	FALSE
ENSMUSG00000010554.14	Mettl16	1816.46	0.96183	1.94778	0.0656768	14.6449	1.45198e-48	7.48131e-47	TRUE
ENSMUSG00000010592.9	Dazl	184.626	0.573563	1.48819	0.169638	3.38109	0.000721976	0.00236354	TRUE
ENSMUSG00000010607.8	Pigyl	472.169	0.132569	1.09624	0.106005	1.25059	0.211083	0.328992	FALSE
ENSMUSG00000010608.15	Rbm25	6358.43	0.329626	1.25669	0.0474023	6.95381	3.55549e-12	3.46478e-11	TRUE
ENSMUSG00000010609.15	Psen2	234.328	0.348463	1.2732	0.453057	0.769136	0.441813	0.580689	FALSE
ENSMUSG00000010651.4	Acaa1b	17.1991	1.67977	3.20378	0.539174	3.11546	0.00183661	0.00550669	TRUE
ENSMUSG00000010660.3	Plcd1	105.267	0.931344	1.90705	0.219304	4.24682	2.1683e-05	9.25808e-05	TRUE
ENSMUSG00000010663.5	Fads1	2278.83	-0.611401	0.654561	0.0632057	-9.6732	3.91928e-22	7.9517e-21	TRUE
ENSMUSG00000010721.15	Lmbr1	279.262	-0.388459	0.763945	0.195649	-1.98549	0.0470896	0.0956601	FALSE
ENSMUSG00000010751.15	Tnfrsf22	339.089	-0.619036	0.651106	0.198364	-3.12071	0.00180416	0.00542074	TRUE
ENSMUSG00000010755.17	Cars	4048.67	-2.05457	0.24072	0.121469	-16.9144	3.52524e-64	2.64694e-62	TRUE
ENSMUSG00000010760.5	Phlda2	129.709	0.6414	1.55984	0.238556	2.68868	0.00717354	0.0185134	FALSE
ENSMUSG00000010803.13	Gabra1	2.24135	0.318267	1.24683	2.45438	0.129673	0.896825
ENSMUSG00000010825.17	Grid2ip	6.06773	-0.568338	0.674393	0.934974	-0.607865	0.543277	0.672731	FALSE
ENSMUSG00000010830.8	Kdelr3	174.036	0.335675	1.26197	0.188218	1.78344	0.0745149	0.141385	FALSE
ENSMUSG00000010911.12	Apip	431.658	0.229641	1.17254	0.186053	1.23427	0.217102	0.335988	FALSE
ENSMUSG00000010914.10	Pdhx	860.038	0.129091	1.0936	0.0767644	1.68165	0.092637	0.169193	FALSE
ENSMUSG00000010936.11	Vac14	1581.51	0.0375056	1.02634	0.0624121	0.600934	0.547884	0.676643	FALSE
ENSMUSG00000011008.13	Mcoln2	1.97279	4.00566	16.0629	2.05	1.95398	0.0507035
ENSMUSG00000011034.6	Slc5a1	24.1416	3.07708	8.43902	0.593814	5.18188	2.19659e-07	1.27584e-06	TRUE
ENSMUSG00000011096.17	Akt1s1	757.19	0.344021	1.26929	0.541687	0.635093	0.525368	0.656955	FALSE
ENSMUSG00000011114.18	Tbrg1	3060.51	0.208216	1.15526	0.0482351	4.31668	1.58392e-05	6.92105e-05	TRUE
ENSMUSG00000011148.14	Adssl1	80.6748	-1.18325	0.440357	0.335632	-3.52546	0.000422756	0.00144933	TRUE
ENSMUSG00000011158.8	Brf1	476.552	0.165507	1.12156	0.118836	1.39274	0.163699	0.269408	FALSE
ENSMUSG00000011179.8	Odc1	10448.4	0.285454	1.21879	0.0480637	5.93909	2.86606e-09	2.07571e-08	TRUE
ENSMUSG00000011254.16	Thg1l	998.279	0.846713	1.7984	0.0856287	9.8882	4.68388e-23	1.00483e-21	TRUE
ENSMUSG00000011256.16	Adam19	4908.03	1.4116	2.66032	0.0559292	25.2391	1.49279e-140	4.44547e-138	TRUE
ENSMUSG00000011257.19	Pabpc4	7868.64	-0.401571	0.757034	0.0580588	-6.91662	4.62563e-12	4.47781e-11	TRUE
ENSMUSG00000011263.16	Exoc3l2	120.495	-0.945007	0.519427	0.262658	-3.59786	0.00032085	0.00112724	TRUE
ENSMUSG00000011267.8	Zfp296	1035.32	0.194262	1.14414	0.0797749	2.43512	0.0148867	0.0352744	FALSE
ENSMUSG00000011305.11	Plin5	21.1522	0.645945	1.56476	0.526423	1.22705	0.219805	0.339349	FALSE
ENSMUSG00000011306.7	Sugp1	1104.54	-0.0849859	0.942794	0.0701316	-1.21181	0.225587	0.346162	FALSE
ENSMUSG00000011349.5	Dmrtc2	15.0474	-2.47854	0.179426	0.654102	-3.78923	0.000151115	0.000563353	TRUE
ENSMUSG00000011382.8	Dhdh	387.826	-0.0278869	0.980856	0.110886	-0.251491	0.801435	0.873199	FALSE
ENSMUSG00000011427.16	Zfp790	229.425	0.319714	1.24808	0.259272	1.23312	0.217531	0.336505	FALSE
ENSMUSG00000011486.14	Slc25a41	2.30834	1.22999	2.34566	1.90367	0.646119	0.518202
ENSMUSG00000011589.9	Fsd1	206.962	1.06204	2.08788	0.157189	6.75643	1.41432e-11	1.30995e-10	TRUE
ENSMUSG00000011632.7	Pinlyp	2.6475	0.664488	1.58501	1.24449	0.533946	0.593379	0.715407	FALSE
ENSMUSG00000011658.16	Fuz	193.842	-0.826393	0.563938	0.379312	-2.17866	0.0293566	0.0637021	FALSE
ENSMUSG00000011751.16	Sptbn4	419.474	-0.11172	0.925484	0.121492	-0.91957	0.357798	0.49739	FALSE
ENSMUSG00000011752.7	Pgam1	20066.6	0.0547883	1.03871	0.0439898	1.24548	0.212956	0.331089	FALSE
ENSMUSG00000011831.16	Evi5	1352.43	-0.309191	0.807094	0.0747657	-4.13547	3.5423e-05	0.000146133	TRUE
ENSMUSG00000011832.15	Evi5l	148.796	-0.285588	0.820407	0.306832	-0.930766	0.351975	0.49116	FALSE
ENSMUSG00000011837.4	Snapc2	331.988	-0.0285412	0.980411	0.135232	-0.211053	0.832846	0.895594	FALSE
ENSMUSG00000011877.13	Git1	2161.26	0.389922	1.31032	0.0556054	7.01231	2.34414e-12	2.33616e-11	TRUE
ENSMUSG00000011884.13	Gltp	1017.77	0.310246	1.23992	0.0777549	3.99006	6.60576e-05	0.000261227	TRUE
ENSMUSG00000011958.17	Bnip2	592.297	-0.0152001	0.989519	0.134537	-0.112981	0.910046	0.944365	FALSE
ENSMUSG00000011960.12	Ccnt1	1791.79	0.15275	1.11169	0.108166	1.41219	0.157894	0.261545	FALSE
ENSMUSG00000012017.4	Scarf2	41.4875	5.07191	33.6355	0.638538	7.94301	1.97337e-15	2.60692e-14	TRUE
ENSMUSG00000012076.8	Brms1l	1253.12	0.724944	1.65284	0.0738604	9.81506	9.69802e-23	2.04801e-21	TRUE
ENSMUSG00000012114.17	Med15	981.102	-0.0644953	0.95628	0.0880611	-0.732392	0.463929	0.601212	FALSE
ENSMUSG00000012117.13	Dhdds	491.046	-0.415513	0.749753	0.156642	-2.65262	0.00798689	0.0203229	FALSE
ENSMUSG00000012123.17	Crybg2	403.964	-0.0758051	0.948812	0.372994	-0.203234	0.838952	0.899462	FALSE
ENSMUSG00000012126.16	Ubxn11	202.395	-1.01461	0.494961	0.185537	-5.46852	4.5382e-08	2.89213e-07	TRUE
ENSMUSG00000012282.2	Wnt8a	1.62649	4.11961	17.3831	2.16536	1.90251	0.0571045
ENSMUSG00000012296.16	Tjap1	1215.65	-0.155458	0.897847	0.108862	-1.42802	0.153286	0.2555	FALSE
ENSMUSG00000012350.15	Ehf	9.86127	1.54389	2.9158	0.924677	1.66965	0.0949878	0.172642	FALSE
ENSMUSG00000012396.12	Nanog	12198.9	0.202857	1.15098	0.0344944	5.88086	4.08152e-09	2.90568e-08	TRUE
ENSMUSG00000012405.16	Rpl15	16848.9	-0.0688267	0.953413	0.0353102	-1.9492	0.0512711	0.102823	FALSE
ENSMUSG00000012422.14	Tmem167	1111.83	0.199392	1.14821	0.0911666	2.18712	0.0287339	0.0625362	FALSE
ENSMUSG00000012428.9	Steap4	75.1916	9.63938	797.523	1.22046	7.89816	2.83045e-15	3.67833e-14	TRUE
ENSMUSG00000012429.9	Mplkip	530.691	0.0851327	1.06079	0.112603	0.756042	0.449624	0.58814	FALSE
ENSMUSG00000012443.4	Kif11	3637.13	-0.200665	0.87015	0.0463685	-4.3276	1.50741e-05	6.60645e-05	TRUE
ENSMUSG00000012483.4	Rpa3	776.655	-0.226494	0.854709	0.0842293	-2.68902	0.00716621	0.0184999	FALSE
ENSMUSG00000012519.14	Mlkl	10.1378	6.65235	100.591	1.37501	4.83805	1.31119e-06	6.79978e-06	TRUE
ENSMUSG00000012535.14	Tnpo3	4070.12	-0.263725	0.832934	0.0430239	-6.12974	8.8024e-10	6.74185e-09	TRUE
ENSMUSG00000012609.19	Ttll5	397.121	0.0716577	1.05092	0.16614	0.431309	0.666244	0.774456	FALSE
ENSMUSG00000012640.16	Zfp715	627.951	0.128573	1.09321	0.135084	0.951801	0.341198	0.47932	FALSE
ENSMUSG00000012819.15	Cdh23	9.55477	-2.00742	0.248718	1.13323	-1.77141	0.0764918	0.144527	FALSE
ENSMUSG00000012848.15	Rps5	21572.1	-0.222018	0.857365	0.040238	-5.51763	3.43608e-08	2.2163e-07	TRUE
ENSMUSG00000013033.16	Adgrl1	1442.75	-0.529579	0.692757	0.114315	-4.63262	3.61069e-06	1.7549e-05	TRUE
ENSMUSG00000013076.17	Amotl1	630.829	1.33544	2.52352	0.104607	12.7662	2.53172e-37	9.62822e-36	TRUE
ENSMUSG00000013089.15	Etv5	7549.47	0.139638	1.10163	0.070437	1.98246	0.047428	0.0962383	FALSE
ENSMUSG00000013150.15	Gfod2	175.511	0.374492	1.29638	0.158383	2.36447	0.0180561	0.0417923	FALSE
ENSMUSG00000013155.10	Enkd1	287.112	-0.503831	0.705232	0.127967	-3.9372	8.24375e-05	0.00032059	TRUE
ENSMUSG00000013158.6	4933405L10Rik	2.32841	0.309275	1.23909	1.312	0.235727	0.813644
ENSMUSG00000013160.7	Atp6v0d1	1280.37	0.400567	1.32003	0.069917	5.72918	1.00916e-08	6.89386e-08	TRUE
ENSMUSG00000013236.17	Ptprs	1285.33	0.0634365	1.04495	0.164995	0.384475	0.700626	0.799559	FALSE
ENSMUSG00000013275.9	Slc41a1	983.595	-0.203574	0.868397	0.152979	-1.33073	0.183277	0.294445	FALSE
ENSMUSG00000013338.16	Fer1l4	3.87618	2.44576	5.44814	1.42097	1.72119	0.085216	0.157987	FALSE
ENSMUSG00000013367.5	Iglon5	9.03928	1.57229	2.97376	0.890102	1.76641	0.0773267	0.145823	FALSE
ENSMUSG00000013415.9	Igf2bp1	9295.64	1.00005	2.00008	0.065253	15.3258	5.14125e-53	3.01106e-51	TRUE
ENSMUSG00000013418.8	B4galnt2	59.7617	-3.30175	0.101409	0.358552	-9.20856	3.30543e-20	6.03705e-19	TRUE
ENSMUSG00000013419.7	Zfp651	77.7853	0.422809	1.34053	0.26759	1.58006	0.114092	0.200701	FALSE
ENSMUSG00000013465.19	Nelfb	1571.22	-0.377427	0.769809	0.12893	-2.92739	0.0034182	0.00961385	TRUE
ENSMUSG00000013483.14	Card14	7.54751	0.346713	1.27166	0.852935	0.406494	0.68438	0.787411	FALSE
ENSMUSG00000013495.15	Tmem175	201.602	-0.0673459	0.954392	0.165469	-0.407	0.684008	0.787189	FALSE
ENSMUSG00000013523.13	Bcas1	51.5538	0.74878	1.68037	0.40006	1.87167	0.0612524	0.119831	FALSE
ENSMUSG00000013539.14	Tango2	205.257	0.156669	1.11471	0.170714	0.917727	0.358762	0.498446	FALSE
ENSMUSG00000013584.5	Aldh1a2	56.1583	0.41206	1.33058	0.280793	1.46749	0.142244	0.240448	FALSE
ENSMUSG00000013593.12	Ndufs2	3775.84	-0.0751806	0.949223	0.0726748	-1.03448	0.300912	0.434681	FALSE
ENSMUSG00000013611.14	Snx31	10.0597	2.22385	4.6714	0.915852	2.42818	0.0151748	0.0358603	FALSE
ENSMUSG00000013622.15	Atraid	396.12	0.275811	1.21067	0.193735	1.42365	0.154547	0.257139	FALSE
ENSMUSG00000013629.16	Cad	9098.06	0.145859	1.10639	0.0815149	1.78936	0.0735577	0.139901	FALSE
ENSMUSG00000013646.17	Sh3bp5l	940.915	-0.61569	0.652618	0.179529	-3.42947	0.000604771	0.00201133	TRUE
ENSMUSG00000013662.6	Atad1	1365.04	-0.00299368	0.997927	0.0857389	-0.0349163	0.972146	0.982378	FALSE
ENSMUSG00000013663.7	Pten	1899.8	0.136821	1.09948	0.0938401	1.45802	0.144834	0.243819	FALSE
ENSMUSG00000013698.12	Pea15a	164.412	0.525021	1.43895	0.178537	2.94068	0.00327491	0.00924935	TRUE
ENSMUSG00000013701.13	Timm23	4048.74	0.18432	1.13628	0.0395863	4.65616	3.22162e-06	1.57891e-05	TRUE
ENSMUSG00000013707.3	Tnfaip8l2	4.29856	1.6718	3.18613	1.27474	1.31149	0.189694	0.302498	FALSE
ENSMUSG00000013736.16	Trnt1	1362.68	-0.0280201	0.980765	0.062781	-0.446314	0.65537	0.765921	FALSE
ENSMUSG00000013766.11	Ly6g6e	746.299	-1.71562	0.304471	0.0933201	-18.3843	1.75521e-75	1.8248e-73	TRUE
ENSMUSG00000013787.15	Ehmt2	2360.64	0.152589	1.11156	0.0547993	2.78451	0.00536094	0.0143607	FALSE
ENSMUSG00000013822.7	Elof1	476.269	0.375355	1.29716	0.113866	3.29646	0.000979129	0.00312276	TRUE
ENSMUSG00000013833.15	Med16	649.09	0.568988	1.48348	0.151364	3.75907	0.000170549	0.00063019	TRUE
ENSMUSG00000013846.10	St3gal1	53.5283	1.3079	2.47581	0.405674	3.22402	0.00126404	0.00392943	TRUE
ENSMUSG00000013858.14	Tmem259	1557.92	-0.0116473	0.991959	0.0721493	-0.161433	0.871752	0.919093	FALSE
ENSMUSG00000013878.18	Rnf170	331.877	-0.303026	0.810551	0.124897	-2.42621	0.0152573	0.0360358	FALSE
ENSMUSG00000013921.15	Clip3	163.91	1.03986	2.05603	0.239968	4.33333	1.46869e-05	6.46089e-05	TRUE
ENSMUSG00000013936.12	Myl2	2.75147	0.960291	1.9457	1.37438	0.698709	0.484734	0.62035	FALSE
ENSMUSG00000013973.12	Dedd	597.044	0.16696	1.12269	0.109799	1.5206	0.128359	0.221083	FALSE
ENSMUSG00000013997.10	Nit1	466.54	-0.357989	0.780251	0.0991074	-3.61213	0.000303689	0.00107274	TRUE
ENSMUSG00000014030.15	Pax5	11.6171	-0.154038	0.898731	0.737811	-0.208778	0.834622	0.896625	FALSE
ENSMUSG00000014039.18	Prdm15	339.07	-1.12323	0.459065	0.178827	-6.28109	3.36197e-10	2.68743e-09	TRUE
ENSMUSG00000014074.17	Rnf168	1452.18	-0.0961872	0.935502	0.0647312	-1.48595	0.137293	0.233721	FALSE
ENSMUSG00000014075.15	Tctex1d2	225.878	-0.211099	0.863879	0.155358	-1.35879	0.174213	0.282843	FALSE
ENSMUSG00000014077.13	Chp1	989.71	0.0853089	1.06091	0.0764069	1.11651	0.264205	0.392564	FALSE
ENSMUSG00000014158.12	Trpv4	25.4674	0.750311	1.68216	0.494279	1.51799	0.129017	0.221955	FALSE
ENSMUSG00000014164.15	Klhl3	18.3728	0.620228	1.53712	0.489113	1.26807	0.204774	0.321527	FALSE
ENSMUSG00000014177.10	Tvp23b	730.619	0.190569	1.14121	0.085936	2.21756	0.0265846	0.0584155	FALSE
ENSMUSG00000014195.15	Dnajc7	6923.28	0.775348	1.7116	0.039558	19.6003	1.53689e-85	1.88833e-83	TRUE
ENSMUSG00000014198.15	Zfp385c	6.80773	0.730938	1.65972	0.886308	0.824699	0.409542	0.549749	FALSE
ENSMUSG00000014226.10	Cacybp	6145.68	0.232741	1.17507	0.0669793	3.47482	0.000511201	0.0017316	TRUE
ENSMUSG00000014232.14	Cluap1	326.173	-0.122481	0.918606	0.177327	-0.69071	0.489748	0.625172	FALSE
ENSMUSG00000014243.5	Zswim7	315.509	0.406112	1.32511	0.129141	3.14472	0.00166245	0.0050326	TRUE
ENSMUSG00000014245.8	Pigl	584.465	0.886054	1.84811	0.119906	7.38959	1.4728e-13	1.63676e-12	TRUE
ENSMUSG00000014294.4	Ndufa2	794.745	0.00934122	1.0065	0.0820618	0.113832	0.909371	0.943915	FALSE
ENSMUSG00000014301.13	Pam16	383.401	-0.208086	0.865685	0.267027	-0.779271	0.43582	0.575082	FALSE
ENSMUSG00000014303.13	Glis2	656.919	0.909159	1.87795	0.187597	4.84634	1.25761e-06	6.54508e-06	TRUE
ENSMUSG00000014313.15	Cox6c	3204.55	-0.350108	0.784526	0.0575913	-6.07918	1.20802e-09	9.11722e-09	TRUE
ENSMUSG00000014329.14	Bicc1	66.2081	2.7917	6.92446	0.3175	8.79277	1.45911e-18	2.3844e-17	TRUE
ENSMUSG00000014349.7	Ube2z	5027.15	0.871264	1.82927	0.0389575	22.3645	8.73225e-111	1.74347e-108	TRUE
ENSMUSG00000014353.15	Tmem87b	562.492	0.0746446	1.0531	0.114346	0.652798	0.513887	0.646989	FALSE
ENSMUSG00000014355.10	Anapc1	3309.94	-0.262502	0.833641	0.0852143	-3.0805	0.00206654	0.00613226	TRUE
ENSMUSG00000014361.5	Mertk	59.1501	0.346974	1.27189	0.298349	1.16298	0.244837	0.369252	FALSE
ENSMUSG00000014402.15	Tsg101	1081.22	-0.130247	0.913675	0.0735003	-1.77206	0.0763854	0.144342	FALSE
ENSMUSG00000014418.16	Hps5	408.64	0.125318	1.09075	0.115942	1.08086	0.279757	0.41033	FALSE
ENSMUSG00000014426.9	Map3k4	1244.99	-0.178912	0.883369	0.0811811	-2.20386	0.0275344	0.0602614	FALSE
ENSMUSG00000014444.17	Piezo1	1563.4	1.04707	2.06633	0.110826	9.44789	3.45743e-21	6.69019e-20	TRUE
ENSMUSG00000014470.4	Rnf166	188.011	0.558493	1.47273	0.201436	2.77255	0.00556185	0.0148468	FALSE
ENSMUSG00000014496.8	Ankrd28	2369.13	-0.367493	0.775128	0.0716273	-5.13063	2.88772e-07	1.64892e-06	TRUE
ENSMUSG00000014498.9	Ankrd52	720.236	-0.103421	0.930823	0.0844746	-1.22429	0.220844	0.34067	FALSE
ENSMUSG00000014504.16	Srp19	1240.91	-0.161651	0.894001	0.0632731	-2.55481	0.0106245	0.0261924	FALSE
ENSMUSG00000014547.10	Wdfy2	514.483	-0.0524397	0.964304	0.110429	-0.474874	0.634877	0.750154	FALSE
ENSMUSG00000014550.14	Rbsn	886.866	0.0679762	1.04825	0.0814379	0.8347	0.403887	0.544194	FALSE
ENSMUSG00000014551.8	Mrps25	768.923	0.141285	1.10289	0.0873491	1.61747	0.105776	0.188469	FALSE
ENSMUSG00000014554.13	Dguok	282.747	-0.0588255	0.960045	0.163513	-0.359761	0.719026	0.812934	FALSE
ENSMUSG00000014592.20	Camta1	827.981	-0.32683	0.797287	0.149226	-2.19016	0.0285125	0.0621314	FALSE
ENSMUSG00000014599.10	Csf1	86.8801	6.9557	124.129	0.759883	9.15364	5.50486e-20	9.92004e-19	TRUE
ENSMUSG00000014601.13	Strip1	897.312	0.049081	1.03461	0.0767863	0.63919	0.522699	0.654685	FALSE
ENSMUSG00000014602.15	Kif1a	64.8513	3.59188	12.0577	0.398674	9.00956	2.06881e-19	3.59181e-18	TRUE
ENSMUSG00000014606.14	Slc25a11	1269.18	0.267087	1.20338	0.0657519	4.06204	4.86467e-05	0.000196443	TRUE
ENSMUSG00000014633.15	Cmc2	229.405	-0.249195	0.841365	0.163967	-1.51979	0.128563	0.221369	FALSE
ENSMUSG00000014668.15	Chfr	1599.32	0.177001	1.13053	0.063977	2.76663	0.00566386	0.0150802	FALSE
ENSMUSG00000014686.8	Ceacam16	4.50618	0.487641	1.40215	0.9927	0.491227	0.623266	0.740868	FALSE
ENSMUSG00000014704.10	Hoxa2	1.78932	4.2499	19.026	2.10395	2.01996	0.0433872
ENSMUSG00000014748.13	Tex261	931.019	0.0955674	1.06849	0.106981	0.893316	0.371688	0.511439	FALSE
ENSMUSG00000014763.8	Fam120b	247.783	0.849383	1.80173	0.145355	5.84353	5.11074e-09	3.59326e-08	TRUE
ENSMUSG00000014767.17	Tbp	793.215	-0.185508	0.879339	0.0873439	-2.12389	0.0336797	0.071632	FALSE
ENSMUSG00000014769.10	Psmb1	4357.38	-0.0323666	0.977815	0.0562618	-0.575285	0.565098	0.691247	FALSE
ENSMUSG00000014771.13	Pdcd2	924.633	-0.0104489	0.992784	0.0950443	-0.109938	0.912459	0.945887	FALSE
ENSMUSG00000014773.13	Dll1	6.65442	1.61247	3.05774	1.25604	1.28377	0.199222	0.314524	FALSE
ENSMUSG00000014776.7	Nol3	33.5606	0.156634	1.11468	0.389782	0.40185	0.687794	0.790115	FALSE
ENSMUSG00000014778.10	Fhod1	455.921	0.676747	1.59853	0.141497	4.78275	1.72909e-06	8.82151e-06	TRUE
ENSMUSG00000014782.16	Plekhg4	32.7852	5.2707	38.6046	0.768646	6.85713	7.02593e-12	6.7163e-11	TRUE
ENSMUSG00000014786.8	Slc9a5	141.12	-0.333259	0.793742	0.203091	-1.64093	0.100811	0.181128	FALSE
ENSMUSG00000014791.10	Elmo3	164.994	-2.14104	0.226717	0.194665	-10.9986	3.88144e-28	1.07059e-26	TRUE
ENSMUSG00000014813.9	Stc1	13.8262	3.64121	12.4771	0.798683	4.55901	5.13944e-06	2.43265e-05	TRUE
ENSMUSG00000014837.15	4931428F04Rik	258.77	-0.238243	0.847777	0.158104	-1.50687	0.131843	0.225889	FALSE
ENSMUSG00000014846.12	Tppp3	62.8974	1.80999	3.5064	0.366378	4.94023	7.8031e-07	4.19652e-06	TRUE
ENSMUSG00000014850.15	Msh3	819.267	0.104969	1.07547	0.0965389	1.08732	0.276895	0.407355	FALSE
ENSMUSG00000014856.12	Tmem208	345.736	0.224892	1.16869	0.120802	1.86166	0.0626506	0.122091	FALSE
ENSMUSG00000014859.9	E2f4	2540.27	-0.365441	0.776232	0.0548581	-6.66156	2.70945e-11	2.43629e-10	TRUE
ENSMUSG00000014867.9	Surf4	2463.75	0.296018	1.22775	0.0904747	3.27183	0.00106852	0.00337964	TRUE
ENSMUSG00000014873.15	Surf2	415.536	-0.265398	0.831969	0.11718	-2.26489	0.0235197	0.0525751	FALSE
ENSMUSG00000014905.4	Dnajb9	266.174	0.102591	1.0737	0.216529	0.473797	0.635645	0.750758	FALSE
ENSMUSG00000014907.10	Naf1	1006.58	-0.30955	0.806893	0.0730689	-4.23642	2.27114e-05	9.67369e-05	TRUE
ENSMUSG00000014932.15	Yes1	2755.98	-0.105617	0.929407	0.0468282	-2.25543	0.0241066	0.0537232	FALSE
ENSMUSG00000014956.15	Ppp1cb	5661.6	-0.35605	0.781301	0.0438658	-8.11679	4.78657e-16	6.60125e-15	TRUE
ENSMUSG00000014959.12	Gorasp2	1821.98	-0.0971953	0.934849	0.0928227	-1.04711	0.29505	0.427761	FALSE
ENSMUSG00000014980.14	Tsen15	284.867	0.207732	1.15487	0.25543	0.813267	0.416065	0.555849	FALSE
ENSMUSG00000015001.17	Oc90	17.5303	2.63586	6.21547	0.658054	4.00554	6.18764e-05	0.000245909	TRUE
ENSMUSG00000015002.18	Efr3a	2859.75	-0.214035	0.862123	0.0513572	-4.16757	3.0786e-05	0.000128482	TRUE
ENSMUSG00000015013.9	Trappc2l	233.602	-0.0684385	0.95367	0.173848	-0.393669	0.693826	0.794251	FALSE
ENSMUSG00000015016.8	Acsf3	236.583	-0.293776	0.815764	0.142245	-2.06528	0.0388968	0.0809735	FALSE
ENSMUSG00000015023.7	Ddx19a	1577.49	-0.0468014	0.96808	0.0576634	-0.81163	0.417004	0.556745	FALSE
ENSMUSG00000015027.11	Galns	120.252	-0.0290277	0.980081	0.201905	-0.143769	0.885683	0.928303	FALSE
ENSMUSG00000015053.14	Gata2	75.3128	3.52314	11.4966	0.392815	8.96894	2.99393e-19	5.13204e-18	TRUE
ENSMUSG00000015083.11	C8g	48.5261	-1.32392	0.399449	0.359496	-3.6827	0.000230775	0.000832933	TRUE
ENSMUSG00000015085.8	Entpd2	19.8817	-0.523863	0.695507	0.568945	-0.920762	0.357175	0.496878	FALSE
ENSMUSG00000015087.14	Rabl6	1183.51	-0.651244	0.636731	0.353594	-1.84178	0.0655066	0.126799	FALSE
ENSMUSG00000015090.13	Ptgds	3.29108	0.65305	1.57249	1.23979	0.526744	0.598372	0.719504	FALSE
ENSMUSG00000015092.9	Edf1	1678.8	0.180589	1.13335	0.0791558	2.28144	0.0225222	0.0506548	FALSE
ENSMUSG00000015093.15	Clic3	1.86582	0.255043	1.19337	1.9958	0.12779	0.898315
ENSMUSG00000015094.16	Npdc1	279.329	-0.0459391	0.968659	0.220465	-0.208374	0.834937	0.896628	FALSE
ENSMUSG00000015095.12	Fbxw5	537.741	-0.516418	0.699106	0.146338	-3.52895	0.000417213	0.00143257	TRUE
ENSMUSG00000015112.15	Slc25a13	2908.61	-0.224353	0.855979	0.0902621	-2.48557	0.0129344	0.0311611	FALSE
ENSMUSG00000015120.15	Ube2i	4557.98	0.0554871	1.03921	0.0410009	1.35331	0.175956	0.285093	FALSE
ENSMUSG00000015126.9	Tsr3	539.784	0.040369	1.02838	0.106636	0.378567	0.705009	0.802216	FALSE
ENSMUSG00000015127.14	Unkl	366.812	0.405002	1.32409	0.116552	3.47485	0.000511138	0.0017316	TRUE
ENSMUSG00000015133.17	Lrrk1	33.1924	3.85583	14.4784	0.579618	6.65236	2.88427e-11	2.58422e-10	TRUE
ENSMUSG00000015134.15	Aldh1a3	51.0544	-0.194374	0.873952	0.322526	-0.60266	0.546735	0.675631	FALSE
ENSMUSG00000015143.15	Actn1	5886.94	-0.434928	0.739731	0.0730204	-5.95625	2.58092e-09	1.88161e-08	TRUE
ENSMUSG00000015149.14	Sirt2	492.008	0.205869	1.15338	0.186951	1.10119	0.270813	0.400183	FALSE
ENSMUSG00000015165.16	Hnrnpl	11041.4	0.013138	1.00915	0.050077	0.262355	0.793047	0.867126	FALSE
ENSMUSG00000015176.11	Nolc1	5670.88	0.120555	1.08715	0.0540795	2.22922	0.0257991	0.0569245	FALSE
ENSMUSG00000015189.12	Casd1	194.064	0.66572	1.58636	0.359355	1.85254	0.0639477	0.124384	FALSE
ENSMUSG00000015202.13	Cnksr3	248.411	0.0837413	1.05976	0.160662	0.521227	0.602209	0.72298	FALSE
ENSMUSG00000015214.14	Mtmr1	194.958	0.0547981	1.03871	0.285181	0.192152	0.847623	0.904619	FALSE
ENSMUSG00000015217.11	Hmgb3	630.032	0.869472	1.82699	0.102512	8.48164	2.22048e-17	3.3749e-16	TRUE
ENSMUSG00000015222.17	Map2	193.91	0.245753	1.18571	0.384444	0.639244	0.522664	0.654685	FALSE
ENSMUSG00000015224.10	Cyp2j9	9.0725	-0.204259	0.867984	0.740543	-0.275824	0.782683	0.859231	FALSE
ENSMUSG00000015243.4	Abca1	685.694	-1.04613	0.484267	0.131133	-7.9776	1.49212e-15	1.9846e-14	TRUE
ENSMUSG00000015247.10	Nipsnap3b	713.302	-0.115039	0.923357	0.106946	-1.07567	0.282073	0.412933	FALSE
ENSMUSG00000015289.4	Lage3	861.11	-0.389689	0.763294	0.0866009	-4.49983	6.80091e-06	3.162e-05	TRUE
ENSMUSG00000015290.15	Ubl4a	626.712	-0.600733	0.659419	0.0983777	-6.10639	1.01908e-09	7.75119e-09	TRUE
ENSMUSG00000015291.10	Gdi1	1509.74	-0.26607	0.831582	0.0977155	-2.7229	0.00647113	0.0169269	FALSE
ENSMUSG00000015305.6	Sash1	1997.87	0.339456	1.26528	0.0607935	5.58376	2.35372e-08	1.54424e-07	TRUE
ENSMUSG00000015312.9	Gadd45b	250.975	1.28867	2.44304	0.158314	8.13997	3.95378e-16	5.50459e-15	TRUE
ENSMUSG00000015316.11	Slamf1	17.2922	0.97097	1.96016	0.511271	1.89913	0.0575472	0.113416	FALSE
ENSMUSG00000015335.16	Zdhhc12	672.072	-0.246327	0.84304	0.0973233	-2.53101	0.0113733	0.0278197	FALSE
ENSMUSG00000015337.5	Endog	184.055	0.722878	1.65047	0.180763	3.99904	6.36001e-05	0.000252304	TRUE
ENSMUSG00000015341.17	Golga7	1815.4	-0.0759982	0.948686	0.067301	-1.12923	0.258802	0.386051	FALSE
ENSMUSG00000015342.6	Xk	63.7985	0.633639	1.55147	0.274087	2.31182	0.0207878	0.0472315	FALSE
ENSMUSG00000015354.8	Pcolce2	838.424	-0.229713	0.852805	0.114332	-2.00918	0.0445179	0.0910889	FALSE
ENSMUSG00000015357.10	Clpx	1052.7	-0.212006	0.863336	0.133251	-1.59102	0.111605	0.197075	FALSE
ENSMUSG00000015363.13	Trabd	461.312	-0.112226	0.925159	0.122722	-0.914473	0.360469	0.500232	FALSE
ENSMUSG00000015365.15	Mov10l1	85.1137	0.248476	1.18795	0.429366	0.578705	0.562788	0.68936	FALSE
ENSMUSG00000015377.10	Dennd6b	194.343	-0.558911	0.678814	0.184369	-3.03148	0.00243358	0.00708734	TRUE
ENSMUSG00000015396.4	Cd83	1.64956	1.40627	2.65052	1.74046	0.807992	0.419095
ENSMUSG00000015451.16	C4a	13.7811	0.598051	1.51367	0.593734	1.00727	0.313805	0.449279	FALSE
ENSMUSG00000015452.14	Ager	2.85321	-0.892572	0.538653	1.42448	-0.626597	0.530924	0.661717	FALSE
ENSMUSG00000015461.15	Atf6b	985.641	-0.0955549	0.935912	0.0865407	-1.10416	0.269523	0.398765	FALSE
ENSMUSG00000015467.14	Egfl8	5.55081	0.181027	1.13369	1.38685	0.130531	0.896146	0.935771	FALSE
ENSMUSG00000015468.14	Notch4	487.056	-0.301434	0.811445	0.814633	-0.370024	0.711364	0.806991	FALSE
ENSMUSG00000015474.16	Ppt2	324.569	-0.0173015	0.988079	0.129877	-0.133215	0.894024	0.934332	FALSE
ENSMUSG00000015478.13	Rnf5	747.451	-0.502314	0.705974	0.0901882	-5.56961	2.55303e-08	1.66692e-07	TRUE
ENSMUSG00000015484.3	Fam163a	3.22991	5.08804	34.0135	1.72622	2.9475	0.0032035	0.00907245	TRUE
ENSMUSG00000015488.14	Cacfd1	281.811	-0.30477	0.809571	0.142178	-2.14358	0.0320666	0.068678	FALSE
ENSMUSG00000015501.10	Hivep2	43.7716	2.35253	5.10719	0.484	4.8606	1.17033e-06	6.12167e-06	TRUE
ENSMUSG00000015522.18	Arnt	2065.86	-0.304284	0.809844	0.0558154	-5.45162	4.99133e-08	3.16598e-07	TRUE
ENSMUSG00000015533.9	Itga2	6.06416	6.01069	64.4761	1.88848	3.18282	0.00145849	0.00447844	TRUE
ENSMUSG00000015536.14	Mocs2	421.949	0.0828616	1.05912	0.120641	0.686844	0.492181	0.627276	FALSE
ENSMUSG00000015542.17	Nat9	323.94	-0.0670312	0.9546	0.1404	-0.477429	0.633057	0.748506	FALSE
ENSMUSG00000015568.16	Lpl	225.917	-0.160321	0.894826	0.145769	-1.09983	0.271407	0.400791	FALSE
ENSMUSG00000015575.15	Atp6v0e	814.162	0.0986646	1.07078	0.0799451	1.23415	0.217145	0.336026	FALSE
ENSMUSG00000015579.5	Nkx2-5	2.1173	1.06073	2.08598	1.46466	0.724212	0.468935
ENSMUSG00000015597.17	Zfp318	984.377	-0.22234	0.857174	0.131758	-1.68748	0.0915104	0.167592	FALSE
ENSMUSG00000015599.9	Ttbk1	9.79756	3.096	8.55044	0.84016	3.68501	0.000228693	0.000825757	TRUE
ENSMUSG00000015605.6	Srf	635.912	0.520676	1.43463	0.170798	3.04849	0.00229991	0.00674953	TRUE
ENSMUSG00000015619.10	Gata3	8.71603	3.22687	9.36233	0.933229	3.45775	0.000544717	0.00183381	TRUE
ENSMUSG00000015647.9	Lama5	3799.34	-0.527464	0.693773	0.0944172	-5.58652	2.31659e-08	1.52045e-07	TRUE
ENSMUSG00000015652.9	Steap1	135.229	-0.919542	0.528677	0.225482	-4.07811	4.54028e-05	0.000184745	TRUE
ENSMUSG00000015653.13	Steap2	451.814	-1.3138	0.40226	0.120016	-10.9468	6.88073e-28	1.87143e-26	TRUE
ENSMUSG00000015656.17	Hspa8	27786.8	0.525036	1.43897	0.0363745	14.4342	3.15372e-47	1.56971e-45	TRUE
ENSMUSG00000015659.12	Serac1	276.107	-0.368466	0.774606	0.17906	-2.05777	0.039612	0.0822287	FALSE
ENSMUSG00000015668.13	Pdzd11	425.464	-0.180212	0.882574	0.108678	-1.65822	0.0972723	0.176066	FALSE
ENSMUSG00000015671.11	Psma2	4397.47	-0.0190758	0.986865	0.0578604	-0.329686	0.741637	0.829339	FALSE
ENSMUSG00000015672.4	Mrpl32	532.405	0.180503	1.13328	0.0989423	1.82432	0.0681033	0.130988	FALSE
ENSMUSG00000015697.14	Setdb1	3327.35	-0.0701253	0.952555	0.0473764	-1.48017	0.138827	0.235693	FALSE
ENSMUSG00000015702.13	Anxa9	5.73199	0.256921	1.19493	0.896953	0.286438	0.774543	0.852767	FALSE
ENSMUSG00000015709.9	Arnt2	75.3682	-0.747881	0.595477	0.612578	-1.22088	0.222133	0.342178	FALSE
ENSMUSG00000015711.8	Prune1	1649.04	-0.693243	0.618462	0.0679281	-10.2056	1.87255e-24	4.33475e-23	TRUE
ENSMUSG00000015714.11	Cers2	1310.64	-0.0301148	0.979342	0.0880839	-0.341888	0.732435	0.8224	FALSE
ENSMUSG00000015733.13	Capza2	2683.4	0.0273509	1.01914	0.0613362	0.445917	0.655657	0.766116	FALSE
ENSMUSG00000015745.9	Plekho1	33.8294	1.59483	3.02059	0.439447	3.62918	0.000284328	0.00100963	TRUE
ENSMUSG00000015747.5	Vps45	260.886	-0.117057	0.922067	0.297371	-0.39364	0.693847	0.794251	FALSE
ENSMUSG00000015748.13	Prpf3	1737.84	0.283038	1.21675	0.0760627	3.72111	0.000198347	0.00072543	TRUE
ENSMUSG00000015749.12	Anp32e	4488.98	-0.348404	0.785452	0.0641356	-5.43231	5.56298e-08	3.50579e-07	TRUE
ENSMUSG00000015750.15	Aph1a	1246.19	-0.42585	0.7444	0.0668391	-6.37126	1.87476e-10	1.54211e-09	TRUE
ENSMUSG00000015755.16	Tab2	1293.84	0.035534	1.02494	0.0779202	0.456031	0.648368	0.760875	FALSE
ENSMUSG00000015757.10	Ppil4	1379.15	0.163161	1.11974	0.0602097	2.70988	0.00673067	0.0175249	FALSE
ENSMUSG00000015759.11	Cnih1	1265.11	-0.0556204	0.962181	0.0700436	-0.794083	0.427147	0.566227	FALSE
ENSMUSG00000015766.14	Eps8	548.351	-0.573623	0.671927	0.102011	-5.62318	1.87478e-08	1.24537e-07	TRUE
ENSMUSG00000015776.12	Med22	778.881	-0.265174	0.832098	0.0859619	-3.08478	0.002037	0.00604767	TRUE
ENSMUSG00000015787.15	Abo	5.28492	1.27635	2.42226	1.13103	1.12848	0.259115	0.386375	FALSE
ENSMUSG00000015790.16	Surf1	410.691	-0.223337	0.856582	0.147641	-1.5127	0.130356	0.223908	FALSE
ENSMUSG00000015804.14	Med28	979.886	0.205999	1.15348	0.074278	2.77335	0.0055482	0.0148171	FALSE
ENSMUSG00000015806.12	Qdpr	2973.17	0.0119135	1.00829	0.0703856	0.169261	0.865591	0.915177	FALSE
ENSMUSG00000015837.15	Sqstm1	4892.57	0.309856	1.23958	0.0429646	7.21189	5.51799e-13	5.82289e-12	TRUE
ENSMUSG00000015839.6	Nfe2l2	1909.6	-0.108412	0.927608	0.0521467	-2.07899	0.0376183	0.0787318	FALSE
ENSMUSG00000015846.15	Rxra	553.707	0.266871	1.2032	0.106838	2.49791	0.0124927	0.0302421	FALSE
ENSMUSG00000015850.11	Adamtsl4	61.3866	-0.867138	0.548233	0.632707	-1.37052	0.170524	0.277984	FALSE
ENSMUSG00000015869.16	Prpsap1	2075.25	0.605295	1.52129	0.0690026	8.77207	1.75416e-18	2.84061e-17	TRUE
ENSMUSG00000015879.8	Fam184b	16.5791	1.2837	2.43462	0.537607	2.3878	0.0169497	0.0394708	FALSE
ENSMUSG00000015880.13	Ncapg	2869.33	-0.206349	0.866728	0.0744925	-2.77006	0.00560462	0.0149451	FALSE
ENSMUSG00000015882.18	Lcorl	207.032	-0.991042	0.503114	0.274067	-3.61605	0.000299132	0.00105813	TRUE
ENSMUSG00000015889.8	Lta4h	1439.49	-0.0802778	0.945876	0.0754897	-1.06343	0.287589	0.4194	FALSE
ENSMUSG00000015932.8	Dstn	7328.48	-0.561516	0.67759	0.0377415	-14.878	4.58329e-50	2.48544e-48	TRUE
ENSMUSG00000015937.15	H2afy	2881.89	-0.444816	0.734678	0.0698661	-6.3667	1.93143e-10	1.58724e-09	TRUE
ENSMUSG00000015942.9	Gtf2ird2	77.2923	-0.00102871	0.999287	0.324952	-0.00316573	0.997474	0.998169	FALSE
ENSMUSG00000015943.11	Bola1	265.212	-0.0216708	0.985091	0.151155	-0.143368	0.885999	0.928422	FALSE
ENSMUSG00000015944.9	Castor2	112.283	-0.411687	0.751744	0.200397	-2.05436	0.0399409	0.0828623	FALSE
ENSMUSG00000015950.13	Ncf1	2.69159	0.659296	1.57931	1.51283	0.435803	0.66298	0.771734	FALSE
ENSMUSG00000015957.12	Wnt11	23.9868	1.10535	2.15151	0.487783	2.26607	0.0234472	0.0524532	FALSE
ENSMUSG00000015961.8	Adss	4295.62	0.0227009	1.01586	0.0498033	0.455811	0.648526	0.760959	FALSE
ENSMUSG00000015966.17	Il17rb	5.19955	-0.470477	0.721726	0.913729	-0.514898	0.606625	0.726643	FALSE
ENSMUSG00000015970.19	Chdh	25.7457	4.26085	19.171	0.783357	5.43922	5.35152e-08	3.37981e-07	TRUE
ENSMUSG00000015971.5	Actr8	877.373	-0.384417	0.766089	0.0771783	-4.98089	6.32914e-07	3.45244e-06	TRUE
ENSMUSG00000015980.14	Lrrc27	41.487	0.161589	1.11852	0.390012	0.414319	0.67864	0.783806	FALSE
ENSMUSG00000015994.10	Fnta	1787.19	0.146314	1.10674	0.0552953	2.64605	0.00814377	0.0206653	FALSE
ENSMUSG00000016018.4	Mtrex	2881.92	-0.095058	0.936235	0.0452623	-2.10016	0.0357149	0.0753249	FALSE
ENSMUSG00000016024.9	Lbp	11.7363	3.22092	9.32382	0.920602	3.49871	0.000467511	0.0015922	TRUE
ENSMUSG00000016028.10	Celsr1	871.948	-1.25833	0.418028	0.10576	-11.8979	1.21363e-32	3.94881e-31	TRUE
ENSMUSG00000016128.14	Stard13	16.1422	2.62118	6.15251	0.630307	4.15857	3.20242e-05	0.000133175	TRUE
ENSMUSG00000016150.15	Tenm1	3.70195	0.453106	1.36898	1.36873	0.331041	0.740613	0.828563	FALSE
ENSMUSG00000016181.9	Diexf	558.341	0.0757893	1.05394	0.104363	0.726209	0.467711	0.60473	FALSE
ENSMUSG00000016194.14	Hsd11b1	2.13825	3.05851	8.33114	1.78975	1.70891	0.087468
ENSMUSG00000016200.14	Syt14	282.407	-0.113253	0.924501	0.150472	-0.752654	0.451658	0.590132	FALSE
ENSMUSG00000016206.6	H2-M3	15.0877	0.347575	1.27242	0.587626	0.591489	0.554193	0.68197	FALSE
ENSMUSG00000016239.11	Lonrf3	59.8049	0.0840297	1.05997	0.281076	0.298957	0.764972	0.846223	FALSE
ENSMUSG00000016252.7	Atp5e	1346.01	-0.369824	0.773877	0.0669396	-5.52474	3.29978e-08	2.12916e-07	TRUE
ENSMUSG00000016253.12	Nelfcd	1395.47	0.0303675	1.02127	0.100645	0.301728	0.76286	0.844844	FALSE
ENSMUSG00000016256.10	Ctsz	872.981	0.740799	1.6711	0.0781558	9.47849	2.57991e-21	5.01427e-20	TRUE
ENSMUSG00000016257.15	Prelid3b	1173.52	0.281663	1.2156	0.102997	2.73468	0.00624418	0.0164163	FALSE
ENSMUSG00000016262.14	Sertad4	59.1299	4.23122	18.7812	0.449231	9.4188	4.56258e-21	8.77073e-20	TRUE
ENSMUSG00000016308.12	Ube2a	674.759	0.560387	1.47466	0.097195	5.7656	8.13699e-09	5.61315e-08	TRUE
ENSMUSG00000016319.3	Slc25a5	8697	0.29831	1.2297	0.0326406	9.13922	6.29051e-20	1.12895e-18	TRUE
ENSMUSG00000016344.14	Ppdpf	504.353	-0.0813018	0.945204	0.106067	-0.766516	0.443369	0.582365	FALSE
ENSMUSG00000016346.17	Kcnq2	22.2112	1.92052	3.78559	0.544891	3.52459	0.000424139	0.0014535	TRUE
ENSMUSG00000016349.10	Eef1a2	3.27363	5.1282	34.9736	1.72616	2.97086	0.00296966	0.00847303	TRUE
ENSMUSG00000016356.18	Col20a1	17.4115	0.485434	1.40001	0.78353	0.619547	0.535556	0.665609	FALSE
ENSMUSG00000016382.15	Pls3	976.434	0.877183	1.83678	0.0734512	11.9424	7.11563e-33	2.34562e-31	TRUE
ENSMUSG00000016386.15	Mpped2	91.0816	1.82456	3.54199	0.306652	5.94993	2.68265e-09	1.95091e-08	TRUE
ENSMUSG00000016409.4	Nkap	573.618	-0.312736	0.805113	0.153559	-2.03659	0.0416915	0.0861281	FALSE
ENSMUSG00000016427.7	Ndufa1	655.505	-0.0118311	0.991833	0.0863309	-0.137043	0.890996	0.931985	FALSE
ENSMUSG00000016477.18	E2f3	1093.64	0.30829	1.23824	0.105326	2.92699	0.00342256	0.00962304	TRUE
ENSMUSG00000016481.15	Cr1l	510.158	1.03937	2.05532	0.104129	9.98154	1.83594e-23	3.99721e-22	TRUE
ENSMUSG00000016487.15	Ppfibp1	970.477	0.107715	1.07752	0.167053	0.644794	0.519061	0.651654	FALSE
ENSMUSG00000016493.13	Cd46	3.7505	2.57117	5.94292	1.39885	1.83805	0.0660544	0.127594	FALSE
ENSMUSG00000016494.9	Cd34	42.5082	1.55064	2.92947	0.373511	4.15152	3.30274e-05	0.00013712	TRUE
ENSMUSG00000016495.12	Plgrkt	181.236	-0.136604	0.909658	0.155936	-0.876024	0.381017	0.521254	FALSE
ENSMUSG00000016496.7	Cd274	9.04202	0.953259	1.93624	0.772074	1.23467	0.216952	0.335816	FALSE
ENSMUSG00000016503.17	Gtf3a	959.372	-0.0329262	0.977436	0.0757512	-0.434662	0.663808	0.77234	FALSE
ENSMUSG00000016510.11	Mtif3	369.974	0.0735893	1.05233	0.123962	0.593643	0.552751	0.680481	FALSE
ENSMUSG00000016520.7	Lnx2	333.479	0.0281868	1.01973	0.179838	0.156735	0.875454	0.921227	FALSE
ENSMUSG00000016526.8	Dyrk3	1195.45	-0.137296	0.909222	0.0885197	-1.55102	0.120897	0.210418	FALSE
ENSMUSG00000016528.10	Mapkapk2	507.7	0.31234	1.24172	0.127768	2.44458	0.0145021	0.034444	FALSE
ENSMUSG00000016534.15	Lamp2	2716.87	-0.248893	0.841542	0.0488373	-5.09637	3.46227e-07	1.95476e-06	TRUE
ENSMUSG00000016541.10	Atxn10	4417.33	-0.00605929	0.995809	0.0424472	-0.142749	0.886488	0.928722	FALSE
ENSMUSG00000016552.13	Foxred2	500.146	0.172897	1.12732	0.100213	1.72529	0.0844748	0.156861	FALSE
ENSMUSG00000016554.9	Eif3d	7469.18	-0.00298026	0.997936	0.043751	-0.0681187	0.945691	0.966596	FALSE
ENSMUSG00000016559.14	H3f3b	13543.9	0.842696	1.7934	0.0382905	22.0079	2.41675e-107	4.77105e-105	TRUE
ENSMUSG00000016619.10	Nup50	2788.67	0.296316	1.22801	0.0451908	6.557	5.48992e-11	4.77042e-10	TRUE
ENSMUSG00000016624.15	Phf21b	68.4457	-1.21526	0.430696	0.636631	-1.90889	0.0562761	0.111489	FALSE
ENSMUSG00000016626.10	Nlrp14	14.2394	1.64794	3.13387	0.615265	2.67843	0.00739685	0.0190004	FALSE
ENSMUSG00000016637.7	Ift27	225.402	0.28023	1.21439	0.199384	1.40548	0.159879	0.264309	FALSE
ENSMUSG00000016664.16	Pacsin2	2968.81	-0.669306	0.628809	0.0520212	-12.866	6.99116e-38	2.71758e-36	TRUE
ENSMUSG00000016756.17	Cmah	7.47259	0.229531	1.17245	0.868527	0.264276	0.791567	0.866156	FALSE
ENSMUSG00000016757.11	Ttll12	1165.07	0.224674	1.16851	0.0749652	2.99704	0.00272611	0.00784309	TRUE
ENSMUSG00000016758.4	Bik	16.3088	0.739418	1.6695	0.572939	1.29057	0.196853	0.311679	FALSE
ENSMUSG00000016763.15	Scube1	6.43879	2.00441	4.01224	0.953201	2.10282	0.0354818	0.0748938	FALSE
ENSMUSG00000016831.12	Tox4	1879.88	-0.0356493	0.975593	0.0934349	-0.381542	0.702801	0.800689	FALSE
ENSMUSG00000016833.14	Mrps18c	813.815	0.0899615	1.06434	0.0942064	0.954941	0.339608	0.477582	FALSE
ENSMUSG00000016918.15	Sulf1	1111.85	0.127231	1.0922	0.121461	1.0475	0.294867	0.427601	FALSE
ENSMUSG00000016921.14	Srsf6	7228.18	0.452342	1.36826	0.0444214	10.183	2.3623e-24	5.41142e-23	TRUE
ENSMUSG00000016933.17	Plcg1	1869.11	-0.0934299	0.937292	0.0797519	-1.17151	0.241395	0.365473	FALSE
ENSMUSG00000016940.18	Kctd2	507.339	0.318386	1.24693	0.117757	2.70375	0.00685612	0.0177882	FALSE
ENSMUSG00000016946.6	Kctd5	1445.53	0.0979185	1.07023	0.0586755	1.66882	0.0951539	0.172873	FALSE
ENSMUSG00000016982.6	Pom121l2	3.34079	-3.08893	0.117528	1.47654	-2.092	0.0364386	0.0766371	FALSE
ENSMUSG00000016984.7	Etaa1	1272.51	0.0316015	1.02215	0.0689839	0.458099	0.646881	0.759739	FALSE
ENSMUSG00000016995.17	Matn4	5.52692	-0.467359	0.723287	0.920859	-0.507525	0.611786	0.73138	FALSE
ENSMUSG00000017002.14	Slpi	4.25131	5.34826	40.7367	1.62954	3.28207	0.00103047	0.00326811	TRUE
ENSMUSG00000017009.3	Sdc4	2133.74	-1.04774	0.483725	0.0539775	-19.4107	6.26871e-84	7.44198e-82	TRUE
ENSMUSG00000017057.9	Il13ra1	109.758	1.06722	2.0954	0.213781	4.99214	5.97129e-07	3.26636e-06	TRUE
ENSMUSG00000017119.19	Nbr1	3841.29	0.587272	1.5024	0.0814092	7.21383	5.4401e-13	5.7476e-12	TRUE
ENSMUSG00000017132.17	Cyth1	163.576	0.867583	1.8246	0.34021	2.55014	0.010768	0.0265013	FALSE
ENSMUSG00000017144.8	Rnd3	642.255	-0.683389	0.622701	0.0880045	-7.76539	8.13956e-15	1.01933e-13	TRUE
ENSMUSG00000017146.12	Brca1	4216.35	0.267255	1.20352	0.0595395	4.4887	7.16586e-06	3.31588e-05	TRUE
ENSMUSG00000017167.6	Cntnap1	3.28409	1.92974	3.80986	1.30528	1.47841	0.139299	0.236312	FALSE
ENSMUSG00000017176.17	Nt5c3b	789.195	0.437521	1.35428	0.0884296	4.94767	7.51059e-07	4.05037e-06	TRUE
ENSMUSG00000017188.3	Coa3	681.213	0.569534	1.48404	0.0873983	6.51654	7.19491e-11	6.17862e-10	TRUE
ENSMUSG00000017204.4	Gsdma	11.9731	0.069922	1.04966	0.612675	0.114126	0.909138	0.94384	FALSE
ENSMUSG00000017210.14	Med24	2098.21	0.1961	1.1456	0.0683545	2.86887	0.00411943	0.0113428	FALSE
ENSMUSG00000017221.14	Psmd3	5558.05	0.355407	1.27935	0.0399515	8.89598	5.7908e-19	9.77372e-18	TRUE
ENSMUSG00000017264.16	Exosc10	2602.32	-0.00587545	0.995936	0.0664814	-0.0883774	0.929577	0.956189	FALSE
ENSMUSG00000017286.15	Glod4	1399.57	-0.0805721	0.945683	0.0810307	-0.99434	0.320057	0.456408	FALSE
ENSMUSG00000017288.15	Vps53	609.624	0.511455	1.42549	0.133638	3.82717	0.000129627	0.000489057	TRUE
ENSMUSG00000017291.13	Taok1	2125.66	0.342245	1.26773	0.0657236	5.20734	1.91566e-07	1.12569e-06	TRUE
ENSMUSG00000017299.13	Dnttip1	621.19	-0.114274	0.923847	0.100184	-1.14065	0.254018	0.380388	FALSE
ENSMUSG00000017307.16	Acot8	403.372	-0.406091	0.754665	0.115693	-3.51008	0.000447975	0.00153041	TRUE
ENSMUSG00000017314.12	Mpp2	126.472	0.59973	1.51543	0.220652	2.71799	0.00656804	0.0171548	FALSE
ENSMUSG00000017376.15	Nlk	975.71	0.296501	1.22816	0.146883	2.01862	0.043527	0.0893423	FALSE
ENSMUSG00000017386.10	Traf4	1328.88	0.631573	1.54925	0.0645297	9.78732	1.27631e-22	2.66962e-21	TRUE
ENSMUSG00000017390.15	Aldoc	992.955	-0.233235	0.850725	0.0796431	-2.9285	0.00340605	0.00958325	TRUE
ENSMUSG00000017400.10	Stac2	386.859	1.11965	2.17294	0.111949	10.0014	1.50259e-23	3.29183e-22	TRUE
ENSMUSG00000017404.12	Rpl19	29851.7	0.444532	1.36087	0.0355067	12.5197	5.82781e-36	2.13767e-34	TRUE
ENSMUSG00000017405.14	Nek8	358.644	0.0667101	1.04733	0.13465	0.495433	0.620294	0.738486	FALSE
ENSMUSG00000017417.14	Plxdc1	207.02	-0.518414	0.698139	0.162888	-3.18265	0.00145936	0.00448034	TRUE
ENSMUSG00000017418.14	Arl5b	1056.17	-0.139577	0.907785	0.1318	-1.05901	0.289596	0.421768	FALSE
ENSMUSG00000017421.18	Zfp207	5526.38	0.362852	1.28597	0.0400688	9.05572	1.35676e-19	2.38144e-18	TRUE
ENSMUSG00000017428.16	Psmd11	4167.08	0.236055	1.17777	0.0454931	5.18882	2.11627e-07	1.23245e-06	TRUE
ENSMUSG00000017446.14	C1qtnf1	8.78658	3.55366	11.7425	1.21313	2.92934	0.00339681	0.00956135	TRUE
ENSMUSG00000017453.4	Pipox	662.384	-1.08187	0.472416	0.114383	-9.45826	3.13098e-21	6.07859e-20	TRUE
ENSMUSG00000017466.9	Timp2	1007.98	6.22643	74.8762	0.23665	26.3107	1.44574e-152	5.40459e-150	TRUE
ENSMUSG00000017478.15	Zc3h18	2216.61	-0.0291956	0.979967	0.111725	-0.261316	0.793849	0.867732	FALSE
ENSMUSG00000017485.11	Top2b	1233.13	-0.318479	0.801915	0.0671287	-4.7443	2.09229e-06	1.05637e-05	TRUE
ENSMUSG00000017491.9	Rarb	2.07611	4.44995	21.8559	2.02781	2.19446	0.0282026
ENSMUSG00000017493.12	Igfbp4	219.283	3.87095	14.6309	0.25568	15.1398	8.84313e-52	5.01206e-50	TRUE
ENSMUSG00000017499.15	Cdc6	1535.3	0.565767	1.48017	0.0591421	9.56622	1.10881e-21	2.18896e-20	TRUE
ENSMUSG00000017548.15	Suz12	10488.8	0.585626	1.50069	0.0605046	9.67903	3.70204e-22	7.52834e-21	TRUE
ENSMUSG00000017550.14	Atad5	1727.81	0.322856	1.2508	0.084209	3.83398	0.000126084	0.00047651	TRUE
ENSMUSG00000017561.16	Crlf3	2483.21	0.51154	1.42557	0.0806361	6.34381	2.24154e-10	1.82756e-09	TRUE
ENSMUSG00000017607.9	Tns4	3.76437	1.10336	2.14855	1.24729	0.884607	0.376368	0.516584	FALSE
ENSMUSG00000017615.12	Tnfaip1	1160.44	0.615608	1.5322	0.0689319	8.93066	4.23483e-19	7.18899e-18	TRUE
ENSMUSG00000017631.19	Abr	2169.96	-0.360087	0.779118	0.0593466	-6.06752	1.299e-09	9.76615e-09	TRUE
ENSMUSG00000017639.13	Rab11fip4	1403.79	0.510506	1.42455	0.0648533	7.8717	3.49855e-15	4.50656e-14	TRUE
ENSMUSG00000017652.16	Cd40	14.3471	0.106126	1.07633	0.663154	0.160033	0.872855	0.919814	FALSE
ENSMUSG00000017664.16	Slc35c2	576.24	-0.389036	0.76364	0.102431	-3.79803	0.000145852	0.000545469	TRUE
ENSMUSG00000017667.9	Zfp334	113.976	0.793526	1.73331	0.217415	3.64982	0.000262425	0.000937372	TRUE
ENSMUSG00000017670.16	Elmo2	1093.34	-0.108129	0.92779	0.0997261	-1.08426	0.278247	0.408695	FALSE
ENSMUSG00000017677.11	Wsb1	2754.37	0.334842	1.26124	0.0538292	6.22046	4.9571e-10	3.90567e-09	TRUE
ENSMUSG00000017679.16	Ttpal	153.828	1.00587	2.00816	0.24513	4.10342	4.07095e-05	0.00016669	TRUE
ENSMUSG00000017686.17	Rhot1	1636.88	0.347103	1.272	0.0612764	5.66456	1.47406e-08	9.88899e-08	TRUE
ENSMUSG00000017692.8	Rhbdl3	13.561	2.64091	6.23726	0.799284	3.3041	0.000952825	0.00304772	TRUE
ENSMUSG00000017697.3	Ada	194.001	-0.0794806	0.946398	0.153044	-0.51933	0.60353	0.72402	FALSE
ENSMUSG00000017707.9	Serinc3	1998.81	-0.242138	0.845492	0.0551763	-4.38844	1.14166e-05	5.11319e-05	TRUE
ENSMUSG00000017713.9	Tha1	8.20277	0.295296	1.22714	0.816913	0.361478	0.717742	0.811815	FALSE
ENSMUSG00000017715.11	Pgs1	1448.29	0.594629	1.51008	0.0669431	8.8826	6.53162e-19	1.09609e-17	TRUE
ENSMUSG00000017716.15	Birc5	2652.91	0.514207	1.42821	0.0517616	9.93415	2.95673e-23	6.39776e-22	TRUE
ENSMUSG00000017718.15	Afmid	137.642	-0.793515	0.576937	0.246449	-3.21979	0.00128285	0.00398228	TRUE
ENSMUSG00000017721.15	Pigt	1480.49	-0.620285	0.650542	0.0661248	-9.38052	6.56462e-21	1.25098e-19	TRUE
ENSMUSG00000017723.11	Wfdc2	485.831	-0.3572	0.780678	0.131132	-2.72396	0.00645034	0.0168814	FALSE
ENSMUSG00000017724.14	Etv4	140.845	0.765853	1.70037	0.26856	2.8517	0.00434859	0.0119048	FALSE
ENSMUSG00000017734.15	Dbndd2	8.83312	0.415907	1.33414	1.21553	0.34216	0.732231	0.822354	FALSE
ENSMUSG00000017737.2	Mmp9	12.0922	1.62798	3.09079	0.680648	2.3918	0.0167658	0.0390787	FALSE
ENSMUSG00000017740.17	Slc12a5	35.9921	-0.761858	0.589736	0.507203	-1.50208	0.133077	0.227758	FALSE
ENSMUSG00000017747.13	Ghdc	334.172	0.51007	1.42412	0.129555	3.9371	8.24731e-05	0.000320658	TRUE
ENSMUSG00000017754.13	Pltp	1498.41	-0.250394	0.840667	0.0674949	-3.70982	0.000207409	0.000755268	TRUE
ENSMUSG00000017756.9	Slc12a7	2524.52	-0.727432	0.603978	0.127823	-5.69092	1.26353e-08	8.55503e-08	TRUE
ENSMUSG00000017760.16	Ctsa	2171.02	0.161194	1.11821	0.0865781	1.86183	0.062627	0.122058	FALSE
ENSMUSG00000017764.2	Zswim1	1298.4	-0.287787	0.819158	0.0796361	-3.61378	0.000301767	0.00106659	TRUE
ENSMUSG00000017765.17	Slc12a4	496.936	-0.698989	0.616004	0.115201	-6.06756	1.2987e-09	9.76615e-09	TRUE
ENSMUSG00000017774.19	Myo1c	3487.98	-0.160321	0.894826	0.0730015	-2.19614	0.0280821	0.0613075	FALSE
ENSMUSG00000017776.15	Crk	3798.64	0.389782	1.3102	0.0482638	8.07608	6.68837e-16	9.138e-15	TRUE
ENSMUSG00000017778.14	Cox7c	3850.41	-0.093961	0.936947	0.0544542	-1.72551	0.0844365	0.156807	FALSE
ENSMUSG00000017781.17	Pitpna	1696.4	0.502745	1.41691	0.0953179	5.27441	1.33187e-07	7.98125e-07	TRUE
ENSMUSG00000017801.15	Mlx	805.095	0.857231	1.81156	0.0976344	8.78001	1.63455e-18	2.6518e-17	TRUE
ENSMUSG00000017802.14	Retreg3	1179.66	0.643175	1.56176	0.0781701	8.22789	1.90541e-16	2.71517e-15	TRUE
ENSMUSG00000017817.11	Jph2	4.90005	5.7064	52.2153	1.73671	3.28575	0.00101713	0.00323274	TRUE
ENSMUSG00000017830.15	Dhx58	40.6336	0.310581	1.24021	0.3816	0.813891	0.415707	0.555577	FALSE
ENSMUSG00000017831.8	Rab5a	2110.7	0.0844386	1.06028	0.0573779	1.47162	0.141122	0.238875	FALSE
ENSMUSG00000017832.2	Hspb9	1.71144	1.94981	3.86325	2.12003	0.919711	0.357724
ENSMUSG00000017837.12	Nkiras2	945.146	-0.0268468	0.981563	0.0770991	-0.348212	0.727681	0.818892	FALSE
ENSMUSG00000017843.14	Ppp2r5c	3311.02	-0.454371	0.729828	0.0495302	-9.17361	4.57428e-20	8.28557e-19	TRUE
ENSMUSG00000017858.12	Ift52	970.386	0.0936223	1.06705	0.0828136	1.13052	0.258258	0.385423	FALSE
ENSMUSG00000017861.11	Mybl2	16259.1	-0.284605	0.820966	0.0387906	-7.33697	2.18492e-13	2.38886e-12	TRUE
ENSMUSG00000017868.16	Sgk2	38.4652	0.736723	1.66639	0.516807	1.42553	0.154004	0.256479	FALSE
ENSMUSG00000017897.18	Eya2	2.84138	1.65621	3.15188	1.72428	0.960525	0.336791	0.474684	FALSE
ENSMUSG00000017929.13	B4galt5	1176.8	0.425033	1.3426	0.201633	2.10795	0.0350352	0.0740667	FALSE
ENSMUSG00000017943.15	Gdap1l1	4.44085	1.85691	3.62232	1.20331	1.54317	0.122788	0.213139	FALSE
ENSMUSG00000017950.16	Hnf4a	15.2146	-0.833892	0.561014	0.869171	-0.95941	0.337352	0.475271	FALSE
ENSMUSG00000017969.13	Ptgis	108.101	0.319059	1.24752	0.229523	1.3901	0.1645	0.270269	FALSE
ENSMUSG00000017978.18	Cadps2	11.452	0.964796	1.95179	0.651055	1.4819	0.138368	0.235093	FALSE
ENSMUSG00000017999.16	Ddx27	3410.3	0.196126	1.14562	0.0482778	4.06245	4.85605e-05	0.000196185	TRUE
ENSMUSG00000018001.18	Cyth3	375.285	2.17204	4.50659	0.275634	7.88016	3.26956e-15	4.22434e-14	TRUE
ENSMUSG00000018008.8	Cyth4	19.1916	4.47308	22.209	1.33112	3.36038	0.000778355	0.00253066	TRUE
ENSMUSG00000018012.11	Rac3	306.41	1.57052	2.97013	0.153773	10.2132	1.73011e-24	4.01559e-23	TRUE
ENSMUSG00000018040.9	Rrp7a	1926.57	0.351128	1.27556	0.0822208	4.27055	1.94992e-05	8.39501e-05	TRUE
ENSMUSG00000018042.18	Cyb5r3	3922.27	-0.589538	0.664556	0.0518025	-11.3805	5.23079e-30	1.54722e-28	TRUE
ENSMUSG00000018068.13	Ints2	2084.44	0.657605	1.57746	0.107145	6.13752	8.38214e-10	6.43681e-09	TRUE
ENSMUSG00000018076.12	Med13l	1578.46	-0.25806	0.836212	0.0979464	-2.6347	0.00842112	0.0212921	FALSE
ENSMUSG00000018102.5	Hist1h2bc	59.1606	1.79073	3.45989	0.309664	5.7828	7.34661e-09	5.09794e-08	TRUE
ENSMUSG00000018126.15	Baiap2l2	9.94198	0.561534	1.47584	0.715273	0.785062	0.432417	0.571676	FALSE
ENSMUSG00000018143.10	Mafk	97.8797	0.529121	1.44305	0.238053	2.2227	0.0262358	0.0577792	FALSE
ENSMUSG00000018160.15	Med1	2186.41	0.560223	1.4745	0.0595608	9.40589	5.15895e-21	9.90631e-20	TRUE
ENSMUSG00000018166.8	Erbb3	981.523	-0.599413	0.660022	0.0817488	-7.33238	2.26096e-13	2.46893e-12	TRUE
ENSMUSG00000018167.10	Stard3	479.356	0.615365	1.53195	0.120429	5.10979	3.22525e-07	1.83035e-06	TRUE
ENSMUSG00000018168.8	Ikzf3	18.3384	-5.85121	0.0173225	0.95607	-6.12007	9.3536e-10	7.14223e-09	TRUE
ENSMUSG00000018169.12	Mfng	29.5995	-0.224801	0.855713	0.382861	-0.58716	0.557096	0.684536	FALSE
ENSMUSG00000018171.9	Vmp1	1188.45	0.521156	1.4351	0.10702	4.86969	1.11771e-06	5.86563e-06	TRUE
ENSMUSG00000018189.12	Uchl5	1441.43	0.443075	1.3595	0.0830381	5.3358	9.51245e-08	5.82145e-07	TRUE
ENSMUSG00000018196.18	Glrx2	336.364	0.149982	1.10956	0.118533	1.26532	0.205757	0.322638	FALSE
ENSMUSG00000018199.9	Ro60	580.506	-0.0326704	0.977609	0.104233	-0.313437	0.753949	0.838463	FALSE
ENSMUSG00000018209.15	Stk4	1963.62	0.296512	1.22817	0.0802606	3.69437	0.000220435	0.000798237	TRUE
ENSMUSG00000018217.12	Pmp22	40.6571	5.53591	46.3956	0.733124	7.55113	4.31512e-14	5.0612e-13	TRUE
ENSMUSG00000018238.6	Gdf9	4.98809	1.95472	3.87641	1.15846	1.68735	0.0915367	0.167619	FALSE
ENSMUSG00000018239.9	Zcchc10	808.417	0.627767	1.54517	0.100836	6.22563	4.79628e-10	3.78404e-09	TRUE
ENSMUSG00000018263.11	Tbx5	3.6201	2.6034	6.07719	1.26676	2.05517	0.0398628	0.0827241	FALSE
ENSMUSG00000018286.6	Psmb6	5414.12	0.673029	1.59442	0.0446602	15.07	2.55134e-51	1.43217e-49	TRUE
ENSMUSG00000018287.12	Spag7	1392.87	0.340647	1.26632	0.0981474	3.47077	0.000518965	0.00175538	TRUE
ENSMUSG00000018293.4	Pfn1	10194.4	0.472683	1.38769	0.0300873	15.7104	1.28444e-55	8.08877e-54	TRUE
ENSMUSG00000018322.10	Tomm34	1336.04	0.0369351	1.02593	0.0605673	0.609819	0.541982	0.671704	FALSE
ENSMUSG00000018326.9	Ywhab	4632.51	0.0672483	1.04772	0.0369547	1.81975	0.0687971	0.132106	FALSE
ENSMUSG00000018334.18	Ksr1	281.677	2.15206	4.44462	0.32331	6.65633	2.80752e-11	2.51931e-10	TRUE
ENSMUSG00000018339.11	Gpx3	215.871	2.16456	4.48329	0.177572	12.1897	3.52625e-34	1.21722e-32	TRUE
ENSMUSG00000018340.13	Anxa6	2631.7	-0.0644583	0.956304	0.0467488	-1.37882	0.167949	0.274653	FALSE
ENSMUSG00000018347.16	Zkscan6	162.651	0.557676	1.4719	0.174006	3.20492	0.00135101	0.00417615	TRUE
ENSMUSG00000018362.14	Kpna2	3344.81	0.0460686	1.03245	0.0720243	0.639626	0.522416	0.654557	FALSE
ENSMUSG00000018363.16	Smurf2	1101.81	0.468679	1.38384	0.079399	5.90283	3.57311e-09	2.56452e-08	TRUE
ENSMUSG00000018372.13	Cep95	368.155	0.489425	1.40389	0.133754	3.65915	0.000253058	0.000906468	TRUE
ENSMUSG00000018377.10	Vezf1	611.398	0.427441	1.34485	0.0904249	4.72703	2.27832e-06	1.14339e-05	TRUE
ENSMUSG00000018378.13	Cuedc1	131.827	1.39147	2.62345	0.318787	4.36488	1.27193e-05	5.65479e-05	TRUE
ENSMUSG00000018379.17	Srsf1	10565.1	0.360699	1.28405	0.0430805	8.37268	5.63206e-17	8.30162e-16	TRUE
ENSMUSG00000018381.15	Abi3	53.2823	-0.841565	0.558038	0.695241	-1.21047	0.2261	0.346799	FALSE
ENSMUSG00000018387.12	Shroom1	6.36839	2.02436	4.06811	1.00677	2.01075	0.0443522	0.0907921	FALSE
ENSMUSG00000018395.19	Kif3a	544.104	0.459531	1.37509	0.164397	2.79525	0.00518602	0.0139367	FALSE
ENSMUSG00000018398.18	Sept8	954.827	0.160389	1.11759	0.0888482	1.8052	0.0710436	0.135781	FALSE
ENSMUSG00000018401.17	Mtmr4	1519.56	0.617662	1.53439	0.0948632	6.51108	7.46117e-11	6.40414e-10	TRUE
ENSMUSG00000018405.7	Mrm1	488.28	-0.230896	0.852106	0.592002	-0.390025	0.696518	0.796318	FALSE
ENSMUSG00000018411.17	Mapt	524.782	-1.00186	0.499356	0.144499	-6.93336	4.10956e-12	3.99585e-11	TRUE
ENSMUSG00000018412.16	Kansl1	2331.98	0.368597	1.2911	0.0544635	6.76778	1.30772e-11	1.21377e-10	TRUE
ENSMUSG00000018415.14	Gid4	1704.13	-0.0299237	0.979472	0.061162	-0.489253	0.624662	0.742177	FALSE
ENSMUSG00000018417.14	Myo1b	1869.56	-0.796625	0.575694	0.0650445	-12.2474	1.73475e-34	6.07164e-33	TRUE
ENSMUSG00000018425.18	Dhx40	1909.09	0.724578	1.65242	0.0877098	8.26109	1.44354e-16	2.07723e-15	TRUE
ENSMUSG00000018427.8	Ypel2	341.521	-0.378698	0.769131	0.1216	-3.11429	0.00184389	0.00552653	TRUE
ENSMUSG00000018428.15	Akap1	5265.91	0.352455	1.27673	0.0368979	9.55219	1.26989e-21	2.49574e-20	TRUE
ENSMUSG00000018433.14	Nol11	2671.01	0.553795	1.46794	0.0464167	11.9309	8.16371e-33	2.67605e-31	TRUE
ENSMUSG00000018442.13	Derl2	868.213	0.904555	1.87197	0.101787	8.88677	6.29123e-19	1.05777e-17	TRUE
ENSMUSG00000018446.8	C1qbp	6119.7	0.728157	1.65652	0.0478802	15.2079	3.13449e-52	1.81161e-50	TRUE
ENSMUSG00000018449.12	Rpain	350.99	0.321758	1.24985	0.115021	2.79737	0.00515197	0.0138622	FALSE
ENSMUSG00000018451.7	6330403K07Rik	14.1556	3.04954	8.27945	0.707577	4.30983	1.63379e-05	7.12301e-05	TRUE
ENSMUSG00000018470.8	Kcnab3	72.1845	1.58351	2.99698	0.30495	5.19269	2.07279e-07	1.20833e-06	TRUE
ENSMUSG00000018474.18	Chd3	1089.75	3.05019	8.28319	0.158115	19.2909	6.40331e-83	7.50041e-81	TRUE
ENSMUSG00000018476.7	Kdm6b	1240.7	-0.430216	0.74215	0.0669535	-6.4256	1.31353e-10	1.10477e-09	TRUE
ENSMUSG00000018479.12	1700125H20Rik	2.56465	-3.78427	0.0725806	1.76869	-2.13959	0.0323877	0.0692531	FALSE
ENSMUSG00000018481.9	Appbp2	3047.88	0.498211	1.41246	0.0495952	10.0456	9.61097e-24	2.13213e-22	TRUE
ENSMUSG00000018500.2	Adora2b	15.63	0.578947	1.49376	0.568677	1.01806	0.30865	0.443848	FALSE
ENSMUSG00000018501.17	Ncor1	5681.87	0.442636	1.35909	0.0673436	6.57279	4.93805e-11	4.32079e-10	TRUE
ENSMUSG00000018507.16	Trpv2	47.4519	1.61656	3.06644	0.346922	4.65973	3.16618e-06	1.55521e-05	TRUE
ENSMUSG00000018509.8	Cenpv	699.176	0.352988	1.2772	0.101324	3.48374	0.000494461	0.00167845	TRUE
ENSMUSG00000018537.16	Pcgf2	1370.21	0.461632	1.3771	0.0612854	7.53249	4.97799e-14	5.79227e-13	TRUE
ENSMUSG00000018541.10	Cwc25	819.631	0.434817	1.35174	0.0890181	4.88459	1.03644e-06	5.45545e-06	TRUE
ENSMUSG00000018543.8	1700001P01Rik	5.1475	0.822081	1.76795	1.01721	0.808174	0.418991	0.558591	FALSE
ENSMUSG00000018547.8	Pip4k2b	2289.67	0.391278	1.31155	0.100316	3.90046	9.60089e-05	0.000369848	TRUE
ENSMUSG00000018548.15	Trim37	3378.71	0.492407	1.40679	0.0653877	7.53057	5.05182e-14	5.86652e-13	TRUE
ENSMUSG00000018554.13	Ybx2	120.624	-1.06428	0.47821	0.254932	-4.17477	2.98285e-05	0.000124753	TRUE
ENSMUSG00000018559.16	Ctdnep1	985.389	0.144938	1.10568	0.0805563	1.79921	0.0719848	0.137386	FALSE
ENSMUSG00000018565.17	Elp5	1293.56	0.619816	1.53668	0.0809719	7.65471	1.93747e-14	2.34768e-13	TRUE
ENSMUSG00000018566.14	Slc2a4	53.0034	-0.566794	0.675115	0.37568	-1.50871	0.131372	0.225318	FALSE
ENSMUSG00000018567.14	Gabarap	1733.6	0.670584	1.59172	0.0731867	9.16264	5.06442e-20	9.13572e-19	TRUE
ENSMUSG00000018569.12	Cldn7	271.755	-2.31434	0.201054	0.328099	-7.05379	1.74114e-12	1.75916e-11	TRUE
ENSMUSG00000018570.17	2810408A11Rik	154.851	-0.303481	0.810295	0.219347	-1.38357	0.166491	0.272903	FALSE
ENSMUSG00000018572.10	Phf23	2136.94	0.832814	1.78116	0.0559003	14.8982	3.38585e-50	1.8475e-48	TRUE
ENSMUSG00000018574.14	Acadvl	659.164	0.699758	1.62423	0.122231	5.72486	1.03521e-08	7.06904e-08	TRUE
ENSMUSG00000018581.15	Dnah11	4.93491	1.50942	2.84695	1.28948	1.17056	0.241776	0.365861	FALSE
ENSMUSG00000018583.5	G3bp1	15251	0.599803	1.51551	0.0293701	20.4223	1.06052e-92	1.50269e-90	TRUE
ENSMUSG00000018585.9	Atox1	1318.11	0.55766	1.47188	0.0635013	8.78186	1.60796e-18	2.61539e-17	TRUE
ENSMUSG00000018593.13	Sparc	7620.83	0.46428	1.37963	0.0428063	10.8461	2.08189e-27	5.57604e-26	TRUE
ENSMUSG00000018599.5	Mief2	616.75	0.695217	1.61913	0.112842	6.16097	7.22986e-10	5.58859e-09	TRUE
ENSMUSG00000018604.18	Tbx3	3170.11	-0.14665	0.903345	0.0756262	-1.93915	0.0524835	0.104907	FALSE
ENSMUSG00000018648.15	Dusp14	200.714	0.395594	1.31548	0.161006	2.45702	0.0140096	0.0334198	FALSE
ENSMUSG00000018651.14	Tada2a	1660.61	0.241149	1.18193	0.0832663	2.89611	0.00377818	0.0105052	FALSE
ENSMUSG00000018654.17	Ikzf1	9.93729	0.877042	1.83661	0.739143	1.18657	0.235399	0.358433	FALSE
ENSMUSG00000018659.12	Pnpo	666.449	0.380476	1.30177	0.0865264	4.39723	1.09643e-05	4.91812e-05	TRUE
ENSMUSG00000018661.17	Cog1	879.462	0.880583	1.84112	0.106915	8.23628	1.77644e-16	2.54169e-15	TRUE
ENSMUSG00000018666.13	Cbx1	5172.89	0.269906	1.20573	0.0429363	6.28619	3.25351e-10	2.60548e-09	TRUE
ENSMUSG00000018669.14	Cdk5rap3	2253.85	0.639814	1.55813	0.0812145	7.87807	3.32467e-15	4.29202e-14	TRUE
ENSMUSG00000018672.15	Copz2	138.584	-0.345006	0.787305	0.186567	-1.84924	0.0644232	0.125087	FALSE
ENSMUSG00000018677.9	Slc25a39	5190.36	-0.0141466	0.990242	0.0375502	-0.376737	0.706369	0.80319	FALSE
ENSMUSG00000018678.13	Sp2	1172.57	0.719635	1.64677	0.0692036	10.3988	2.51026e-25	6.08348e-24	TRUE
ENSMUSG00000018697.14	Aatf	1409.43	0.5029	1.41706	0.0602363	8.34879	6.8965e-17	1.01229e-15	TRUE
ENSMUSG00000018698.15	Lhx1	3.20148	5.0715	33.6259	1.76347	2.87587	0.00402914	0.0111133	FALSE
ENSMUSG00000018707.13	Dync1h1	8329.86	-0.502731	0.705769	0.100634	-4.99563	5.86441e-07	3.20989e-06	TRUE
ENSMUSG00000018727.19	Cpsf4l	470.214	0.877422	1.83709	0.109352	8.02381	1.02519e-15	1.37921e-14	TRUE
ENSMUSG00000018733.10	Pex12	321.8	1.11171	2.16101	0.267204	4.16052	3.1752e-05	0.000132168	TRUE
ENSMUSG00000018736.14	Ndel1	847.476	0.930351	1.90574	0.0952407	9.76842	1.53832e-22	3.20619e-21	TRUE
ENSMUSG00000018740.14	Slc25a35	99.1566	0.556761	1.47096	0.221371	2.51506	0.0119012	0.0289658	FALSE
ENSMUSG00000018750.14	Zbtb4	104.981	-0.142953	0.905663	0.247501	-0.577586	0.563543	0.690089	FALSE
ENSMUSG00000018752.19	Tnfsfm13	63.8671	-0.193547	0.874453	0.339266	-0.570487	0.568347	0.693656	FALSE
ENSMUSG00000018761.14	Mpdu1	1858.9	0.598264	1.51389	0.0543675	11.0041	3.65229e-28	1.01216e-26	TRUE
ENSMUSG00000018765.5	Fxr2	3705.51	0.527593	1.44152	0.0915764	5.76123	8.35027e-09	5.75801e-08	TRUE
ENSMUSG00000018770.9	Atp5g3	5454.96	-0.0142735	0.990155	0.0422195	-0.338078	0.735304	0.824461	FALSE
ENSMUSG00000018774.13	Cd68	212.94	-0.557009	0.67971	0.201794	-2.76029	0.00577509	0.0153275	FALSE
ENSMUSG00000018776.10	Slc35g3	8.28538	-1.68914	0.310112	0.806225	-2.09512	0.0361602	0.0761427	FALSE
ENSMUSG00000018796.13	Acsl1	821.228	-0.070458	0.952336	0.158743	-0.443851	0.657151	0.767235	FALSE
ENSMUSG00000018800.14	Abca5	191.628	1.03951	2.05553	0.173191	6.00209	1.94797e-09	1.43746e-08	TRUE
ENSMUSG00000018809.2	Smyd4	386.83	0.545546	1.45957	0.131108	4.16105	3.16794e-05	0.000131898	TRUE
ENSMUSG00000018819.10	Lsp1	21.7744	5.21859	37.2351	1.05195	4.96088	7.01741e-07	3.80308e-06	TRUE
ENSMUSG00000018820.13	Zfyve27	560.53	-0.364889	0.776529	0.103661	-3.52002	0.000431509	0.00147675	TRUE
ENSMUSG00000018821.3	Avpi1	911.393	0.64182	1.5603	0.0796403	8.05898	7.69317e-16	1.04378e-14	TRUE
ENSMUSG00000018822.7	Sfrp5	5.60777	2.18887	4.55949	1.00969	2.16786	0.030169	0.0651911	FALSE
ENSMUSG00000018830.10	Myh11	6.99515	2.241	4.72724	0.928103	2.4146	0.0157524	0.0370807	FALSE
ENSMUSG00000018841.17	Rad51d	498.895	0.236405	1.17805	0.120566	1.9608	0.0499021	0.100444	FALSE
ENSMUSG00000018845.14	Unc45b	18.4413	1.25233	2.38226	0.507132	2.46944	0.0135324	0.0324195	FALSE
ENSMUSG00000018846.8	Pank3	1111.4	0.243974	1.18425	0.0662349	3.68346	0.00023009	0.00083063	TRUE
ENSMUSG00000018848.4	Rars	5743.79	-0.687278	0.621025	0.0380077	-18.0826	4.36923e-73	4.31278e-71	TRUE
ENSMUSG00000018849.6	Wwc1	2251.76	-2.42986	0.185583	0.138646	-17.5257	9.1259e-69	7.78359e-67	TRUE
ENSMUSG00000018858.15	Mrpl58	921.463	0.829955	1.77763	0.102437	8.10214	5.40029e-16	7.41274e-15	TRUE
ENSMUSG00000018861.8	Fdxr	413.254	-0.267318	0.830863	0.10988	-2.43282	0.0149818	0.0354662	FALSE
ENSMUSG00000018865.9	Sult4a1	301.497	1.48243	2.7942	0.138357	10.7145	8.70097e-27	2.25481e-25	TRUE
ENSMUSG00000018882.12	Mrpl45	2753.65	0.823233	1.76937	0.0468119	17.586	3.15582e-69	2.74494e-67	TRUE
ENSMUSG00000018893.15	Mb	12.2927	-0.756645	0.591871	0.758697	-0.997296	0.318621	0.454744	FALSE
ENSMUSG00000018899.16	Irf1	983.698	0.454366	1.37018	0.0716693	6.33975	2.30136e-10	1.87459e-09	TRUE
ENSMUSG00000018900.7	Slc22a5	219.276	0.471748	1.38679	0.155872	3.02651	0.00247391	0.0071905	TRUE
ENSMUSG00000018906.14	P4ha2	216.649	2.07732	4.22022	0.323659	6.41823	1.37871e-10	1.15738e-09	TRUE
ENSMUSG00000018907.10	Alox12e	4.45817	2.4853	5.59951	1.29288	1.9223	0.0545684	0.108482	FALSE
ENSMUSG00000018909.15	Arrb1	74.7222	1.1887	2.27948	0.648215	1.83381	0.0666818	0.128606	FALSE
ENSMUSG00000018919.10	Tm4sf5	20.2817	0.102832	1.07388	0.524807	0.195942	0.844655	0.902745	FALSE
ENSMUSG00000018920.11	Cxcl16	25.7815	3.25431	9.54213	0.592424	5.49321	3.94689e-08	2.52814e-07	TRUE
ENSMUSG00000018921.11	Pelp1	5317.42	0.723025	1.65064	0.0602901	11.9924	3.89241e-33	1.29772e-31	TRUE
ENSMUSG00000018923.13	Med11	380.454	1.17808	2.26275	0.114494	10.2894	7.86301e-25	1.8569e-23	TRUE
ENSMUSG00000018924.6	Alox15	2.45664	0.932805	1.90898	1.56544	0.595874	0.551259
ENSMUSG00000018931.3	Natd1	977.372	0.761778	1.69558	0.143743	5.29958	1.16068e-07	7.01039e-07	TRUE
ENSMUSG00000018932.9	Map2k3	1302.69	0.317744	1.24638	0.0870262	3.65114	0.000261084	0.000933315	TRUE
ENSMUSG00000018965.11	Ywhah	4307.34	-0.153559	0.89903	0.0572574	-2.68191	0.00732038	0.018837	FALSE
ENSMUSG00000018974.7	Sart3	2482.81	-0.033975	0.976725	0.050786	-0.668984	0.503506	0.637363	FALSE
ENSMUSG00000018983.9	E2f2	280.581	-0.584497	0.666882	0.281981	-2.07282	0.0381886	0.079745	FALSE
ENSMUSG00000018986.10	Slfn3	16.9316	2.8178	7.05086	0.652501	4.31846	1.57122e-05	6.87237e-05	TRUE
ENSMUSG00000018995.12	Nars2	283.609	-0.399552	0.758094	0.159896	-2.49883	0.0124604	0.0301721	FALSE
ENSMUSG00000018999.14	Slc35b4	467.093	0.222852	1.16704	0.114295	1.9498	0.0512003	0.102693	FALSE
ENSMUSG00000019027.8	Dnah1	11.5624	0.0352973	1.02477	0.604223	0.0584178	0.953416	0.971159	FALSE
ENSMUSG00000019039.14	Dalrd3	744.678	-0.144941	0.904417	0.104804	-1.38297	0.166673	0.273095	FALSE
ENSMUSG00000019054.13	Fis1	990.72	-0.0465246	0.968266	0.0837756	-0.555347	0.578657	0.702529	FALSE
ENSMUSG00000019055.15	Plod1	961.24	-0.117508	0.921778	0.0989339	-1.18774	0.234934	0.358005	FALSE
ENSMUSG00000019066.13	Rab3d	126.67	-0.215709	0.861123	0.331099	-0.651493	0.514728	0.64777	FALSE
ENSMUSG00000019080.8	Mfsd3	116.806	-0.453138	0.730452	0.430477	-1.05264	0.292505	0.425105	FALSE
ENSMUSG00000019082.18	Slc25a22	438.632	0.0397776	1.02796	0.803776	0.0494884	0.96053	0.975166	FALSE
ENSMUSG00000019087.13	Atp6ap1	1529.53	0.0474394	1.03343	0.0609792	0.77796	0.436592	0.575679	FALSE
ENSMUSG00000019088.13	Dnase1l1	49.0621	0.362095	1.28529	0.495817	0.730299	0.465207	0.602335	FALSE
ENSMUSG00000019102.10	Aldh3a1	55.8443	0.605201	1.52119	0.284244	2.12916	0.0332407	0.0708612	FALSE
ENSMUSG00000019124.10	Scrn1	155.802	0.848181	1.80023	0.310946	2.72774	0.00637697	0.0167179	FALSE
ENSMUSG00000019132.11	BC005537	3282.9	0.175031	1.12899	0.0566106	3.09185	0.00198917	0.00591465	TRUE
ENSMUSG00000019139.10	Isyna1	1367.57	-0.150002	0.901249	0.0873759	-1.71674	0.0860268	0.159238	FALSE
ENSMUSG00000019143.15	Hars2	500.13	-0.0212015	0.985412	0.141004	-0.150361	0.88048	0.924743	FALSE
ENSMUSG00000019158.9	Tmem160	583.002	0.117619	1.08494	0.0899545	1.30754	0.19103	0.304325	FALSE
ENSMUSG00000019173.11	Rab5c	3248.6	0.344736	1.26992	0.0620295	5.55762	2.73482e-08	1.7823e-07	TRUE
ENSMUSG00000019178.17	Styxl1	2.01832	0.164277	1.1206	1.53829	0.106792	0.914954
ENSMUSG00000019179.10	Mdh2	4714.5	0.0577987	1.04088	0.0462207	1.25049	0.21112	0.329014	FALSE
ENSMUSG00000019188.16	H13	487.636	-0.0156479	0.989212	0.0990778	-0.157935	0.874508	0.920732	FALSE
ENSMUSG00000019189.13	Rnf145	1713.6	0.537564	1.45152	0.0669777	8.02602	1.00687e-15	1.3556e-14	TRUE
ENSMUSG00000019194.15	Scn1b	162.922	2.53398	5.79168	0.234717	10.7959	3.59864e-27	9.52232e-26	TRUE
ENSMUSG00000019210.10	Atp6v1e1	1821.51	0.356352	1.28019	0.118329	3.01154	0.00259928	0.00750895	TRUE
ENSMUSG00000019214.14	Chtf18	2149.01	-0.762109	0.589634	0.0737004	-10.3406	4.61446e-25	1.10158e-23	TRUE
ENSMUSG00000019230.14	Lhx9	8.28752	6.47332	88.8512	1.42577	4.54022	5.61959e-06	2.64354e-05	TRUE
ENSMUSG00000019235.9	Rps6kl1	340.946	2.62788	6.18118	0.146216	17.9726	3.19116e-72	3.03074e-70	TRUE
ENSMUSG00000019254.16	Ppp1r12c	1089.45	0.0638948	1.04528	0.0851643	0.750253	0.453102	0.591325	FALSE
ENSMUSG00000019256.17	Ahr	205.197	0.408835	1.32761	0.173193	2.36058	0.0182466	0.0421722	FALSE
ENSMUSG00000019261.3	Map1s	1286.23	0.302673	1.23343	0.131957	2.29373	0.0218062	0.0492208	FALSE
ENSMUSG00000019278.5	Dpep1	9.27375	6.62253	98.533	1.38694	4.77493	1.79766e-06	9.14972e-06	TRUE
ENSMUSG00000019295.8	Tmem129	152.805	0.075173	1.05349	0.19879	0.378153	0.705317	0.80241	FALSE
ENSMUSG00000019297.9	Nop9	1736.55	-0.2018	0.869465	0.072982	-2.76507	0.00569111	0.0151321	FALSE
ENSMUSG00000019301.5	Hsd17b1	21.0132	-1.23363	0.425246	0.531367	-2.32162	0.0202534	0.0461666	FALSE
ENSMUSG00000019302.16	Atp6v0a1	981.751	0.0251901	1.01761	0.10006	0.251749	0.801235	0.873134	FALSE
ENSMUSG00000019303.14	Psmc3ip	573.576	0.457288	1.37296	0.122453	3.73441	0.000188159	0.000690467	TRUE
ENSMUSG00000019312.10	Grb7	743.363	-0.978457	0.507522	0.0909013	-10.764	5.09371e-27	1.33908e-25	TRUE
ENSMUSG00000019320.14	Noxo1	59.2711	0.0932356	1.06676	0.920525	0.101285	0.919324	0.950536	FALSE
ENSMUSG00000019326.14	Aoc3	36.9529	4.37608	20.765	0.578993	7.55808	4.0906e-14	4.81392e-13	TRUE
ENSMUSG00000019338.13	Zfp687	1175.6	-0.480473	0.716743	0.100921	-4.76088	1.92749e-06	9.78223e-06	TRUE
ENSMUSG00000019362.8	D8Ertd738e	1134.57	0.383673	1.30466	0.0712424	5.38545	7.22622e-08	4.49274e-07	TRUE
ENSMUSG00000019368.13	Sec14l4	202.154	-1.31216	0.402719	0.242629	-5.40808	6.3703e-08	3.99451e-07	TRUE
ENSMUSG00000019370.10	Calm3	4991.11	0.0948106	1.06793	0.0579929	1.63487	0.102077	0.182935	FALSE
ENSMUSG00000019373.11	Cops3	2887.08	0.552406	1.46653	0.0492679	11.2123	3.54921e-29	1.01895e-27	TRUE
ENSMUSG00000019428.16	Fkbp8	2824.7	-0.252656	0.83935	0.056277	-4.48951	7.13869e-06	3.30505e-05	TRUE
ENSMUSG00000019429.7	Ffar3	4.76478	0.353944	1.27805	0.943199	0.375259	0.707468	0.803972	FALSE
ENSMUSG00000019432.15	Ddx39b	5811.04	-0.0353668	0.975784	0.0414252	-0.85375	0.393243	0.533742	FALSE
ENSMUSG00000019433.9	Gipc1	1476.97	-0.40172	0.756955	0.0680035	-5.90734	3.47676e-09	2.49741e-08	TRUE
ENSMUSG00000019437.17	Tlcd1	442.177	0.453455	1.36932	0.115563	3.92389	8.7132e-05	0.0003378	TRUE
ENSMUSG00000019461.12	Plscr3	344.257	0.723968	1.65172	0.118937	6.08698	1.1506e-09	8.71006e-09	TRUE
ENSMUSG00000019464.6	Ptger1	4.67779	1.23657	2.35638	1.07333	1.15209	0.249283	0.374543	FALSE
ENSMUSG00000019467.15	Arhgef25	682.824	-0.27845	0.824476	0.146323	-1.90298	0.057043	0.112549	FALSE
ENSMUSG00000019470.12	Xab2	1962.73	-0.0643753	0.956359	0.0516364	-1.24671	0.212506	0.330608	FALSE
ENSMUSG00000019471.10	Cdc37	4966.72	-0.0440034	0.96996	0.0431175	-1.02055	0.307469	0.442465	FALSE
ENSMUSG00000019478.16	Rab4a	561.172	-0.232983	0.850874	0.0952023	-2.44724	0.0143955	0.0342225	FALSE
ENSMUSG00000019487.11	Trip10	1451.65	0.128154	1.09289	0.0933452	1.3729	0.169782	0.277083	FALSE
ENSMUSG00000019494.14	Cops6	2952.11	0.0850832	1.06075	0.0462288	1.84048	0.0656979	0.127015	FALSE
ENSMUSG00000019505.7	Ubb	23622.7	0.281094	1.21512	0.0260066	10.8085	3.13588e-27	8.34809e-26	TRUE
ENSMUSG00000019518.11	Ap4m1	825.181	0.159851	1.11717	0.15328	1.04287	0.297008	0.429996	FALSE
ENSMUSG00000019528.18	Gyg	184.063	1.03296	2.04622	0.161182	6.40866	1.46802e-10	1.22532e-09	TRUE
ENSMUSG00000019539.11	Rcn3	330.333	1.41586	2.66819	0.158256	8.94665	3.66448e-19	6.23885e-18	TRUE
ENSMUSG00000019558.14	Slc6a8	4010.94	-0.250092	0.840843	0.098296	-2.54427	0.0109505	0.0269091	FALSE
ENSMUSG00000019564.12	Arid3a	551.197	-0.321873	0.80003	0.0918435	-3.50458	0.000457327	0.00155994	TRUE
ENSMUSG00000019577.6	Pdk4	169.141	-0.765868	0.588099	0.190824	-4.01347	5.98314e-05	0.000238376	TRUE
ENSMUSG00000019578.11	Ubxn6	693.118	0.149109	1.10888	0.098312	1.5167	0.129343	0.22243	FALSE
ENSMUSG00000019579.13	Mydgf	714.097	-0.31127	0.805932	0.0877105	-3.54883	0.00038694	0.00133777	TRUE
ENSMUSG00000019590.16	Cyb561	315.899	-0.111837	0.925409	0.144808	-0.772313	0.439929	0.578863	FALSE
ENSMUSG00000019647.16	Sema6a	15.9296	0.710468	1.63633	0.561432	1.26546	0.205708	0.322606	FALSE
ENSMUSG00000019659.8	Ccdc12	545.007	-0.132004	0.912563	0.095318	-1.38488	0.16609	0.272398	FALSE
ENSMUSG00000019689.4	Fmc1	213.889	-0.224878	0.855667	0.162732	-1.3819	0.167003	0.273538	FALSE
ENSMUSG00000019699.16	Akt3	206.823	0.625478	1.54272	0.247475	2.52744	0.0114897	0.0280669	FALSE
ENSMUSG00000019710.13	Mrpl24	1628.44	-0.536151	0.689608	0.0710447	-7.54667	4.46533e-14	5.22691e-13	TRUE
ENSMUSG00000019715.14	Gle1	1262.12	-0.154671	0.898337	0.101534	-1.52335	0.127672	0.220094	FALSE
ENSMUSG00000019718.8	L3hypdh	30.6243	-1.16213	0.446852	0.422756	-2.74894	0.00597888	0.0158063	FALSE
ENSMUSG00000019726.12	Lyst	296.146	0.43174	1.34886	1.05683	0.408523	0.68289	0.786524	FALSE
ENSMUSG00000019731.13	Slc35e1	1231.05	0.138885	1.10105	0.0657572	2.11209	0.0346788	0.0734016	FALSE
ENSMUSG00000019732.14	Calr3	30.2995	-0.552985	0.681609	0.445071	-1.24246	0.214065	0.332362	FALSE
ENSMUSG00000019734.16	Tmc4	104.693	-1.41228	0.375717	0.283835	-4.97571	6.50082e-07	3.5384e-06	TRUE
ENSMUSG00000019737.14	Syne4	243.597	-1.04843	0.483494	0.148217	-7.07362	1.50947e-12	1.53224e-11	TRUE
ENSMUSG00000019738.15	Polr2i	683.305	0.314169	1.24329	0.0963529	3.2606	0.00111175	0.00349812	TRUE
ENSMUSG00000019761.10	Krt10	42.6994	0.871249	1.82925	0.342452	2.54415	0.0109545	0.0269152	FALSE
ENSMUSG00000019763.11	Rmnd1	378.07	-0.201876	0.869419	0.116948	-1.72621	0.0843103	0.156589	FALSE
ENSMUSG00000019767.12	Ccdc170	53.2059	-0.104785	0.929943	0.409184	-0.256083	0.797887	0.871008	FALSE
ENSMUSG00000019768.16	Esr1	2.11344	0.261967	1.19911	1.67945	0.155984	0.876046
ENSMUSG00000019773.7	Fbxo5	1919.44	0.119083	1.08604	0.0928299	1.28281	0.19956	0.314845	FALSE
ENSMUSG00000019774.8	Mtrf1l	153.012	0.836459	1.78566	0.180714	4.62864	3.68067e-06	1.783e-05	TRUE
ENSMUSG00000019775.17	Rgs17	7.65228	1.18394	2.27196	1.28908	0.918437	0.35839	0.498045	FALSE
ENSMUSG00000019777.16	Hdac2	4504.33	-0.00147057	0.998981	0.0593109	-0.0247943	0.980219	0.987582	FALSE
ENSMUSG00000019779.15	Frk	26.1729	3.3015	9.85941	0.545833	6.04856	1.46148e-09	1.09455e-08	TRUE
ENSMUSG00000019782.10	Rwdd1	1116.9	0.0358947	1.02519	0.0749861	0.478684	0.632163	0.747953	FALSE
ENSMUSG00000019785.14	Clvs2	14.8298	-0.00357477	0.997525	0.698308	-0.00511918	0.995916	0.997391	FALSE
ENSMUSG00000019789.9	Hey2	14.0556	0.647269	1.5662	0.569189	1.13718	0.255464	0.38213	FALSE
ENSMUSG00000019790.17	Stxbp5	101.032	0.359327	1.28283	0.246653	1.45681	0.145168	0.244311	FALSE
ENSMUSG00000019791.12	Hint3	101.053	0.0208792	1.01458	0.265117	0.0787547	0.937228	0.96147	FALSE
ENSMUSG00000019792.8	Trmt11	441.273	0.746217	1.67739	0.114494	6.51753	7.14742e-11	6.14084e-10	TRUE
ENSMUSG00000019794.13	Katna1	993.283	0.0636231	1.04509	0.0774626	0.82134	0.411453	0.55147	FALSE
ENSMUSG00000019795.17	Pcmt1	805.901	-0.083582	0.943712	0.0885745	-0.943636	0.345356	0.484038	FALSE
ENSMUSG00000019796.12	Lrp11	1169.56	-1.17541	0.442757	0.132839	-8.84837	8.88041e-19	1.47895e-17	TRUE
ENSMUSG00000019797.11	1700021F05Rik	503.308	-0.0557333	0.962105	0.120047	-0.464262	0.64246	0.756064	FALSE
ENSMUSG00000019802.13	Sec63	969.527	0.487357	1.40187	0.0881996	5.52561	3.28342e-08	2.11939e-07	TRUE
ENSMUSG00000019804.12	Snx3	2878.67	-0.166861	0.890778	0.0470962	-3.54299	0.000395611	0.00136479	TRUE
ENSMUSG00000019806.13	Aig1	163.887	-1.48667	0.356836	0.181425	-8.19438	2.51883e-16	3.55754e-15	TRUE
ENSMUSG00000019808.8	Adat2	515.296	0.144977	1.10571	0.101713	1.42536	0.154054	0.256538	FALSE
ENSMUSG00000019809.16	Pex3	530.026	0.406515	1.32548	0.106965	3.80046	0.000144427	0.000540603	TRUE
ENSMUSG00000019810.15	Fuca2	310.619	0.112763	1.0813	0.231149	0.487836	0.625666	0.742796	FALSE
ENSMUSG00000019813.16	Cep57l1	409.885	0.00333719	1.00232	0.107338	0.0310906	0.975197	0.984364	FALSE
ENSMUSG00000019814.5	Ltv1	1925.88	-0.0944027	0.93666	0.0575078	-1.64157	0.10068	0.180983	FALSE
ENSMUSG00000019817.18	Plagl1	1017.59	-0.185064	0.87961	0.112963	-1.63826	0.101367	0.181977	FALSE
ENSMUSG00000019818.15	Cd164	4117.03	0.117511	1.08486	0.0495885	2.36972	0.0178018	0.0412491	FALSE
ENSMUSG00000019820.11	Utrn	3249.92	0.397569	1.31729	0.0546918	7.26927	3.61434e-13	3.88165e-12	TRUE
ENSMUSG00000019822.12	Smpd2	308.217	-0.20451	0.867833	0.124667	-1.64044	0.100913	0.181292	FALSE
ENSMUSG00000019823.17	Mical1	540.495	0.351356	1.27576	0.147034	2.38962	0.0168659	0.0392911	FALSE
ENSMUSG00000019826.11	Zbtb24	457.469	-0.190447	0.876334	0.105973	-1.79712	0.0723159	0.137898	FALSE
ENSMUSG00000019831.14	Wasf1	513.513	-0.14207	0.906218	0.116014	-1.22459	0.220728	0.340521	FALSE
ENSMUSG00000019832.5	Rab32	21.02	1.93492	3.82356	0.517003	3.74256	0.000182153	0.000670386	TRUE
ENSMUSG00000019837.8	Gtf3c6	918.219	0.485318	1.39989	0.0808742	6.0009	1.96231e-09	1.44743e-08	TRUE
ENSMUSG00000019838.11	Slc16a10	50.4615	0.613797	1.53028	0.380605	1.61269	0.106813	0.190045	FALSE
ENSMUSG00000019841.15	Rev3l	1079.92	-0.182821	0.880979	0.110665	-1.65202	0.0985306	0.177776	FALSE
ENSMUSG00000019842.6	Traf3ip2	326.515	-0.935268	0.522945	0.29956	-3.12214	0.00179543	0.00539704	TRUE
ENSMUSG00000019843.14	Fyn	450.418	-1.42761	0.371746	0.193421	-7.38086	1.57268e-13	1.73786e-12	TRUE
ENSMUSG00000019845.8	Tube1	331.004	-0.536844	0.689277	0.115908	-4.63163	3.62801e-06	1.76137e-05	TRUE
ENSMUSG00000019846.11	Lama4	168.862	5.22281	37.3442	0.356343	14.6567	1.2208e-48	6.3273e-47	TRUE
ENSMUSG00000019848.14	Popdc3	5.96805	1.37353	2.59103	0.887965	1.54683	0.121905	0.212004	FALSE
ENSMUSG00000019849.11	Prep	4145.73	0.158726	1.1163	0.0512274	3.09846	0.00194529	0.00580086	TRUE
ENSMUSG00000019850.11	Tnfaip3	39.8648	1.3451	2.54048	0.362341	3.71225	0.000205423	0.000748971	TRUE
ENSMUSG00000019851.8	Perp	257.21	2.46233	5.51105	0.162433	15.159	6.60724e-52	3.78141e-50	TRUE
ENSMUSG00000019852.7	Arfgef3	30.0201	1.59192	3.01451	0.496539	3.20603	0.00134578	0.00416291	TRUE
ENSMUSG00000019853.6	Hebp2	42.3881	1.57279	2.9748	0.385996	4.07463	4.60866e-05	0.000187051	TRUE
ENSMUSG00000019854.17	Reps1	959.928	0.105741	1.07605	0.131203	0.805937	0.420279	0.559969	FALSE
ENSMUSG00000019856.14	Fam184a	30.1679	0.501249	1.41544	0.594441	0.843227	0.399101	0.539193	FALSE
ENSMUSG00000019857.7	Asf1a	848.135	0.0571783	1.04043	0.086818	0.6586	0.510152	0.643274	FALSE
ENSMUSG00000019861.15	Gopc	587.314	0.251889	1.19076	0.0938897	2.68281	0.00730059	0.0187943	FALSE
ENSMUSG00000019863.7	Qrsl1	396.878	0.449943	1.36599	0.14209	3.16659	0.00154235	0.00470389	TRUE
ENSMUSG00000019864.14	Rtn4ip1	398.03	-0.241692	0.845753	0.149742	-1.61405	0.106516	0.189594	FALSE
ENSMUSG00000019866.15	Crybg1	7.49844	2.24462	4.73911	0.891467	2.51789	0.0118059	0.0287538	FALSE
ENSMUSG00000019868.16	Vta1	1040.12	0.0507433	1.0358	0.0894933	0.567007	0.57071	0.695742	FALSE
ENSMUSG00000019872.13	Smpdl3a	17.4069	1.94892	3.86087	0.578658	3.36801	0.000757127	0.0024685	TRUE
ENSMUSG00000019873.8	Reep3	422.265	0.280542	1.21465	0.122826	2.28406	0.0223681	0.0503534	FALSE
ENSMUSG00000019874.11	Fabp7	2.28015	4.59498	24.1673	1.93813	2.37084	0.0177478
ENSMUSG00000019877.10	Serinc1	1390.12	0.464329	1.37968	0.0594033	7.81654	5.42953e-15	6.89782e-14	TRUE
ENSMUSG00000019878.8	Hsf2	1160.95	0.0483777	1.0341	0.0694763	0.696319	0.486229	0.62181	FALSE
ENSMUSG00000019880.10	Rspo3	18.6158	5.12951	35.0054	0.966659	5.30643	1.11794e-07	6.76849e-07	TRUE
ENSMUSG00000019883.11	Echdc1	307.745	0.133676	1.09709	0.198264	0.674234	0.500163	0.634365	FALSE
ENSMUSG00000019888.16	Mgat4c	4.8006	0.405517	1.32456	0.913534	0.443899	0.657115	0.767235	FALSE
ENSMUSG00000019889.10	Ptprk	952.941	-0.242935	0.845024	0.151947	-1.59881	0.109863	0.194429	FALSE
ENSMUSG00000019891.15	Dcbld1	327.833	0.284799	1.21824	0.118433	2.40473	0.0161845	0.0379462	FALSE
ENSMUSG00000019892.13	Lrriq1	11.8028	1.03616	2.05076	0.652946	1.5869	0.112535	0.198359	FALSE
ENSMUSG00000019894.14	Slc6a15	173.194	0.365292	1.28814	0.168612	2.16646	0.0302758	0.0653577	FALSE
ENSMUSG00000019897.8	Ccdc59	729.482	0.326392	1.25387	0.102675	3.17889	0.0014784	0.0045322	TRUE
ENSMUSG00000019899.17	Lama2	11.226	1.29965	2.46168	0.773484	1.68025	0.0929089	0.169566	FALSE
ENSMUSG00000019907.10	Ppp1r12a	2423.65	-0.202192	0.869229	0.083775	-2.41351	0.0157996	0.0371717	FALSE
ENSMUSG00000019916.14	P4ha1	1120.8	0.902893	1.86981	0.10114	8.92716	4.37088e-19	7.41277e-18	TRUE
ENSMUSG00000019917.10	Sept10	607.775	-0.421349	0.746726	0.0984327	-4.28058	1.86403e-05	8.05484e-05	TRUE
ENSMUSG00000019920.18	Lims1	1769.68	-0.424556	0.745068	0.0898876	-4.72319	2.32174e-06	1.16452e-05	TRUE
ENSMUSG00000019923.14	Zwint	3239.91	0.231657	1.17418	0.0474815	4.87889	1.06683e-06	5.60866e-06	TRUE
ENSMUSG00000019927.6	Ube2d1	368.547	-0.0868797	0.941557	0.14	-0.620571	0.534882	0.665148	FALSE
ENSMUSG00000019929.16	Dcn	101.463	10.0698	1074.78	1.19907	8.39806	4.53912e-17	6.75295e-16	TRUE
ENSMUSG00000019942.13	Cdk1	2561.07	-0.382769	0.766964	0.0509237	-7.51652	5.62554e-14	6.50268e-13	TRUE
ENSMUSG00000019943.10	Atp2b1	2327.45	0.208579	1.15555	0.0682045	3.05815	0.00222708	0.00655771	TRUE
ENSMUSG00000019944.14	Rhobtb1	8.04166	2.65165	6.28387	0.924967	2.86675	0.00414707	0.01141	FALSE
ENSMUSG00000019947.10	Arid5b	3850.56	-0.298961	0.812837	0.0703311	-4.25077	2.13038e-05	9.11169e-05	TRUE
ENSMUSG00000019948.4	Actr6	496.312	-0.283025	0.821866	0.117381	-2.41118	0.0159012	0.0373707	FALSE
ENSMUSG00000019951.10	Uhrf1bp1l	977.213	0.150666	1.11008	0.117945	1.27743	0.201452	0.317217	FALSE
ENSMUSG00000019952.15	Poc1b	427.341	-1.09171	0.469206	0.119298	-9.15109	5.63596e-20	1.01459e-18	TRUE
ENSMUSG00000019960.8	Dusp6	233.56	-1.27439	0.4134	0.183042	-6.96227	3.34828e-12	3.27375e-11	TRUE
ENSMUSG00000019961.17	Tmpo	5539.87	0.0571636	1.04042	0.0609731	0.937523	0.34849	0.487264	FALSE
ENSMUSG00000019966.18	Kitl	78.3592	3.34212	10.1409	0.417515	8.00477	1.19687e-15	1.6016e-14	TRUE
ENSMUSG00000019969.14	Psen1	799.755	-0.0415103	0.971637	0.139553	-0.297452	0.766122	0.846962	FALSE
ENSMUSG00000019970.15	Sgk1	4091.6	-0.896561	0.537166	0.0520066	-17.2394	1.34498e-66	1.07415e-64	TRUE
ENSMUSG00000019971.10	Cep290	508.687	0.0621595	1.04403	0.152177	0.408469	0.682929	0.786524	FALSE
ENSMUSG00000019975.12	Ikbip	373.507	-0.15073	0.900795	0.111941	-1.34652	0.178136	0.287869	FALSE
ENSMUSG00000019977.16	Hbs1l	2201.03	-0.207252	0.866185	0.0575844	-3.5991	0.000319316	0.00112275	TRUE
ENSMUSG00000019978.16	Epb41l2	2453.99	-0.319864	0.801145	0.122584	-2.60936	0.00907129	0.0227235	FALSE
ENSMUSG00000019979.12	Apaf1	1147.48	-0.15326	0.899216	0.135218	-1.13343	0.257034	0.38389	FALSE
ENSMUSG00000019982.15	Myb	225.366	-0.160076	0.894978	0.16675	-0.959976	0.337067	0.474997	FALSE
ENSMUSG00000019984.16	Med23	1232.21	0.0965584	1.06922	0.156547	0.616802	0.537365	0.667086	FALSE
ENSMUSG00000019986.17	Ahi1	189.908	0.14183	1.1033	0.167584	0.846326	0.397371	0.5376	FALSE
ENSMUSG00000019988.7	Nedd1	662.199	-0.203734	0.8683	0.0936303	-2.17594	0.0295598	0.0640718	FALSE
ENSMUSG00000019989.8	Enpp3	300.206	0.776922	1.71347	0.177198	4.38449	1.16256e-05	5.19752e-05	TRUE
ENSMUSG00000019990.15	Pde7b	4.74001	5.44025	43.4189	1.6043	3.39104	0.00069628	0.0022888	TRUE
ENSMUSG00000019992.8	Mtfr2	323.138	-0.168499	0.889768	0.159858	-1.05406	0.291856	0.424426	FALSE
ENSMUSG00000019996.17	Map7	987.735	-0.923642	0.527176	0.19312	-4.78275	1.72916e-06	8.82151e-06	TRUE
ENSMUSG00000019997.11	Ccn2	449.112	2.26465	4.80537	0.137236	16.5019	3.55498e-61	2.44945e-59	TRUE
ENSMUSG00000019998.6	Stx7	534.571	0.100388	1.07206	0.105747	0.94932	0.342458	0.480763	FALSE
ENSMUSG00000020000.7	Moxd1	22.5546	-0.29929	0.812652	0.436373	-0.685859	0.492802	0.627879	FALSE
ENSMUSG00000020003.16	Pex7	470.034	0.282282	1.21612	0.126601	2.22969	0.0257678	0.0568626	FALSE
ENSMUSG00000020009.13	Ifngr1	83.6027	1.63438	3.10455	0.346916	4.71118	2.46284e-06	1.22967e-05	TRUE
ENSMUSG00000020014.17	Cfap54	9.06307	0.088168	1.06302	0.957513	0.0920802	0.926634	0.95474	FALSE
ENSMUSG00000020015.10	Cdk17	763.901	-0.0871227	0.941398	0.089319	-0.975411	0.329357	0.466465	FALSE
ENSMUSG00000020017.14	Hal	22.222	-0.690354	0.619702	0.689891	-1.00067	0.316986	0.4528	FALSE
ENSMUSG00000020018.6	Snrpf	1514.38	0.177076	1.13059	0.058576	3.02301	0.00250276	0.00726834	TRUE
ENSMUSG00000020020.8	Usp44	121.79	-0.140657	0.907106	0.221828	-0.634083	0.526027	0.657577	FALSE
ENSMUSG00000020021.4	Fgd6	197.031	-0.192738	0.874944	0.267062	-0.721695	0.470482	0.607241	FALSE
ENSMUSG00000020022.17	Ndufa12	677.721	0.125311	1.09074	0.0921209	1.36029	0.173738	0.28215	FALSE
ENSMUSG00000020023.18	Tmcc3	61.6258	-0.722736	0.605947	0.440167	-1.64196	0.100598	0.180857	FALSE
ENSMUSG00000020024.7	Cep83	830.82	-0.336182	0.792135	0.104644	-3.21264	0.0013152	0.00407405	TRUE
ENSMUSG00000020027.18	Socs2	1062.07	0.825276	1.77187	0.104712	7.88136	3.2385e-15	4.19001e-14	TRUE
ENSMUSG00000020029.6	Nudt4	2436.58	0.341621	1.26718	0.0506839	6.74024	1.5813e-11	1.45387e-10	TRUE
ENSMUSG00000020032.14	Nuak1	227.777	0.582838	1.49779	0.157277	3.7058	0.000210723	0.000766386	TRUE
ENSMUSG00000020034.7	Tcp11l2	29.2551	0.0751625	1.05348	0.408479	0.184006	0.854009	0.908674	FALSE
ENSMUSG00000020037.15	Rfx4	13.2065	2.26257	4.79846	0.705699	3.20614	0.00134528	0.00416209	TRUE
ENSMUSG00000020038.10	Cry1	705.765	-0.486027	0.713988	0.130844	-3.71455	0.000203563	0.000742803	TRUE
ENSMUSG00000020042.15	Btbd11	213.696	0.516387	1.43037	0.195654	2.63928	0.00830819	0.0210308	FALSE
ENSMUSG00000020044.13	Timp3	250.36	4.27629	19.3772	0.236908	18.0504	7.82681e-73	7.59763e-71	TRUE
ENSMUSG00000020048.13	Hsp90b1	14665.4	0.171367	1.12612	0.0741601	2.31077	0.0208455	0.0473382	FALSE
ENSMUSG00000020053.18	Igf1	5.8661	5.94039	61.4096	1.58523	3.74734	0.00017872	0.000658579	TRUE
ENSMUSG00000020056.16	Washc3	359.718	0.0585611	1.04143	0.152314	0.384475	0.700626	0.799559	FALSE
ENSMUSG00000020057.2	Dram1	30.7243	4.51059	22.794	0.934615	4.82614	1.39202e-06	7.18079e-06	TRUE
ENSMUSG00000020059.9	Sycp3	250.375	-1.07376	0.475078	0.180081	-5.96268	2.48128e-09	1.81348e-08	TRUE
ENSMUSG00000020061.18	Mybpc1	6.71105	1.27639	2.42232	1.29941	0.982284	0.32596	0.463397	FALSE
ENSMUSG00000020063.16	Sirt1	1813.32	0.333163	1.25977	0.0759435	4.38699	1.14929e-05	5.1447e-05	TRUE
ENSMUSG00000020064.9	Herc4	2946.61	-0.465574	0.724183	0.0592837	-7.85333	4.05137e-15	5.1996e-14	TRUE
ENSMUSG00000020067.8	Mypn	32.7149	-0.245632	0.843446	0.401173	-0.612283	0.54035	0.670193	FALSE
ENSMUSG00000020069.16	Hnrnph3	923.397	-0.564069	0.676392	0.122182	-4.61661	3.90059e-06	1.8802e-05	TRUE
ENSMUSG00000020070.18	Rufy2	620.721	0.0715786	1.05087	0.105258	0.680027	0.496487	0.631207	FALSE
ENSMUSG00000020072.15	Pbld2	16.3314	-0.380737	0.768045	0.54696	-0.696096	0.486369	0.621898	FALSE
ENSMUSG00000020074.7	Ccar1	2923.79	0.391948	1.31216	0.0529372	7.40401	1.32134e-13	1.47403e-12	TRUE
ENSMUSG00000020075.8	Ddx21	9328.77	0.122236	1.08842	0.0850089	1.43792	0.150456	0.25181	FALSE
ENSMUSG00000020076.7	Ddx50	1652.36	0.0626029	1.04435	0.0934834	0.669668	0.503069	0.636937	FALSE
ENSMUSG00000020077.14	Srgn	8.26504	-1.24264	0.422598	0.917882	-1.35381	0.175796	0.284886	FALSE
ENSMUSG00000020078.16	Vps26a	2541.26	0.123826	1.08962	0.0514074	2.40871	0.0160089	0.0375868	FALSE
ENSMUSG00000020079.15	Supv3l1	1129.9	-0.160538	0.894691	0.100544	-1.5967	0.110332	0.195161	FALSE
ENSMUSG00000020080.8	Hkdc1	3.82207	4.99586	31.9084	1.9067	2.62016	0.00878892	0.0221202	FALSE
ENSMUSG00000020081.5	Tacr2	3.39453	-2.56697	0.168758	1.40646	-1.82513	0.0679815	0.130782	FALSE
ENSMUSG00000020083.13	Fam241b	135.053	-0.986355	0.504751	0.210001	-4.69691	2.64125e-06	1.31278e-05	TRUE
ENSMUSG00000020085.15	Aifm2	200.47	-0.460278	0.726846	0.163537	-2.81451	0.00488514	0.0132029	FALSE
ENSMUSG00000020086.6	H2afy2	416.901	-1.52122	0.34839	0.123228	-12.3448	5.19653e-35	1.85575e-33	TRUE
ENSMUSG00000020087.5	Tysnd1	589.767	-0.623293	0.649187	0.192265	-3.24185	0.00118755	0.00371335	TRUE
ENSMUSG00000020088.10	Sar1a	2088.57	0.00658188	1.00457	0.0693294	0.0949363	0.924365	0.953228	FALSE
ENSMUSG00000020089.8	Ppa1	3451.11	-0.241596	0.845809	0.0723374	-3.33984	0.00083826	0.00270739	TRUE
ENSMUSG00000020091.15	Eif4ebp2	5776.77	-0.686899	0.621188	0.0479459	-14.3265	1.4936e-46	7.24932e-45	TRUE
ENSMUSG00000020092.9	Pald1	2645.59	-0.236931	0.848548	0.0536838	-4.41346	1.01733e-05	4.58671e-05	TRUE
ENSMUSG00000020097.14	Sgpl1	1880.22	0.460838	1.37634	0.0734784	6.27174	3.57025e-10	2.85263e-09	TRUE
ENSMUSG00000020098.7	Pcbd1	55.5358	-0.12471	0.917188	0.298767	-0.417415	0.676375	0.782093	FALSE
ENSMUSG00000020099.8	Unc5b	1081.24	-0.615321	0.652784	0.0716484	-8.58806	8.84473e-18	1.37646e-16	TRUE
ENSMUSG00000020100.15	Slc29a3	802.761	-0.340084	0.789995	0.112156	-3.03225	0.00242741	0.00707281	TRUE
ENSMUSG00000020101.14	Vsir	14.0676	5.4022	42.2888	1.18068	4.5755	4.75079e-06	2.26394e-05	TRUE
ENSMUSG00000020102.15	Slc16a7	2.13219	1.95404	3.87457	1.73948	1.12335	0.26129
ENSMUSG00000020105.9	Lrig3	472.397	-0.358305	0.78008	0.10543	-3.3985	0.00067756	0.00223269	TRUE
ENSMUSG00000020107.10	Anapc16	444.629	0.2654	1.20197	0.132291	2.00619	0.044836	0.0916011	FALSE
ENSMUSG00000020108.4	Ddit4	2673.64	-1.45842	0.363891	0.0875626	-16.6557	2.74942e-62	1.96371e-60	TRUE
ENSMUSG00000020109.13	Dnajb12	664.493	-0.033201	0.97725	0.0908914	-0.365282	0.714901	0.809774	FALSE
ENSMUSG00000020111.15	Micu1	347.221	-0.328021	0.796628	0.194867	-1.68331	0.0923146	0.168779	FALSE
ENSMUSG00000020114.12	Cand1	5456.09	-0.36206	0.778053	0.0620879	-5.83142	5.49583e-09	3.8563e-08	TRUE
ENSMUSG00000020115.3	Tbk1	772.977	0.041414	1.02912	0.0794491	0.521264	0.602183	0.72298	FALSE
ENSMUSG00000020116.7	Pno1	2244.18	0.102601	1.07371	0.0583189	1.75931	0.0785245	0.147749	FALSE
ENSMUSG00000020120.15	Plek	2.01246	2.29241	4.89874	1.83894	1.24659	0.212547
ENSMUSG00000020121.15	Srgap1	157.401	-0.0406026	0.972249	0.231472	-0.17541	0.860757	0.912649	FALSE
ENSMUSG00000020122.16	Egfr	77.1248	-0.263812	0.832884	0.397532	-0.663624	0.506931	0.640269	FALSE
[truncated: 16,660 more rows]
