# Supplementary material for: Lima1 mediates the pluripotency control of membrane dynamics and cellular metabolism
Source: Nat Commun. 2022 Feb 1;13:610. doi: 10.1038/s41467-022-28139-5 (PMC8807836; doi:10.1038/s41467-022-28139-5)
Supplement: Supplementary file 4 — Supplementary Dataset 2 [file 41467_2022_28139_MOESM4_ESM.xlsx]

## Sheet: Biotin PhenolSites
Protein	Protein names	Gene names	Positions within proteins	Intensity 0.5mg_3	Intensity 1mg_1	Intensity 1mg_2	Intensity BP_0.5mg_3	Intensity BP_1mg_1*	Intensity BP_1mg_2*	Biotin Phenol Probabilities	Mass error [ppm]	Localization prob 0.5mg_3	Localization prob 1mg_1	Localization prob 1mg_2	Localization prob BP_0.5mg_3	Localization prob BP_1mg_1*	Localization prob BP_1mg_2*
Proteins identified with biotin-phenol modification of tyrosine (+361.14601 Da)
A2AF73	Predicted gene 595	Gm595	140	271790	0	0	0	0	447310	Y(0.915)RQY(0.085)LTTLKIDFER	-0.12032	0.914978	0	0	0	0	0.902044
B2RY50	Armadillo repeat-containing protein 4	Armc4	187	0	0	218430	0	0	0	Y(1)ISLEISLNPGTFKK	0.40139	0	0	1	0	0	0
E9Q4X2	UDP-glucose glycoprotein glucosyltransferase 2	Uggt2	284	429330	0	0	754130	689360	489470	DNLTIFQKY(1)LIESSK	-7.7569	1	0	0	1	1	1
F7A4A7	Otogelin-like protein	Otogl	594	411570	0	0	674100	408550	345050	IY(1)IQLSSAWKR	-3.629	1	0	0	1	1	1
P07901	Heat shock protein HSP 90-alpha	Hsp90aa1	628	0	0	0	0	95474	0	DNSTMGY(1)MAAK	-1.4763				0	1	0
P11499	Heat shock protein HSP 90-alpha	Hsp90aa1	61	0	0	0	0	48368	123830	Y(1)ESLTDPSK	2.5797	0			0	1	1
P11499	Heat shock protein HSP 90-alpha	Hsp90aa1	285	0	0	0	0	135700	0	Y(1)IDQEELNK	-0.39728				0	1	0
P10126	Elongation factor 1-alpha 1	Eef1a1	141	0	0	0	0	41692	38309	EHALLAY(1)TLGVK	-3.231					1	1
P60843	Eukaryotic initiation factor 4A-II	Eif4a2	71	0	0	0	0	106100	80356	GY(1)DVIAQAQSGTGK	-0.50621					1	1
P11499	Heat shock protein HSP 90-beta	Hsp90ab1	619	0	0	0	0	0	47063	DNSTMGY(1)MMAK	-1.2339					0	1
P18760	Cofilin-1	Cfl1	140	0	0	0	0	0	32028	HELQANCY(1)EEVK	3.3244					0	1
P30999	Catenin delta-1	Ctnnd1	280	0	0	0	0	0	51153	FHPEPY(1)GLEDDQR	0.96502					0	1
P30999	Catenin delta-1	Ctnnd1	257	0	0	0	0	0	52916	QDVY(1)GPQPQVR	-6.3352						1
P52480	Pyruvate kinase PKM	Pkm	83	0	0	0	0	36580	70652	LNFSHGTHEY(1)HAETIK	3.0273				0	1	1
P57776	Elongation factor 1-delta	Eef1d	26	0	0	0	0	32588	0	FY(1)EQMNGPVTSGSR	-1.8007					1
P63260	Actin, cytoplasmic 1	Actb	53	0	0	0	0	33024	38776	DSY(1)VGDEAQSK	1.053					1	1
P63260	Actin, cytoplasmic 1	Actb	198	0	0	0	0	235110	361170	GY(1)SFTTTAER	1.966				0	1	1
P63260	Actin, cytoplasmic 1	Actb	91	0	0	0	29143	197920	339410	IWHHTFY(1)NELR	0.87074				1	1	1
P63260	Actin, cytoplasmic 1	Actb	169	0	0	0	23225	158980	0	TTGIVMDSGDGVTHTVPIY(0.005)EGY(0.995)ALPHAILR	-0.10106				0.8621	0.995091	0
P63325	40S ribosomal protein S10	Rps10	127	0	0	0	0	0	17565	GEADRDTY(1)R	3.0143					0	1
P68033	Actin, alpha cardiac muscle 1	Actc1	71	0	0	0	0	144510	221740	Y(1)PIEHGIITNWDDMEK	-0.6551				0	1	1
P68372	Tubulin beta-4B chain	Tubb4b	159	0	0	0	0	94235	0	IREEY(1)PDR	2.1783	0				1	0
Q02248	Catenin beta-1	Ctnnb1	489	0	0	0	0	34578	57467	LHY(1)GLPVVVK	-1.2779					1	1
Q62418	Drebrin-like protein	Dbnl	305	0	0	0	0	0	31067	QLTQPETSY(1)GR	-1.3282					0	1
Q8VDN2	Sodium/potassium-transporting ATPase subunit alpha-1	Atp1a1	10	0	0	0	0	33842	54818	Y(1)EPAAVSEHGDKK	5.6193					1	1
Q91VF2	Histamine N-methyltransferase	Hnmt	187	11233	0	0	0	0	0	LWKKY(1)GSR	-6.0439	1					0
Q99J93	Interferon-induced transmembrane protein 2	Ifitm2	26	0	0	0	0	123330	116910	EEY(1)GVTELGEPSNSAVVR	-2.8792					1	1
Q9CQW9	Interferon-induced transmembrane protein 3	Ifitm3	27	0	0	0	0	0	46336	IKEEY(1)EVAEMGAPHGSASVR	-2.9579					0	1
Q9ERG0	LIM domain and actin-binding protein 1;Xin actin-binding repeat-containing protein 2	Lima1	450	0	0	0	0	38141	56818	GNY(1)DEGFGHK	1.7479					1	1
Q9QYY0	GRB2-associated-binding protein 1	Gab1	265	0	0	0	0	12402	0	SY(1)SHDVLPK	2.147					1	0
Q9WVA4	Transgelin-2	Tagln2	192	0	0	0	0	54153	110550	GASQAGMTGY(1)GMPR	-1.6032					1	1
proteins identified with oxidized-biotin-phenol modification of tyrosine (+377.141 Da)
P68369	Tubulin alpha-3 chain	Tuba3a	282	0	0	0	0	111460	84849	AY(1)HEQLSVAEITNACFEPANQMVK	0.077382				0	1	1
P68369	Tubulin alpha-3 chain	Tuba3a	357	0	0	0	0	415280	262780	VGINY(1)QPPTVVPGGDLAK	-4.7803				0	1	1
P11499	Heat shock protein HSP 90-alpha	Hsp90aa1	61	0	0	0	0	78065	0	Y(1)ESLTDPSK	1.3491	0				1	0
P11499	Heat shock protein HSP 90-alpha	Hsp90aa1	285	0	0	0	0	85905	0	Y(1)IDQEELNK	0.24689					1
P10126	Elongation factor 1-alpha 1	Eef1a1	141	0	0	0	0	31441	11899	EHALLAY(1)TLGVK	-0.67978					1	1
P60843	Eukaryotic initiation factor 4A-II	Eif4a2	71	0	0	0	0	65528	90844	GY(1)DVIAQAQSGTGK	-1.5704					1	1
P62259	14-3-3 protein epsilon	Ywhae	214	0	0	0	0	0	27647	AAFDDAIAELDTLSEESY(1)K	1.164					0	1
P68033	Actin, alpha cardiac muscle 1	Actc1	71	0	0	0	0	169040	268020	Y(1)PIEHGIITNWDDMEK	0.10835					1	1
Q02248	Catenin beta-1	Ctnnb1	489	0	0	0	0	32289	0	LHY(1)GLPVVVK	-0.5487					1	0
Q3U2I3	FTS and Hook-interacting protein	Fam160a2	353	0	0	0	203980	0	0	TSVEEMIASTAY(1)LELFLR	3.9159				1
Q62261	Spectrin beta chain, non-erythrocytic 1	Sptbn1	1644	0	0	0	0	39780	57692	HQILEQAVEDY(1)AETVHQLSK	-0.90443					1	1
Q68FD5	Clathrin heavy chain 1	Cltc	883	0	0	0	0	20588	0	IY(1)IDSNNNPER	-2.0535					1	0
Q80T62	Probable G-protein coupled receptor 101	Gpr101	139	0	0	149150	0	0	0	YLTIIHPLSY(1)PSKMTNRR	-0.06157			0.999908
Q80X90	Filamin-B	Flnb	902	0	0	0	0	38013	0	DLDIIDNY(0.952)DY(0.048)SHTVK	-1.4734					0.951771	0
Q8R3I3	Conserved oligomeric Golgi complex subunit 6	Cog6	543	0	2238500	0	0	0	0	LEMLQFQIEAHLDTLINEQASY(1)VLTR	-3.2703	0	1	0	0	0	0
Q9DAW9	Calponin-3	Cnn3	320	0	0	0	0	38401	0	EY(0.997)QY(0.003)GDDQGIDY	-0.33611					0.996606
Q9EQF5	Dihydropyrimidinase	Dpys	473	0	0	161390	0	0	0	QPFAEY(0.269)IY(0.731)KR	-3.3651	0		0.7309		0	0
Q9Z202	Killer cell lectin-like receptor subfamily C, member 1	Klrc1	8	0	0	237150	0	0	0	SNERVTY(1)AELK	-0.37982	0		1		0
Color coding: Intensity values and localization probabilities of control samples and of samples derived from Biotin Phenol (BP) / hydrogenperoxide-treated cells are colored in light blue and dark blue, respectively. Lima1 is highlighted in red
(*) Note: The vast majority of modified tryrosine residues (43/49) was identified in the two replicates, derived from cells that had received BP / hydrogenperoxide-treatment and where 1mg of total protein was used as starting material for the enrichment
