# Supplementary material for: Lima1 mediates the pluripotency control of membrane dynamics and cellular metabolism
Source: Nat Commun. 2022 Feb 1;13:610. doi: 10.1038/s41467-022-28139-5 (PMC8807836; doi:10.1038/s41467-022-28139-5)
Supplement: Supplementary file 5 — Supplementary Dataset 3 [file 41467_2022_28139_MOESM5_ESM.xlsx]

## Sheet: Sheet1
geneID	symbol	baseMean	log2FoldChange	foldChange	lfcSE	stat	pvalue	padj	significant
ENSMUSG00000000001.4	Gnai3	6374.97	-0.0404186	0.972373	0.0595675	-0.678535	0.497433	0.656978	FALSE
ENSMUSG00000000028.15	Cdc45	1223.69	0.251368	1.19034	0.0804504	3.12451	0.00178102	0.00742192	TRUE
ENSMUSG00000000031.16	H19	3669.23	0.629819	1.54737	0.0633201	9.94659	2.6098e-23	1.99999e-21	TRUE
ENSMUSG00000000037.17	Scml2	37.6134	-0.833675	0.561098	0.526444	-1.5836	0.113286	0.226391	FALSE
ENSMUSG00000000056.7	Narf	2105.38	0.641028	1.55944	0.0825779	7.76271	8.31344e-15	2.79794e-13	TRUE
ENSMUSG00000000058.6	Cav2	38.5749	-0.779162	0.582705	0.372324	-2.0927	0.0363757	0.0926159	FALSE
ENSMUSG00000000078.7	Klf6	2163.36	-0.071886	0.951393	0.0915645	-0.785086	0.432403	0.598704	FALSE
ENSMUSG00000000085.16	Scmh1	490.469	-0.0789572	0.946742	0.244735	-0.322623	0.746981	0.845794	FALSE
ENSMUSG00000000088.7	Cox5a	4473.33	0.099957	1.07174	0.0941451	1.06173	0.288357	0.452596	FALSE
ENSMUSG00000000093.6	Tbx2	10.866	-1.66756	0.314786	0.710455	-2.34717	0.0189167	0.0543719	FALSE
ENSMUSG00000000094.12	Tbx4	10.1586	-1.58678	0.332913	0.730072	-2.17346	0.0297458	0.0784015	FALSE
ENSMUSG00000000120.6	Ngfr	11.8214	-1.02675	0.490813	0.71346	-1.43912	0.150117	0.279689	FALSE
ENSMUSG00000000125.5	Wnt3	172.216	-1.02956	0.48986	0.170637	-6.03362	1.6033e-09	2.57332e-08	TRUE
ENSMUSG00000000126.11	Wnt9a	60.6935	0.460482	1.376	0.275993	1.66846	0.0952251	0.197054	FALSE
ENSMUSG00000000127.15	Fer	693.687	0.334665	1.26108	0.138221	2.42124	0.0154677	0.0462162	FALSE
ENSMUSG00000000131.15	Xpo6	3680	-0.0457795	0.968766	0.108043	-0.423716	0.671773	0.793519	FALSE
ENSMUSG00000000134.17	Tfe3	2883.55	-0.030092	0.979358	0.0589259	-0.510676	0.609578	0.74785	FALSE
ENSMUSG00000000142.15	Axin2	391.517	0.354581	1.27861	0.196247	1.80681	0.0707914	0.156937	FALSE
ENSMUSG00000000148.17	Brat1	619.447	0.0360736	1.02532	0.100944	0.357363	0.72082	0.828412	FALSE
ENSMUSG00000000149.10	Gna12	2245.18	0.0463285	1.03263	0.0677839	0.683472	0.494308	0.654374	FALSE
ENSMUSG00000000154.16	Slc22a18	62.6696	1.23666	2.35652	0.279404	4.42606	9.59714e-06	7.49183e-05	TRUE
ENSMUSG00000000167.14	Pih1d2	153.034	-0.379586	0.768658	0.194546	-1.95113	0.0510412	0.121238	FALSE
ENSMUSG00000000168.9	Dlat	3537.29	0.173755	1.12799	0.0696746	2.4938	0.0126383	0.0391229	FALSE
ENSMUSG00000000171.5	Sdhd	3295.74	0.118586	1.08567	0.0649961	1.82451	0.0680755	0.152428	FALSE
ENSMUSG00000000184.12	Ccnd2	967.794	0.625606	1.54286	0.988573	0.632837	0.52684	0.681319	FALSE
ENSMUSG00000000194.13	Gpr107	1346.17	0.0984817	1.07065	0.0983381	1.00146	0.316604	0.484025	FALSE
ENSMUSG00000000197.8	Nalcn	27.0151	-0.936202	0.522607	0.444972	-2.10396	0.0353823	0.0906	FALSE
ENSMUSG00000000202.9	Btbd17	116.294	-1.26282	0.416727	0.284517	-4.43848	9.05963e-06	7.14053e-05	TRUE
ENSMUSG00000000214.11	Th	9.99683	-1.88244	0.271224	0.986495	-1.90821	0.0563635	0.131413	FALSE
ENSMUSG00000000223.13	Drp2	23.8064	-0.055113	0.962519	0.447077	-0.123274	0.90189	0.944416	FALSE
ENSMUSG00000000247.11	Lhx2	10.8466	-2.67277	0.156825	0.79903	-3.34502	0.000822754	0.00385582	TRUE
ENSMUSG00000000253.13	Gmpr	115.187	-1.24377	0.422268	0.221145	-5.62423	1.86334e-08	2.51991e-07	TRUE
ENSMUSG00000000263.15	Glra1	3.66203	-0.572946	0.672243	1.09288	-0.524251	0.600104
ENSMUSG00000000266.11	Mid2	40.1685	1.23115	2.34754	0.418138	2.94436	0.00323621	0.012374	FALSE
ENSMUSG00000000275.16	Trim25	1641.08	-1.64044	0.320758	0.071344	-22.9934	5.42232e-117	6.32204e-114	TRUE
ENSMUSG00000000276.11	Dgke	324.098	-0.0968237	0.935089	0.1494	-0.648084	0.516931	0.673359	FALSE
ENSMUSG00000000278.10	Scpep1	2425.3	0.700967	1.62559	0.0618078	11.3411	8.21209e-30	1.0155e-27	TRUE
ENSMUSG00000000282.12	Mnt	1073.99	0.213174	1.15924	0.0777839	2.74059	0.00613289	0.021313	FALSE
ENSMUSG00000000290.13	Itgb2	11.4044	-1.2628	0.416734	0.733587	-1.72141	0.0851769	0.180932	FALSE
ENSMUSG00000000295.13	Hddc2	889.555	0.235692	1.17747	0.0925206	2.54745	0.0108513	0.0344297	FALSE
ENSMUSG00000000296.8	Tpd52l1	252.243	0.324523	1.25225	0.176703	1.83654	0.0662777	0.149344	FALSE
ENSMUSG00000000301.16	Pemt	127.632	0.14191	1.10337	0.189243	0.749882	0.453326	0.618182	FALSE
ENSMUSG00000000303.12	Cdh1	16453.5	-0.22274	0.856936	0.0615734	-3.61747	0.000297491	0.00158795	TRUE
ENSMUSG00000000305.12	Cdh4	151.263	-1.04812	0.483599	0.19008	-5.51408	3.50616e-08	4.54214e-07	TRUE
ENSMUSG00000000308.14	Ckmt1	233.742	-0.0139811	0.990356	0.145935	-0.095804	0.923676	0.956491	FALSE
ENSMUSG00000000317.11	Bcl6b	265.934	0.18212	1.13455	0.140061	1.30029	0.193503	0.337921	FALSE
ENSMUSG00000000320.10	Alox12	55.4639	0.365182	1.28804	0.305546	1.19518	0.232017	0.386885	FALSE
ENSMUSG00000000325.16	Arvcf	1170.83	0.486623	1.40116	0.118491	4.10685	4.01098e-05	0.000268105	TRUE
ENSMUSG00000000326.13	Comt	1135.05	-0.340403	0.789821	0.0725368	-4.69284	2.6944e-06	2.37221e-05	TRUE
ENSMUSG00000000339.14	Rtca	1753.53	-0.0785003	0.947042	0.0658223	-1.19261	0.233023	0.388205	FALSE
ENSMUSG00000000340.10	Dbt	979.352	0.00917643	1.00638	0.081981	0.111934	0.910876	0.949501	FALSE
ENSMUSG00000000346.9	Dazap2	1651.25	0.463331	1.37872	0.135486	3.41978	0.000626728	0.00305558	TRUE
ENSMUSG00000000355.13	Mcts1	668.992	0.0725273	1.05156	0.10036	0.722669	0.469883	0.63337	FALSE
ENSMUSG00000000359.3	Rem1	7.0834	1.47014	2.77048	0.816607	1.8003	0.071813	0.158665	FALSE
ENSMUSG00000000365.9	Rnf17	50.8347	-0.490624	0.711717	0.47555	-1.0317	0.302214	0.467631	FALSE
ENSMUSG00000000374.8	Trappc10	819.531	-0.136385	0.909796	0.0934442	-1.45953	0.144419	0.27171	FALSE
ENSMUSG00000000378.15	Ccm2	1176.21	-0.237984	0.847929	0.0733942	-3.24255	0.00118467	0.00524049	TRUE
ENSMUSG00000000384.15	Tbrg4	2533.13	-0.60967	0.655346	0.0677137	-9.00365	2.18343e-19	1.18801e-17	TRUE
ENSMUSG00000000385.8	Tmprss2	275.24	-0.609086	0.655612	0.168299	-3.61906	0.000295673	0.00157876	TRUE
ENSMUSG00000000399.10	Ndufa9	2886.12	0.0360822	1.02533	0.0573827	0.628798	0.529481	0.683545	FALSE
ENSMUSG00000000402.2	Egfl6	66.3787	-1.06856	0.476794	0.310002	-3.44695	0.000566962	0.0028027	TRUE
ENSMUSG00000000409.14	Lck	577.944	0.0411266	1.02892	0.107655	0.382021	0.702446	0.81547	FALSE
ENSMUSG00000000416.16	Cttnbp2	64.863	0.810843	1.75424	0.395978	2.04769	0.0405899	0.101369	FALSE
ENSMUSG00000000420.15	Galnt1	2699.7	0.134991	1.09809	0.0926766	1.45658	0.145232	0.2728	FALSE
ENSMUSG00000000439.9	Mkrn2	1125.49	0.507625	1.42171	0.165799	3.06168	0.00220097	0.00888168	TRUE
ENSMUSG00000000441.17	Raf1	3777.41	-0.160895	0.89447	0.0689495	-2.33351	0.0196211	0.0558796	FALSE
ENSMUSG00000000486.13	Sept1	72.674	-0.463208	0.725372	0.307974	-1.50405	0.132569	0.254489	FALSE
ENSMUSG00000000489.7	Pdgfb	237.257	0.815697	1.76015	0.214661	3.79993	0.000144735	0.000845265	TRUE
ENSMUSG00000000530.16	Acvrl1	83.5589	0.411429	1.33	0.241724	1.70206	0.0887442	0.186961	FALSE
ENSMUSG00000000531.5	Grasp	174	-0.158536	0.895934	0.176799	-0.896702	0.369878	0.538007	FALSE
ENSMUSG00000000532.11	Acvr1b	1607.7	0.00747073	1.00519	0.0683223	0.109345	0.912929	0.950319	FALSE
ENSMUSG00000000538.18	Tom1l2	286.956	0.509247	1.42331	0.13326	3.82146	0.000132666	0.000781209	TRUE
ENSMUSG00000000544.14	Gpa33	18.9462	-0.134065	0.91126	0.57354	-0.23375	0.815179	0.891451	FALSE
ENSMUSG00000000552.10	Zfp385a	515.736	-0.587289	0.665592	0.105682	-5.55711	2.74277e-08	3.59023e-07	TRUE
ENSMUSG00000000555.8	Itga5	1285.57	-0.298254	0.813236	0.0876533	-3.40265	0.000667359	0.00322192	TRUE
ENSMUSG00000000561.14	Wdr77	5248.34	-0.337614	0.791349	0.0644015	-5.24233	1.5856e-07	1.83558e-06	TRUE
ENSMUSG00000000563.17	Atp5f1	7409.4	0.0308044	1.02158	0.0597254	0.515768	0.606017	0.745049	FALSE
ENSMUSG00000000567.5	Sox9	39.4064	0.0948145	1.06793	0.372269	0.254694	0.79896	0.881194	FALSE
ENSMUSG00000000568.15	Hnrnpd	17425.6	-0.0353701	0.975781	0.0612355	-0.577609	0.563528	0.71113	FALSE
ENSMUSG00000000579.14	Dynlt1c	72.1446	1.14237	2.20744	0.274792	4.15724	3.2212e-05	0.00022083	TRUE
ENSMUSG00000000581.8	C1d	1602.53	-0.167828	0.890182	0.106933	-1.56947	0.116538	0.231221	FALSE
ENSMUSG00000000594.7	Gm2a	558.493	1.16217	2.23794	0.107243	10.8368	2.30349e-27	2.3949e-25	TRUE
ENSMUSG00000000600.15	Krit1	1039.82	-0.224576	0.855847	0.0980042	-2.29149	0.021935	0.0611497	FALSE
ENSMUSG00000000605.9	Clcn4	604.926	-0.130266	0.913663	0.109957	-1.18469	0.236138	0.392	FALSE
ENSMUSG00000000617.14	Grm6	65.8474	-3.14162	0.113312	0.370104	-8.48848	2.09352e-17	9.54541e-16	TRUE
ENSMUSG00000000627.15	Sema4f	43.4492	-0.230934	0.852083	0.34927	-0.661189	0.508491	0.666247	FALSE
ENSMUSG00000000628.10	Hk2	7659.47	0.173012	1.12741	0.0827853	2.08989	0.0366276	0.0931662	FALSE
ENSMUSG00000000631.20	Myo18a	2334.34	0.369764	1.29214	0.0860927	4.29496	1.74729e-05	0.000128473	TRUE
ENSMUSG00000000632.13	Sez6	49.3021	-0.718287	0.607819	0.335253	-2.14252	0.0321516	0.0837019	FALSE
ENSMUSG00000000686.11	Abhd15	15.0574	0.022751	1.01589	0.544079	0.0418156	0.966646	0.981488	FALSE
ENSMUSG00000000693.10	Loxl3	142.841	-0.661844	0.63207	0.296438	-2.23266	0.0255715	0.0690379	FALSE
ENSMUSG00000000706.16	Btn1a1	13.9968	1.40925	2.65598	0.772299	1.82474	0.0680399	0.152415	FALSE
ENSMUSG00000000708.14	Kat2b	592.291	0.478898	1.39368	0.244861	1.95579	0.0504895	0.120207	FALSE
ENSMUSG00000000711.3	Rab5b	1989.74	0.589837	1.50508	0.0614985	9.59109	8.71623e-22	5.90353e-20	TRUE
ENSMUSG00000000730.13	Dnmt3l	68.0517	-0.605785	0.657114	0.472373	-1.28243	0.199692	0.346027	FALSE
ENSMUSG00000000731.15	Aire	76.1455	0.615063	1.53163	0.298524	2.06035	0.0393653	0.0987945	FALSE
ENSMUSG00000000732.9	Icosl	243.937	0.21162	1.15799	0.142773	1.48221	0.138284	0.262925	FALSE
ENSMUSG00000000738.18	Spg7	1153.67	-0.690668	0.619567	0.100632	-6.86332	6.728e-12	1.51477e-10	TRUE
ENSMUSG00000000739.14	Sult5a1	44.1752	-0.134274	0.911128	0.316387	-0.424397	0.671276	0.793394	FALSE
ENSMUSG00000000740.12	Rpl13	28162.7	0.121979	1.08823	0.089193	1.36758	0.171442	0.309222	FALSE
ENSMUSG00000000743.9	Chmp1a	2405.16	-0.199023	0.87114	0.172441	-1.15415	0.248439	0.407278	FALSE
ENSMUSG00000000751.13	Rpa1	6876.47	0.0359361	1.02522	0.0552591	0.650319	0.515486	0.672344	FALSE
ENSMUSG00000000753.15	Serpinf1	53.0823	0.136708	1.09939	0.335501	0.407473	0.683661	0.802026	FALSE
ENSMUSG00000000759.14	Tubgcp3	1106.1	-0.144221	0.904868	0.105	-1.37353	0.169589	0.306896	FALSE
ENSMUSG00000000766.18	Oprm1	3.7301	0.409461	1.32819	1.20918	0.338628	0.73489
ENSMUSG00000000776.13	Polr3d	1271.12	-0.244492	0.844113	0.135754	-1.80099	0.0717045	0.158541	FALSE
ENSMUSG00000000782.16	Tcf7	2363.66	0.130903	1.09498	0.0851739	1.53689	0.124321	0.242401	FALSE
ENSMUSG00000000787.12	Ddx3x	23968.1	-0.442168	0.736028	0.0569638	-7.76227	8.34228e-15	2.79961e-13	TRUE
ENSMUSG00000000791.9	Il12rb1	38.6976	0.42885	1.34616	0.345412	1.24156	0.214399	0.364735	FALSE
ENSMUSG00000000792.2	Slc5a5	520.549	-0.182669	0.881071	0.103723	-1.76112	0.0782174	0.169239	FALSE
ENSMUSG00000000794.9	Kcnn3	37.3637	0.638782	1.55701	0.371772	1.71821	0.0857586	0.181726	FALSE
ENSMUSG00000000804.14	Usp32	1288.17	0.237257	1.17875	0.138948	1.70753	0.0877236	0.185097	FALSE
ENSMUSG00000000805.18	Car4	2529.93	-6.5452	0.0107078	0.135077	-48.4554	0	0	TRUE
ENSMUSG00000000811.13	Txnrd3	234.957	0.368308	1.29084	0.154957	2.37684	0.0174617	0.0510071	FALSE
ENSMUSG00000000823.16	Zfp512b	1182.95	-0.989304	0.503721	0.112287	-8.81049	1.24601e-18	6.41597e-17	TRUE
ENSMUSG00000000826.16	Dnajc5	3731.91	-0.0978577	0.93442	0.0595684	-1.64278	0.100429	0.205709	FALSE
ENSMUSG00000000827.18	Tpd52l2	2516.9	0.0656296	1.04654	0.0757063	0.866897	0.385999	0.554251	FALSE
ENSMUSG00000000838.17	Fmr1	3181.12	0.181423	1.134	0.068065	2.66544	0.00768873	0.0257654	FALSE
ENSMUSG00000000861.15	Bcl11a	222.124	0.218766	1.16374	0.15166	1.44248	0.149167	0.278459	FALSE
ENSMUSG00000000876.11	Pxmp4	270.662	0.589672	1.5049	0.138986	4.24268	2.20862e-05	0.000158467	TRUE
ENSMUSG00000000881.12	Dlg3	1375.99	0.0146642	1.01022	0.104676	0.140091	0.888588	0.936369	FALSE
ENSMUSG00000000884.17	Gnb1l	278.057	-0.0297759	0.979572	0.189611	-0.157037	0.875216	0.927354	FALSE
ENSMUSG00000000901.17	Mmp11	490.668	1.0531	2.07498	0.108589	9.69804	3.07358e-22	2.1625e-20	TRUE
ENSMUSG00000000902.13	Smarcb1	2943.6	-0.0748536	0.949438	0.0689547	-1.08555	0.277679	0.441082	FALSE
ENSMUSG00000000903.3	Vpreb3	2.0553	0.166524	1.12235	1.37734	0.120902	0.903768
ENSMUSG00000000915.15	Hip1r	1318.68	1.17249	2.254	0.161451	7.26221	3.80828e-13	1.03432e-11	TRUE
ENSMUSG00000000916.15	Nsun5	582.608	-0.03124	0.978579	0.133671	-0.233708	0.815211	0.891451	FALSE
ENSMUSG00000000934.9	Top1mt	350.668	0.315717	1.24463	0.121084	2.60743	0.00912252	0.0298112	FALSE
ENSMUSG00000000938.11	Hoxa10	4.32951	5.32816	40.1731	1.5943	3.34201	0.000831751
ENSMUSG00000000948.16	Gm38393	1640.92	-0.403693	0.755921	0.128004	-3.15375	0.00161189	0.00681984	TRUE
ENSMUSG00000000957.11	Mmp14	1138.07	-1.07993	0.473052	0.0990493	-10.9029	1.11598e-27	1.17523e-25	TRUE
ENSMUSG00000000958.10	Slc7a7	2676.5	-0.820337	0.56631	0.0691434	-11.8643	1.8145e-32	2.64447e-30	TRUE
ENSMUSG00000000959.7	Oxa1l	1763.7	-0.105963	0.929185	0.0960888	-1.10276	0.270131	0.432756	FALSE
ENSMUSG00000000976.13	Heatr6	872.32	-0.213954	0.862171	0.0869741	-2.45997	0.0138949	0.0424175	FALSE
ENSMUSG00000001014.6	Icam4	24.0667	-0.5466	0.684632	0.585324	-0.933843	0.350385	0.519326	FALSE
ENSMUSG00000001016.12	Ilf2	5373.4	-0.0834809	0.943778	0.0589057	-1.4172	0.156426	0.288578	FALSE
ENSMUSG00000001017.15	Chtop	5490.33	-0.0187988	0.987054	0.0681583	-0.275811	0.782693	0.87032	FALSE
ENSMUSG00000001018.15	Snapin	764.429	0.337099	1.26321	0.115684	2.91396	0.00356871	0.0134438	FALSE
ENSMUSG00000001021.13	S100a3	1.85828	-1.4268	0.371954	1.55882	-0.915313	0.360027
ENSMUSG00000001025.8	S100a6	243.475	-0.251926	0.839775	0.144192	-1.74716	0.0806101	0.173588	FALSE
ENSMUSG00000001027.7	Scn4a	2.67387	-0.755933	0.592163	1.27016	-0.595149	0.551744
ENSMUSG00000001034.17	Mapk7	1490.37	-0.111205	0.925814	0.141812	-0.78417	0.43294	0.599213	FALSE
ENSMUSG00000001036.17	Epn2	2087.11	0.209241	1.15608	0.161134	1.29855	0.194097	0.338718	FALSE
ENSMUSG00000001039.12	B9d1	1037.49	-0.150612	0.900868	0.0984382	-1.53002	0.126013	0.244695	FALSE
ENSMUSG00000001052.15	Sec24b	1998.32	-0.267883	0.830537	0.149778	-1.78853	0.0736897	0.16161	FALSE
ENSMUSG00000001053.15	N4bp3	558.652	-0.042319	0.971093	0.136569	-0.309872	0.756658	0.852897	FALSE
ENSMUSG00000001054.9	Rmnd5b	612.127	-0.0234265	0.983893	0.0962928	-0.243284	0.807785	0.886181	FALSE
ENSMUSG00000001056.3	Nhp2	5050.15	-0.157413	0.896631	0.0623145	-2.52611	0.0115335	0.0362664	FALSE
ENSMUSG00000001062.18	Vps9d1	196.901	0.110211	1.07939	0.331951	0.33201	0.739882	0.841682	FALSE
ENSMUSG00000001065.15	Zfp276	261.637	0.560727	1.47501	0.776	0.722586	0.469934	0.63337	FALSE
ENSMUSG00000001076.7	C1ql4	8.31684	0.405919	1.32493	0.756242	0.536757	0.591435	0.733642	FALSE
ENSMUSG00000001082.12	Mfsd10	1769.57	-0.5787	0.669567	0.549888	-1.0524	0.292618	0.457817	FALSE
ENSMUSG00000001089.14	Luzp1	2973.75	-0.230578	0.852293	0.0604694	-3.81314	0.000137212	0.000805073	TRUE
ENSMUSG00000001098.15	Kctd10	1471.88	-0.0151048	0.989585	0.0726863	-0.207809	0.835378	0.902234	FALSE
ENSMUSG00000001100.10	Poldip2	1747.61	0.237995	1.17935	0.0644757	3.69123	0.000223173	0.00123907	TRUE
ENSMUSG00000001105.15	Ift20	603.439	0.155873	1.1141	0.12816	1.21623	0.223896	0.377001	FALSE
ENSMUSG00000001119.7	Col6a1	59.547	0.0275427	1.01927	0.288733	0.0953913	0.924004	0.956709	FALSE
ENSMUSG00000001120.15	Pcbp3	862.202	0.297696	1.22918	0.0898328	3.31389	0.00092009	0.00423537	TRUE
ENSMUSG00000001123.15	Lgals9	45.703	-0.0506848	0.965478	0.339655	-0.149225	0.881376	0.93148	FALSE
ENSMUSG00000001127.12	Araf	1563.44	0.292207	1.22451	0.087931	3.32314	0.000890103	0.00411241	TRUE
ENSMUSG00000001128.7	Cfp	65.6582	0.0324424	1.02274	0.509917	0.0636228	0.949271	0.971531	FALSE
ENSMUSG00000001131.11	Timp1	303.088	-0.108446	0.927587	0.133384	-0.813034	0.416199	0.583343	FALSE
ENSMUSG00000001134.9	Uxt	496.421	0.00119445	1.00083	0.112475	0.0106197	0.991527	0.996043	FALSE
ENSMUSG00000001138.13	Cnnm3	910.91	-0.241666	0.845768	0.161938	-1.49234	0.135611	0.258867	FALSE
ENSMUSG00000001143.13	Lman2l	741.562	0.130699	1.09482	0.0964937	1.35448	0.175584	0.314813	FALSE
ENSMUSG00000001150.7	Mcm3ap	2727.46	-0.221706	0.857551	0.136886	-1.61964	0.105309	0.213667	FALSE
ENSMUSG00000001151.10	Pcnt	2650.89	-0.163709	0.892727	0.141367	-1.15804	0.246847	0.405319	FALSE
ENSMUSG00000001155.13	Ftcd	3.40585	0.155549	1.11385	1.16049	0.134037	0.893373
ENSMUSG00000001156.9	Mxd1	111.542	0.152678	1.11163	0.212595	0.718166	0.472655	0.636039	FALSE
ENSMUSG00000001157.13	Gmcl1	732.969	-0.210365	0.864319	0.0911563	-2.30774	0.0210137	0.0590069	FALSE
ENSMUSG00000001158.13	Snrnp27	1800.34	0.0816225	1.05821	0.0803019	1.01645	0.309417	0.4758	FALSE
ENSMUSG00000001166.17	Oas1c	34.359	-0.670847	0.628138	0.38621	-1.737	0.0823874	0.17653	FALSE
ENSMUSG00000001173.15	Ocrl	1153.03	0.0992623	1.07123	0.0873931	1.13581	0.256035	0.41626	FALSE
ENSMUSG00000001175.15	Calm1	6900.34	-0.551092	0.682503	0.0636457	-8.65875	4.76982e-18	2.33807e-16	TRUE
ENSMUSG00000001211.15	Agpat3	3887.49	-0.375906	0.770621	0.0888599	-4.23032	2.33358e-05	0.000165974	TRUE
ENSMUSG00000001227.12	Sema6b	452.278	0.873075	1.83156	0.133408	6.54439	5.97381e-11	1.18338e-09	TRUE
ENSMUSG00000001228.14	Uhrf1	8600.32	-0.0953454	0.936048	0.0460384	-2.071	0.038359	0.0967153	FALSE
ENSMUSG00000001229.9	Dpp9	1932.18	-0.449687	0.732202	0.0697056	-6.45123	1.10946e-10	2.12307e-09	TRUE
ENSMUSG00000001240.13	Ramp2	329.425	0.389802	1.31021	0.174341	2.23586	0.0253608	0.0685599	FALSE
ENSMUSG00000001247.16	Lsr	2573.42	-0.654088	0.635477	0.0703991	-9.29114	1.52638e-20	9.26212e-19	TRUE
ENSMUSG00000001248.15	Gramd1a	1076.43	0.248942	1.18834	0.129106	1.9282	0.0538302	0.126646	FALSE
ENSMUSG00000001249.14	Hpn	480.708	0.487064	1.40159	0.144973	3.35967	0.000780343	0.0036835	TRUE
ENSMUSG00000001270.9	Ckb	3556.68	-0.180605	0.882333	0.0852354	-2.1189	0.034099	0.0879301	FALSE
ENSMUSG00000001280.13	Sp1	5065.93	0.279949	1.21415	0.0794954	3.52157	0.000429	0.0021883	TRUE
ENSMUSG00000001281.10	Itgb7	222.709	-0.135384	0.910428	0.25749	-0.525781	0.59904	0.739535	FALSE
ENSMUSG00000001285.12	Myg1	1237.75	-0.307623	0.807972	0.106689	-2.88336	0.0039346	0.014626	FALSE
ENSMUSG00000001288.15	Rarg	1867.15	-0.220573	0.858224	0.0657354	-3.35547	0.00079229	0.00372911	TRUE
ENSMUSG00000001289.12	Pfdn5	2065.72	0.212898	1.15901	0.126871	1.67807	0.0933327	0.194172	FALSE
ENSMUSG00000001300.16	Efnb2	1184.29	0.238847	1.18005	0.0876755	2.72421	0.00644548	0.0221727	FALSE
ENSMUSG00000001305.5	Rrp15	1954.91	-0.194886	0.873642	0.0656326	-2.96935	0.00298432	0.0115579	FALSE
ENSMUSG00000001313.12	Rnd2	956.347	0.199613	1.14839	0.10084	1.9795	0.0477602	0.115239	FALSE
ENSMUSG00000001323.17	Srr	106.385	0.561834	1.47614	0.322174	1.74388	0.0811792	0.174446	FALSE
ENSMUSG00000001333.9	Sync	3.64395	0.21102	1.15751	1.08548	0.194403	0.84586
ENSMUSG00000001334.9	Fndc5	126.752	0.144299	1.10519	0.190756	0.756462	0.449372	0.614536	FALSE
ENSMUSG00000001348.15	Acp5	136.155	0.137016	1.09963	0.20235	0.677122	0.498328	0.657552	FALSE
ENSMUSG00000001349.5	Cnn1	564.249	-0.00627633	0.995659	0.136224	-0.0460735	0.963252	0.97988	FALSE
ENSMUSG00000001366.14	Fbxo9	431.067	-0.228917	0.853275	0.124094	-1.84471	0.06508	0.147133	FALSE
ENSMUSG00000001376.17	Vps50	1381.62	-0.00426487	0.997048	0.0960851	-0.0443863	0.964596	0.980637	FALSE
ENSMUSG00000001380.7	Hars	3310.13	-0.149336	0.901665	0.0559198	-2.67054	0.00757301	0.0254194	FALSE
ENSMUSG00000001383.9	Zmat2	3338.05	-0.100216	0.932893	0.0809846	-1.23747	0.215913	0.366448	FALSE
ENSMUSG00000001403.13	Ube2c	4682.78	-0.033724	0.976895	0.088804	-0.379758	0.704125	0.816237	FALSE
ENSMUSG00000001415.10	Smg5	3117.64	-0.0597367	0.959439	0.112002	-0.533355	0.593788	0.735808	FALSE
ENSMUSG00000001416.13	Cct3	15701.1	-0.286873	0.819677	0.0406608	-7.05528	1.72258e-12	4.24737e-11	TRUE
ENSMUSG00000001418.13	Glmp	1050.87	0.0156042	1.01087	0.111648	0.139762	0.888848	0.936412	FALSE
ENSMUSG00000001419.17	Mef2d	1601.27	0.597667	1.51327	0.0847646	7.0509	1.7776e-12	4.35673e-11	TRUE
ENSMUSG00000001420.13	Tmem79	181.473	0.402457	1.32176	0.181033	2.22312	0.0262077	0.0704876	FALSE
ENSMUSG00000001424.14	Snd1	6579.32	-0.149541	0.901537	0.0701951	-2.13036	0.0331421	0.0858696	FALSE
ENSMUSG00000001435.15	Col18a1	4419.34	-0.0580183	0.960583	0.089649	-0.647172	0.517521	0.673751	FALSE
ENSMUSG00000001436.15	Slc19a1	808.993	-0.279849	0.823677	0.0858662	-3.25913	0.00111755	0.00499635	TRUE
ENSMUSG00000001440.5	Kpnb1	31423.9	-0.12184	0.919015	0.0590334	-2.06392	0.0390252	0.0980919	FALSE
ENSMUSG00000001441.13	Npepps	5539.89	0.242492	1.18303	0.11112	2.18226	0.0290906	0.0769105	FALSE
ENSMUSG00000001444.2	Tbx21	11.125	-0.71976	0.607198	0.715953	-1.00532	0.314744	0.481948	FALSE
ENSMUSG00000001445.10	Mrpl10	1938.61	-0.14813	0.90242	0.0674513	-2.1961	0.0280848	0.0746669	FALSE
ENSMUSG00000001467.5	Cyp51	6713.36	0.291524	1.22393	0.0938875	3.10504	0.00190254	0.00786205	TRUE
ENSMUSG00000001472.17	Tcf25	5170.33	-0.0725783	0.950937	0.136499	-0.531712	0.594926	0.736349	FALSE
ENSMUSG00000001473.7	Tubb6	3904.04	-0.189765	0.876748	0.0911957	-2.08086	0.037447	0.0948699	FALSE
ENSMUSG00000001482.15	Def8	1918.31	-0.491403	0.711333	0.131397	-3.73985	0.000184131	0.0010476	TRUE
ENSMUSG00000001493.9	Meox1	1.99831	-1.00597	0.497936	1.57338	-0.639365	0.522585
ENSMUSG00000001494.6	Sost	10.1456	-2.74133	0.149547	0.883865	-3.10153	0.00192525	0.00794989	TRUE
ENSMUSG00000001497.18	Pax9	4.03541	0.184463	1.13639	1.01609	0.181542	0.855942
ENSMUSG00000001504.10	Irx2	12.6568	0.434305	1.35126	0.686103	0.633003	0.526732	0.681233	FALSE
ENSMUSG00000001506.10	Col1a1	110.986	-1.69157	0.309589	0.317416	-5.32919	9.86516e-08	1.18491e-06	TRUE
ENSMUSG00000001507.16	Itga3	2679.19	-0.0513257	0.965049	0.068236	-0.752179	0.451943	0.616934	FALSE
ENSMUSG00000001510.8	Dlx3	21.1184	1.34672	2.54333	0.471083	2.85877	0.00425291	0.015674	FALSE
ENSMUSG00000001517.14	Foxm1	2600.81	0.193936	1.14388	0.0925724	2.09496	0.0361741	0.0921746	FALSE
ENSMUSG00000001518.12	Itfg2	1024.65	0.145005	1.10573	0.173756	0.834531	0.403982	0.571817	FALSE
ENSMUSG00000001521.12	Tulp3	2491.09	0.0148716	1.01036	0.114588	0.129783	0.896738	0.941505	FALSE
ENSMUSG00000001524.14	Gtf2h4	1558.7	0.138291	1.1006	0.100097	1.38157	0.167104	0.303543	FALSE
ENSMUSG00000001525.10	Tubb5	60277.3	-0.00713972	0.995063	0.0517354	-0.138004	0.890237	0.937324	FALSE
ENSMUSG00000001542.7	Ell2	3747.5	0.324539	1.25226	0.0919509	3.52948	0.000416377	0.00213124	TRUE
ENSMUSG00000001552.14	Jup	1770.25	0.155261	1.11362	0.0747468	2.07716	0.0377865	0.0955669	FALSE
ENSMUSG00000001555.10	Fkbp10	995.381	-0.119133	0.920741	0.126256	-0.943582	0.345383	0.513685	FALSE
ENSMUSG00000001558.5	Klhl10	12.5479	-1.28931	0.409147	0.620563	-2.07765	0.037742	0.0955136	FALSE
ENSMUSG00000001566.9	Mnx1	3.54019	1.60794	3.04817	1.13573	1.41578	0.15684
ENSMUSG00000001569.10	Nom1	1806.3	-0.487038	0.713489	0.0895955	-5.43596	5.45023e-08	6.88576e-07	TRUE
ENSMUSG00000001576.15	Ergic1	3031.46	-0.125844	0.916467	0.069282	-1.81641	0.0693078	0.154382	FALSE
ENSMUSG00000001583.13	Tnk1	657.261	-0.232188	0.851343	0.11736	-1.97842	0.0478812	0.115343	FALSE
ENSMUSG00000001588.12	Acap1	86.4483	0.634258	1.55214	0.237004	2.67615	0.00744729	0.0250437	FALSE
ENSMUSG00000001604.14	Tcea3	100.768	-0.795059	0.576319	0.238152	-3.33846	0.000842443	0.00393566	TRUE
ENSMUSG00000001622.15	Csn3	6.17649	0.507618	1.4217	0.866259	0.585988	0.557883
ENSMUSG00000001627.12	Ifrd1	3062.79	-0.575366	0.671116	0.0855849	-6.72275	1.78322e-11	3.80988e-10	TRUE
ENSMUSG00000001630.13	Stk38l	819.394	0.331829	1.25861	0.0992051	3.34488	0.000823195	0.00385678	TRUE
ENSMUSG00000001632.16	Brpf1	1522.56	-0.264986	0.832207	0.100049	-2.64856	0.00808348	0.0268895	FALSE
ENSMUSG00000001642.18	Akr1b3	4484.96	-0.279327	0.823975	0.0637932	-4.37863	1.19427e-05	9.09237e-05	TRUE
ENSMUSG00000001655.6	Hoxc13	2.84611	0.0938804	1.06724	1.18237	0.0794005	0.936714
ENSMUSG00000001663.10	Gstt1	256.875	1.39189	2.62423	0.15477	8.99332	2.39874e-19	1.28898e-17	TRUE
ENSMUSG00000001665.11	Gstt3	259.357	0.941652	1.92073	0.158003	5.95971	2.52684e-09	3.96593e-08	TRUE
ENSMUSG00000001666.8	Ddt	979.37	0.214618	1.1604	0.105959	2.02548	0.0428186	0.105758	FALSE
ENSMUSG00000001672.14	Marveld3	327.395	-0.170346	0.888629	0.132706	-1.28364	0.199268	0.345475	FALSE
ENSMUSG00000001674.11	Ddx18	5341.92	-0.403182	0.756189	0.0526407	-7.65912	1.87212e-14	6.01548e-13	TRUE
ENSMUSG00000001687.15	Ubl3	972.795	-0.147642	0.902725	0.111669	-1.32214	0.186123	0.328619	FALSE
ENSMUSG00000001700.10	Gramd3	470.388	0.756671	1.68959	0.112351	6.73487	1.64071e-11	3.5285e-10	TRUE
ENSMUSG00000001707.8	Eef1e1	1841.48	-0.150307	0.901058	0.0883775	-1.70074	0.0889916	0.187291	FALSE
ENSMUSG00000001729.14	Akt1	1341.12	-0.559038	0.678755	0.0945635	-5.91177	3.38442e-09	5.21169e-08	TRUE
ENSMUSG00000001739.14	Cldn15	3.3171	0.234122	1.17619	1.12108	0.208835	0.834577
ENSMUSG00000001750.16	Tcirg1	438.935	0.199205	1.14807	0.49652	0.401202	0.688272	0.805121	FALSE
ENSMUSG00000001751.9	Naglu	245.902	0.157279	1.11518	0.225619	0.697101	0.48574	0.647088	FALSE
ENSMUSG00000001755.12	Coasy	1308.29	0.194069	1.14399	0.0841406	2.30648	0.0210839	0.0591734	FALSE
ENSMUSG00000001761.7	Smo	3749.52	-0.160228	0.894884	0.0663078	-2.41642	0.0156739	0.0466872	FALSE
ENSMUSG00000001763.14	Tspan33	234.129	-0.121642	0.919141	0.140797	-0.863954	0.387613	0.555637	FALSE
ENSMUSG00000001767.5	Crnkl1	2270.59	-0.229698	0.852813	0.0607134	-3.78332	0.00015475	0.000896375	TRUE
ENSMUSG00000001768.16	Rin2	393.078	0.0320511	1.02246	0.209047	0.15332	0.878146	0.929269	FALSE
ENSMUSG00000001773.14	Folh1	6.30276	0.106226	1.07641	1.12732	0.0942294	0.924927
ENSMUSG00000001774.8	Chordc1	2835.33	-0.441784	0.736224	0.0938169	-4.709	2.48936e-06	2.20357e-05	TRUE
ENSMUSG00000001783.3	Rtcb	5790.7	-0.213124	0.862667	0.0490456	-4.34542	1.39011e-05	0.000104373	TRUE
ENSMUSG00000001785.13	Pwp1	2399.8	-0.296222	0.814382	0.069648	-4.25314	2.10798e-05	0.000151646	TRUE
ENSMUSG00000001786.14	Fbxo7	570.326	0.107197	1.07713	0.100373	1.06799	0.285527	0.449287	FALSE
ENSMUSG00000001794.13	Capns1	3753.01	0.384024	1.30498	0.0746826	5.14208	2.7171e-07	2.99064e-06	TRUE
ENSMUSG00000001802.16	Lrp3	366.042	-0.0008391	0.999419	0.126305	-0.00664342	0.994699	0.997687	FALSE
ENSMUSG00000001819.4	Hoxd13	10.9699	-0.274532	0.826719	0.663896	-0.413516	0.679229	0.79939	FALSE
ENSMUSG00000001827.12	Folr1	39.2651	-2.07513	0.237314	0.398892	-5.20223	1.96912e-07	2.23519e-06	TRUE
ENSMUSG00000001829.17	Clpb	1842.33	0.39127	1.31155	0.0998793	3.91742	8.95002e-05	0.000547363	TRUE
ENSMUSG00000001833.17	Sept7	5101.75	0.0627061	1.04442	0.0611532	1.02539	0.305177	0.471189	FALSE
ENSMUSG00000001844.10	Zdhhc4	376.947	-0.230936	0.852082	0.133774	-1.72632	0.0842904	0.179501	FALSE
ENSMUSG00000001847.14	Rac1	5912.73	-0.180672	0.882292	0.0489604	-3.69018	0.000224096	0.00124279	TRUE
ENSMUSG00000001855.15	Nup214	2343.03	-0.127148	0.91564	0.169033	-0.752206	0.451927	0.616934	FALSE
ENSMUSG00000001864.13	Aif1l	727.077	-0.685744	0.621685	0.230465	-2.97549	0.00292525	0.0113553	FALSE
ENSMUSG00000001870.16	Ltbp1	847.017	0.283335	1.217	0.0838871	3.37757	0.000731296	0.00348226	TRUE
ENSMUSG00000001891.16	Ugp2	746.689	0.215233	1.16089	0.0920588	2.33799	0.0193878	0.055365	FALSE
ENSMUSG00000001901.15	Kcnh6	130.346	0.0836867	1.05972	0.188622	0.443674	0.657279	0.782721	FALSE
ENSMUSG00000001909.16	Trmt1	2359.61	-0.0466337	0.968193	0.0761763	-0.612182	0.540418	0.69275	FALSE
ENSMUSG00000001910.5	Nacc1	9007.4	-0.276871	0.825379	0.0687447	-4.02752	5.63683e-05	0.000364396	TRUE
ENSMUSG00000001911.16	Nfix	14.6335	-3.50429	0.0881258	1.0046	-3.48825	0.00048619	0.00244488	TRUE
ENSMUSG00000001918.17	Slc1a5	4196.66	-0.260619	0.83473	0.0588674	-4.42722	9.54547e-06	7.46577e-05	TRUE
ENSMUSG00000001924.15	Uba1	13728.3	-0.107712	0.928059	0.0510725	-2.10899	0.0349451	0.0896446	FALSE
ENSMUSG00000001930.17	Vwf	42.7226	-1.95879	0.257243	0.598989	-3.27017	0.00107484	0.00483188	TRUE
ENSMUSG00000001942.8	Siae	498.272	0.514662	1.42866	0.128786	3.99624	6.43555e-05	0.000408269	TRUE
ENSMUSG00000001943.8	Vsig2	3.2878	-0.124185	0.917522	1.15172	-0.107825	0.914134
ENSMUSG00000001946.14	Esam	14.1263	0.847589	1.79949	0.700657	1.20971	0.226392	0.37992	FALSE
ENSMUSG00000001948.10	Spa17	105.462	0.0143194	1.00997	0.221213	0.0647315	0.948388	0.971155	FALSE
ENSMUSG00000001962.8	Fam50a	1679.57	0.228215	1.17138	0.0661156	3.45176	0.00055695	0.00275647	TRUE
ENSMUSG00000001964.14	Emd	1916.85	-0.138307	0.908585	0.0781816	-1.76904	0.0768869	0.167136	FALSE
ENSMUSG00000001983.7	Taco1	467.339	-0.32236	0.799761	0.122683	-2.62758	0.00859945	0.0283668	FALSE
ENSMUSG00000001985.9	Grik3	1118.32	-0.594865	0.662106	0.0922293	-6.44985	1.11963e-10	2.14002e-09	TRUE
ENSMUSG00000001986.16	Gria3	308.71	0.112979	1.08146	0.123278	0.916455	0.359428	0.528126	FALSE
ENSMUSG00000001988.9	Npas1	46.7203	0.091599	1.06555	0.354261	0.258564	0.795972	0.879277	FALSE
ENSMUSG00000001995.9	Sipa1l2	2355.45	0.529704	1.44363	0.0765861	6.91645	4.63094e-12	1.05869e-10	TRUE
ENSMUSG00000001998.15	Ap4e1	630.468	-0.112061	0.925266	0.109958	-1.01912	0.308146	0.474203	FALSE
ENSMUSG00000001999.15	Blvra	239.954	0.616145	1.53277	0.168981	3.64624	0.000266101	0.00144448	TRUE
ENSMUSG00000002006.12	Pdzd4	4350.83	-0.26135	0.834307	0.0585431	-4.46424	8.03551e-06	6.40135e-05	TRUE
ENSMUSG00000002010.17	Idh3g	2758.08	0.164925	1.12111	0.0713688	2.31089	0.0208391	0.058668	FALSE
ENSMUSG00000002012.13	Pnck	17.1876	0.403868	1.32305	0.509354	0.792903	0.427834	0.594242	FALSE
ENSMUSG00000002014.12	Ssr4	1289.87	-0.183424	0.88061	0.11795	-1.5551	0.119922	0.235985	FALSE
ENSMUSG00000002015.5	Bcap31	1685.36	0.0187565	1.01309	0.0671638	0.279266	0.780041	0.868587	FALSE
ENSMUSG00000002017.10	Fam98a	1706.84	-0.400456	0.757619	0.0648149	-6.17846	6.47316e-10	1.10872e-08	TRUE
ENSMUSG00000002020.15	Ltbp2	6.38213	0.527994	1.44192	1.05795	0.499072	0.617728
ENSMUSG00000002028.13	Kmt2a	2149.92	-0.0845358	0.943088	0.107946	-0.783133	0.433549	0.599653	FALSE
ENSMUSG00000002031.13	Ift46	1742.65	-0.392443	0.761839	0.193207	-2.0312	0.042235	0.104583	FALSE
ENSMUSG00000002032.17	Tmem25	24.8271	0.084058	1.06	0.479424	0.175331	0.860819	0.918316	FALSE
ENSMUSG00000002043.17	Trappc6a	937.178	0.545873	1.4599	0.121636	4.48777	7.1973e-06	5.78727e-05	TRUE
ENSMUSG00000002052.6	Supt6	6343.54	-0.0628511	0.95737	0.0698886	-0.899303	0.368491	0.53666	FALSE
ENSMUSG00000002055.9	Spag5	2816.01	0.322114	1.25016	0.0966326	3.33338	0.000857965	0.00399332	TRUE
ENSMUSG00000002058.13	Unc119	529.245	0.396825	1.31661	0.113045	3.51033	0.000447548	0.00227085	TRUE
ENSMUSG00000002059.18	Rab34	1237.36	0.303016	1.23372	0.0889746	3.40565	0.000660062	0.00319235	TRUE
ENSMUSG00000002064.10	Sdf2	1361.99	0.598552	1.5142	0.105614	5.66736	1.45018e-08	1.99758e-07	TRUE
ENSMUSG00000002068.16	Ccne1	4122.58	-0.667438	0.629624	0.0724289	-9.21508	3.11059e-20	1.81986e-18	TRUE
ENSMUSG00000002076.12	Hsf2bp	10.313	-0.248191	0.841952	0.647871	-0.383086	0.701656	0.814879	FALSE
ENSMUSG00000002083.13	Bbc3	659.706	0.161761	1.11865	0.128783	1.25607	0.20909	0.357905	FALSE
ENSMUSG00000002102.15	Psmc3	7262.99	-0.0669769	0.954636	0.085537	-0.783017	0.433617	0.599672	FALSE
ENSMUSG00000002103.16	Acp2	917.462	-0.334106	0.793275	0.13602	-2.45631	0.0140373	0.042768	FALSE
ENSMUSG00000002104.11	Rapsn	1.60418	1.36231	2.57097	1.76546	0.771647	0.440323
ENSMUSG00000002105.15	Slc39a13	180.554	0.052387	1.03698	0.288571	0.181539	0.855944	0.914872	FALSE
ENSMUSG00000002107.18	Celf2	694.001	0.581506	1.49641	0.188617	3.08301	0.00204921	0.00837486	TRUE
ENSMUSG00000002108.10	Nr1h3	32.7047	-0.00366854	0.99746	0.471717	-0.007777	0.993795	0.997339	FALSE
ENSMUSG00000002109.14	Ddb2	314.274	0.768012	1.70292	0.13176	5.82889	5.57983e-09	8.2875e-08	TRUE
ENSMUSG00000002111.8	Spi1	23.8252	-0.690549	0.619618	0.661333	-1.04418	0.296404	0.461799	FALSE
ENSMUSG00000002129.11	Sf3a1	6466.11	-0.103128	0.931012	0.110654	-0.931981	0.351346	0.520089	FALSE
ENSMUSG00000002147.18	Stat6	1417.75	0.369525	1.29193	0.0968741	3.81448	0.000136468	0.000800994	TRUE
ENSMUSG00000002190.13	Clgn	62.6197	-2.43774	0.184573	0.338236	-7.20721	5.71083e-13	1.52317e-11	TRUE
ENSMUSG00000002204.9	Napsa	5.2068	0.907224	1.87543	1.04315	0.869698	0.384465
ENSMUSG00000002205.16	Vrk3	723.189	0.303333	1.23399	0.153933	1.97055	0.0487753	0.117082	FALSE
ENSMUSG00000002210.11	Smg9	486.719	-0.760627	0.59024	0.125852	-6.04384	1.50489e-09	2.43211e-08	TRUE
ENSMUSG00000002221.11	Paxip1	2522.91	-0.0951563	0.936171	0.117424	-0.810362	0.417732	0.58494	FALSE
ENSMUSG00000002222.14	Rmnd5a	4356.86	0.374237	1.29615	0.0765046	4.89169	9.99714e-07	9.72487e-06	TRUE
ENSMUSG00000002227.15	Mov10	635.724	0.462061	1.37751	0.108186	4.27097	1.9462e-05	0.000141065	TRUE
ENSMUSG00000002228.7	Ppm1j	77.9344	1.33288	2.51905	0.269648	4.94305	7.69102e-07	7.69244e-06	TRUE
ENSMUSG00000002233.13	Rhoc	1015.58	0.529462	1.44339	0.0883892	5.99012	2.09687e-09	3.31337e-08	TRUE
ENSMUSG00000002249.21	Tead3	390.337	-0.380078	0.768396	0.113855	-3.33828	0.000843002	0.00393618	TRUE
ENSMUSG00000002250.16	Ppard	1003.58	-0.0731326	0.950572	0.118024	-0.619639	0.535495	0.688205	FALSE
ENSMUSG00000002257.8	Def6	480.299	0.491588	1.40599	0.190915	2.57491	0.0100266	0.0322872	FALSE
ENSMUSG00000002265.17	Peg3	7652.45	0.0707716	1.05028	0.090527	0.781774	0.434347	0.600295	FALSE
ENSMUSG00000002266.17	Zim1	35.8646	0.737174	1.66691	0.398833	1.84833	0.0645549	0.14625	FALSE
ENSMUSG00000002274.13	Metrn	988.783	0.0636738	1.04512	0.0897441	0.709504	0.478012	0.640554	FALSE
ENSMUSG00000002279.19	Lmf1	501.748	0.257047	1.19503	0.118019	2.17801	0.0294054	0.0776045	FALSE
ENSMUSG00000002280.11	Narfl	523.38	0.0305316	1.02139	0.111714	0.273302	0.784621	0.871471	FALSE
ENSMUSG00000002289.16	Angptl4	260.711	-1.43665	0.369424	0.139571	-10.2933	7.55425e-25	6.32349e-23	TRUE
ENSMUSG00000002297.16	Dbf4	4336.59	0.039835	1.028	0.0560719	0.710427	0.477439	0.639997	FALSE
ENSMUSG00000002307.16	Daxx	1670.87	-0.472938	0.720496	0.114857	-4.11763	3.82785e-05	0.000257551	TRUE
ENSMUSG00000002308.16	Cd320	622.365	-0.561014	0.677826	0.133622	-4.19851	2.68675e-05	0.000188142	TRUE
ENSMUSG00000002319.16	Ipo4	3597	-0.322676	0.799585	0.0800604	-4.0304	5.5681e-05	0.000360381	TRUE
ENSMUSG00000002320.15	Tm9sf1	1655.85	-0.165876	0.891387	0.0737786	-2.24829	0.0245576	0.06682	FALSE
ENSMUSG00000002324.8	Rec8	9.05528	-0.667152	0.629749	0.80246	-0.831384	0.405757	0.573385	FALSE
ENSMUSG00000002325.15	Irf9	154.026	-0.0234575	0.983872	0.217702	-0.107751	0.914193	0.951086	FALSE
ENSMUSG00000002326.6	Gmpr2	826.589	0.120508	1.08712	0.113555	1.06123	0.288586	0.452854	FALSE
ENSMUSG00000002329.7	Mdp1	1036.77	0.111299	1.0802	0.0839684	1.32548	0.185011	0.327399	FALSE
ENSMUSG00000002332.16	Dhrs1	615.505	0.212506	1.1587	0.140413	1.51344	0.130169	0.251004	FALSE
ENSMUSG00000002341.8	Ncan	430.871	-0.710758	0.610999	0.122676	-5.79379	6.88157e-09	1.00742e-07	TRUE
ENSMUSG00000002342.17	Tmem161a	1038.01	0.20201	1.1503	0.103388	1.9539	0.0507134	0.120635	FALSE
ENSMUSG00000002343.11	Armc6	498.739	-0.413224	0.750943	0.160155	-2.58015	0.00987571	0.0318769	FALSE
ENSMUSG00000002345.18	Borcs8	521.16	-0.270864	0.828823	0.104042	-2.60342	0.00922985	0.0301258	FALSE
ENSMUSG00000002346.16	Slc25a42	187.428	0.52461	1.43854	0.162682	3.22476	0.0012608	0.0055278	TRUE
ENSMUSG00000002365.10	Snx9	980.284	0.407807	1.32667	0.0859183	4.74645	2.07021e-06	1.86387e-05	TRUE
ENSMUSG00000002372.9	Ranbp3	3430.37	-0.145797	0.90388	0.0784518	-1.85843	0.0631075	0.143829	FALSE
ENSMUSG00000002379.7	Ndufa11	1191.44	-0.147714	0.902679	0.0972174	-1.51942	0.128656	0.248586	FALSE
ENSMUSG00000002384.2	Bmp8b	74.9957	0.68545	1.6082	0.301474	2.27366	0.0229865	0.0634161	FALSE
ENSMUSG00000002393.14	Nr2f6	1536.52	-0.743526	0.597278	0.109241	-6.80627	1.00164e-11	2.21541e-10	TRUE
ENSMUSG00000002395.14	Use1	1320.3	-0.166525	0.890986	0.0946165	-1.76	0.0784077	0.169584	FALSE
ENSMUSG00000002396.8	Ocel1	33.4524	-0.785698	0.580071	0.395905	-1.98456	0.0471931	0.114259	FALSE
ENSMUSG00000002409.18	Dyrk1b	278.049	0.18398	1.13601	0.132958	1.38374	0.166437	0.302682	FALSE
ENSMUSG00000002413.15	Braf	2093.16	0.222235	1.16654	0.0711568	3.12317	0.00178912	0.00744425	TRUE
ENSMUSG00000002416.13	Ndufb2	949.032	0.165881	1.12185	0.160387	1.03425	0.301018	0.466266	FALSE
ENSMUSG00000002428.12	Hltf	2404.81	0.424837	1.34242	0.0583726	7.27803	3.38735e-13	9.30837e-12	TRUE
ENSMUSG00000002455.14	Prpf6	3546.46	-0.215022	0.861533	0.0593962	-3.62014	0.000294449	0.00157325	TRUE
ENSMUSG00000002458.13	Rgs19	714.11	-1.13844	0.45425	0.14715	-7.73662	1.02091e-14	3.3802e-13	TRUE
ENSMUSG00000002459.17	Rgs20	24.9078	-0.167729	0.890243	0.496458	-0.337851	0.735476	0.838994	FALSE
ENSMUSG00000002475.16	Abhd3	20.0171	-0.947894	0.518388	0.467135	-2.02917	0.0424414	0.104981	FALSE
ENSMUSG00000002477.5	Snrpd1	4950.73	0.0951223	1.06816	0.0761774	1.24869	0.211777	0.361388	FALSE
ENSMUSG00000002486.15	Tchp	392.594	-0.295603	0.814732	0.162014	-1.82455	0.0680692	0.152428	FALSE
ENSMUSG00000002489.16	Tiam1	1154.54	-0.175798	0.885278	0.528955	-0.332349	0.739626	0.841639	FALSE
ENSMUSG00000002496.10	Tsc2	2082.45	-0.361141	0.778549	0.112688	-3.20479	0.00135163	0.00587336	TRUE
ENSMUSG00000002504.15	Slc9a3r2	210.079	-0.128231	0.914953	0.162207	-0.790538	0.429213	0.59555	FALSE
ENSMUSG00000002524.17	Puf60	4719.74	0.0416115	1.02926	0.0483288	0.861008	0.389234	0.557272	FALSE
ENSMUSG00000002546.16	Golga2	958.725	0.293363	1.22549	0.0929202	3.15715	0.00159321	0.00675306	TRUE
ENSMUSG00000002550.16	Uck1	995.086	0.131735	1.09561	0.0790081	1.66736	0.0954427	0.197403	FALSE
ENSMUSG00000002565.16	Scin	25.3621	0.00854444	1.00594	0.486699	0.0175559	0.985993	0.992867	FALSE
ENSMUSG00000002578.18	Ikzf4	226.082	0.0405056	1.02847	0.173094	0.23401	0.814977	0.891315	FALSE
ENSMUSG00000002580.7	Mien1	649.519	0.303198	1.23388	0.0967915	3.13248	0.00173334	0.00725282	TRUE
ENSMUSG00000002602.16	Axl	319.626	-0.271843	0.828261	0.190621	-1.42609	0.153843	0.28494	FALSE
ENSMUSG00000002603.15	Tgfb1	553.915	-0.17802	0.883915	0.134836	-1.32027	0.186745	0.329512	FALSE
ENSMUSG00000002608.8	Ccdc97	1160.12	-0.217285	0.860182	0.111257	-1.95301	0.0508184	0.120785	FALSE
ENSMUSG00000002617.14	Zfp40	247.604	-0.106768	0.928666	0.190207	-0.561327	0.574575	0.720739	FALSE
ENSMUSG00000002625.10	Akap8l	1681.09	0.488521	1.40301	0.153805	3.17623	0.00149201	0.00639383	TRUE
ENSMUSG00000002633.4	Shh	9.78673	-1.86079	0.275325	0.789115	-2.35808	0.01837	0.0531089	FALSE
ENSMUSG00000002635.11	Pdcd2l	891.211	-0.0587894	0.960069	0.109991	-0.534494	0.593	0.735243	FALSE
ENSMUSG00000002658.9	Gtf2f1	2390.78	-0.157997	0.896269	0.070045	-2.25564	0.024093	0.0658964	FALSE
ENSMUSG00000002660.8	Clpp	1599.09	-0.259434	0.835416	0.0919146	-2.82256	0.00476425	0.0172547	FALSE
ENSMUSG00000002661.14	Alkbh7	421.556	0.396781	1.31657	0.142471	2.78499	0.00535297	0.0189908	FALSE
ENSMUSG00000002668.8	Dennd1c	165.229	0.21411	1.15999	0.195101	1.09743	0.272452	0.435192	FALSE
ENSMUSG00000002679.14	Med6	888.409	-0.058916	0.959985	0.101054	-0.583017	0.559882	0.708324	FALSE
ENSMUSG00000002688.8	Prkd1	347.483	0.0114907	1.008	0.125263	0.0917333	0.92691	0.95833	FALSE
ENSMUSG00000002718.14	Cse1l	10486.3	-0.201777	0.869479	0.0577878	-3.49168	0.000479991	0.00241669	TRUE
ENSMUSG00000002728.14	Naa20	1933.87	-0.208638	0.865354	0.0685714	-3.04264	0.00234516	0.00938237	TRUE
ENSMUSG00000002731.6	Prkra	607.345	0.541317	1.4553	0.102056	5.30413	1.13215e-07	1.34498e-06	TRUE
ENSMUSG00000002732.14	Fkbp7	43.355	0.675041	1.59664	0.364274	1.85312	0.0638658	0.145091	FALSE
ENSMUSG00000002733.8	Plekha3	824.033	-0.0240979	0.983435	0.0941643	-0.255913	0.798018	0.880435	FALSE
ENSMUSG00000002741.9	Ykt6	2455.79	-0.278013	0.824726	0.063151	-4.40235	1.07084e-05	8.24494e-05	TRUE
ENSMUSG00000002748.7	Baz1b	4424.89	-0.148	0.902501	0.0707651	-2.09143	0.0364897	0.0928772	FALSE
ENSMUSG00000002763.16	Pex6	1744.89	0.0365129	1.02563	0.106313	0.343447	0.731262	0.836445	FALSE
ENSMUSG00000002767.13	Mrpl2	2332.47	0.0922485	1.06603	0.374639	0.246233	0.805502	0.885043	FALSE
ENSMUSG00000002768.8	Mea1	1376.22	0.085047	1.06072	0.0808945	1.05133	0.293106	0.458272	FALSE
ENSMUSG00000002769.9	Gnmt	2.13741	0.633879	1.55173	1.42473	0.444912	0.656384
ENSMUSG00000002771.12	Grin2d	41.0262	0.259944	1.19743	0.332914	0.780814	0.434912	0.600852	FALSE
ENSMUSG00000002778.14	Kdelr1	1710.16	0.111849	1.08061	0.074475	1.50183	0.133142	0.255349	FALSE
ENSMUSG00000002781.19	Tmem143	509.396	1.06314	2.08948	0.690809	1.53898	0.123808	0.241592	FALSE
ENSMUSG00000002791.17	Pdxk-ps	5.93559	2.66391	6.33749	1.05757	2.51891	0.0117719
ENSMUSG00000002797.9	Ggct	739.558	-0.715947	0.608805	0.0893671	-8.01131	1.13496e-15	4.22004e-14	TRUE
ENSMUSG00000002799.6	Jag2	1420.59	-0.249089	0.841428	0.121196	-2.05526	0.039854	0.0998675	FALSE
ENSMUSG00000002803.14	Btbd6	482.243	-0.374083	0.771596	0.131505	-2.84462	0.00444638	0.0162878	FALSE
ENSMUSG00000002804.4	Nudt14	543.006	-0.45051	0.731784	0.14726	-3.05928	0.00221866	0.00894644	TRUE
ENSMUSG00000002808.7	Epdr1	430.679	-0.356915	0.780833	0.153292	-2.32834	0.0198942	0.0565208	FALSE
ENSMUSG00000002812.4	Flii	1783.9	-0.263286	0.833188	0.101237	-2.6007	0.00930331	0.0303236	FALSE
ENSMUSG00000002814.15	Top3a	774.101	-0.244841	0.843909	0.103531	-2.36491	0.0180346	0.0523416	FALSE
ENSMUSG00000002820.6	Atg4d	1110.03	0.313427	1.24266	0.0766575	4.08867	4.33852e-05	0.000287643	TRUE
ENSMUSG00000002825.8	Qtrt1	793.161	-0.162236	0.893639	0.0980307	-1.65495	0.0979351	0.201487	FALSE
ENSMUSG00000002831.14	Plin4	9.79754	-0.301788	0.811246	0.75912	-0.39755	0.690962	0.80688	FALSE
ENSMUSG00000002833.11	Hdgfl2	3549.57	-0.138586	0.908409	0.0828174	-1.6734	0.0942494	0.195584	FALSE
ENSMUSG00000002835.9	Chaf1a	4184.7	-0.102274	0.931563	0.108004	-0.946951	0.343664	0.51192	FALSE
ENSMUSG00000002844.9	Adprh	1699.2	0.341788	1.26733	0.0799768	4.27359	1.92351e-05	0.000139792	TRUE
ENSMUSG00000002845.14	Tmem39a	1560.27	0.0420558	1.02958	0.221121	0.190194	0.849157	0.910696	FALSE
ENSMUSG00000002846.9	Timmdc1	1102.37	0.181261	1.13387	0.0790488	2.29303	0.0218463	0.0609569	FALSE
ENSMUSG00000002847.7	Pla1a	55.6281	1.32077	2.49799	0.318466	4.14729	3.36437e-05	0.000229681	TRUE
ENSMUSG00000002870.8	Mcm2	12164	-0.0278274	0.980896	0.0675547	-0.411924	0.680395	0.799978	FALSE
ENSMUSG00000002871.14	Tpra1	600.079	0.530549	1.44448	0.131187	4.0442	5.25013e-05	0.000341562	TRUE
ENSMUSG00000002881.14	Nab1	853.262	-0.0219181	0.984922	0.0862278	-0.254189	0.79935	0.881428	FALSE
ENSMUSG00000002885.14	Adgre5	275.533	-1.37263	0.386188	0.318996	-4.30296	1.68528e-05	0.000124137	TRUE
ENSMUSG00000002897.5	Il17ra	137.352	-1.42061	0.373554	0.229114	-6.20046	5.62981e-10	9.72438e-09	TRUE
ENSMUSG00000002900.16	Lamb1	4836.26	-0.593206	0.662868	0.0581682	-10.1981	2.02145e-24	1.61746e-22	TRUE
ENSMUSG00000002908.17	Kcnn1	285.152	-0.401723	0.756954	0.158974	-2.52697	0.0115051	0.0361847	FALSE
ENSMUSG00000002910.11	Arrdc2	196.722	0.354727	1.27874	0.201015	1.76468	0.0776173	0.168231	FALSE
ENSMUSG00000002948.19	Map2k7	1272.71	-0.0498356	0.966046	0.208671	-0.238824	0.811242	0.888599	FALSE
ENSMUSG00000002949.15	Timm44	2008.22	0.218345	1.1634	0.0940638	2.32125	0.0202735	0.0573127	FALSE
ENSMUSG00000002957.11	Ap2a2	4959.87	0.119523	1.08638	0.0742494	1.60976	0.107451	0.217043	FALSE
ENSMUSG00000002963.17	Pnkp	1071.17	0.1804	1.1332	0.240759	0.749297	0.453678	0.618456	FALSE
ENSMUSG00000002968.9	Med25	3432.98	-0.0471849	0.967823	0.101072	-0.466846	0.64061	0.77154	FALSE
ENSMUSG00000002980.14	Bcam	2261.4	0.0687303	1.04879	0.310268	0.221519	0.824688	0.89672	FALSE
ENSMUSG00000002981.10	Clptm1	2458.72	-0.0888255	0.940288	0.107132	-0.829122	0.407035	0.574594	FALSE
ENSMUSG00000002983.17	Relb	282.461	0.347581	1.27243	0.160785	2.16177	0.0306356	0.0805127	FALSE
ENSMUSG00000002984.17	Tomm40	5997.07	-0.367826	0.774949	0.0787493	-4.67085	2.9996e-06	2.62112e-05	TRUE
ENSMUSG00000002985.16	Apoe	4356.79	0.694447	1.61826	0.0766438	9.06071	1.29608e-19	7.17151e-18	TRUE
ENSMUSG00000002996.17	Hbp1	2218.05	0.760664	1.69427	0.0900286	8.44914	2.93464e-17	1.30523e-15	TRUE
ENSMUSG00000002997.15	Prkar2b	432.213	0.580557	1.49543	0.135599	4.28144	1.8569e-05	0.000135374	TRUE
ENSMUSG00000003031.14	Cdkn1b	2650.19	0.771783	1.70738	0.0724332	10.6551	1.65051e-26	1.60365e-24	TRUE
ENSMUSG00000003032.8	Klf4	82.7325	0.191254	1.14176	0.237087	0.806685	0.419848	0.587097	FALSE
ENSMUSG00000003033.15	Ap1m1	1165.63	-0.213212	0.862615	0.113861	-1.87257	0.0611279	0.140119	FALSE
ENSMUSG00000003037.16	Rab8a	2253.6	-0.232735	0.85102	0.184998	-1.25804	0.208378	0.357248	FALSE
ENSMUSG00000003038.15	Hmgn2	7381.83	-0.410005	0.752621	0.0576156	-7.11621	1.10933e-12	2.8161e-11	TRUE
ENSMUSG00000003039.9	Fam32a	1773.88	-1.3959	0.380007	0.0701781	-19.8908	4.88506e-88	3.79708e-85	TRUE
ENSMUSG00000003051.13	Elf3	402.917	0.623574	1.54069	0.126632	4.92432	8.46553e-07	8.36458e-06	TRUE
ENSMUSG00000003062.13	Stard3nl	1214.03	0.216822	1.16217	0.0949079	2.28455	0.0223392	0.0619509	FALSE
ENSMUSG00000003068.16	Stk11	2773.35	0.0515529	1.03638	0.0898453	0.573796	0.566106	0.713225	FALSE
ENSMUSG00000003070.6	Efna2	366.996	-1.01219	0.495794	0.11923	-8.4894	2.07706e-17	9.4969e-16	TRUE
ENSMUSG00000003072.15	Atp5d	4020.47	-0.00871353	0.993978	0.106754	-0.0816224	0.934947	0.962957	FALSE
ENSMUSG00000003099.11	Ppp5c	4529.12	-0.142656	0.90585	0.0517055	-2.75901	0.00579773	0.0202995	FALSE
ENSMUSG00000003119.14	Cdk12	2605.17	-0.115226	0.923237	0.0701828	-1.6418	0.100631	0.206019	FALSE
ENSMUSG00000003123.15	Lipe	215.789	0.754773	1.68737	0.328553	2.29726	0.0216038	0.060373	FALSE
ENSMUSG00000003131.7	Pafah1b2	2758.12	-0.22963	0.852854	0.0766013	-2.99773	0.00271999	0.0106318	FALSE
ENSMUSG00000003134.10	Tbc1d8	185.813	0.000641671	1.00044	0.379847	0.00168929	0.998652	0.999482	FALSE
ENSMUSG00000003135.15	Cnot11	1585.04	-0.196904	0.872421	0.0946094	-2.08123	0.0374129	0.094813	FALSE
ENSMUSG00000003153.10	Slc2a3	38174.9	0.910279	1.87941	0.0649906	14.0063	1.42603e-44	3.75438e-42	TRUE
ENSMUSG00000003154.15	Foxj2	385.799	0.519183	1.43314	0.155265	3.34385	0.000826233	0.00386768	TRUE
ENSMUSG00000003161.15	Sri	910.301	0.0116457	1.0081	0.0958186	0.121539	0.903264	0.945248	FALSE
ENSMUSG00000003166.20	Dgcr2	3403.89	0.211536	1.15792	0.0652898	3.23995	0.00119551	0.00528126	TRUE
ENSMUSG00000003184.15	Irf3	854.965	-0.12639	0.916121	0.178531	-0.707946	0.478979	0.641481	FALSE
ENSMUSG00000003190.12	Bcl2l12	522.446	-0.00983359	0.993207	0.106134	-0.0926522	0.92618	0.957971	FALSE
ENSMUSG00000003198.10	Zfp959	205.227	-0.479666	0.717143	0.170213	-2.81803	0.00483195	0.0174611	FALSE
ENSMUSG00000003199.16	Mpnd	2067.35	0.509313	1.42337	0.129384	3.93643	8.27014e-05	0.000509987	TRUE
ENSMUSG00000003200.10	Sh3gl1	2038.08	-0.241745	0.845722	0.080356	-3.00843	0.00262604	0.0103214	FALSE
ENSMUSG00000003206.7	Ebi3	11.9167	-0.772418	0.585435	0.61341	-1.25922	0.207951	0.356695	FALSE
ENSMUSG00000003208.9	Yju2	513.301	-0.0482275	0.967124	0.105065	-0.459024	0.646217	0.775261	FALSE
ENSMUSG00000003226.7	Ranbp2	8042.98	-0.22362	0.856414	0.0696946	-3.20857	0.00133395	0.00580488	TRUE
ENSMUSG00000003227.4	Edar	18.8584	1.23181	2.34861	0.552998	2.22751	0.0259134	0.0698456	FALSE
ENSMUSG00000003228.9	Grk5	220.564	0.176496	1.13014	0.206281	0.85561	0.392213	0.559967	FALSE
ENSMUSG00000003233.12	Dvl3	967.071	-0.291964	0.81679	0.078653	-3.71204	0.000205592	0.00115362	TRUE
ENSMUSG00000003234.16	Abcf3	1412.2	-0.554489	0.680898	0.0842634	-6.58042	4.69106e-11	9.42533e-10	TRUE
ENSMUSG00000003235.13	Eif2b5	4799.29	-0.115272	0.923208	0.0554561	-2.07861	0.0376528	0.0953026	FALSE
ENSMUSG00000003269.17	Cyth2	1659.05	0.107147	1.0771	0.118668	0.902915	0.366571	0.534865	FALSE
ENSMUSG00000003271.17	Sult2b1	48.997	0.309509	1.23929	0.420405	0.736215	0.4616	0.625663	FALSE
ENSMUSG00000003273.14	Car11	203.775	0.855655	1.80958	0.425303	2.01187	0.0442334	0.108591	FALSE
ENSMUSG00000003279.17	Dlgap1	29.5224	-1.48795	0.356519	0.427345	-3.48185	0.000497961	0.00249562	TRUE
ENSMUSG00000003282.9	Plag1	532.283	1.12627	2.18294	0.11344	9.92831	3.13514e-23	2.39135e-21	TRUE
ENSMUSG00000003283.14	Hck	90.7192	0.139197	1.10129	0.239435	0.581359	0.560999	0.708972	FALSE
ENSMUSG00000003299.10	Mrpl4	1364.44	-0.143115	0.905562	0.145533	-0.983381	0.32542	0.493527	FALSE
ENSMUSG00000003308.15	Keap1	977.397	0.156939	1.11492	0.135346	1.15954	0.246237	0.404765	FALSE
ENSMUSG00000003309.14	Ap1m2	1088.84	-0.907624	0.533062	0.120702	-7.51956	5.49617e-14	1.68004e-12	TRUE
ENSMUSG00000003316.14	Glg1	5707.92	0.361912	1.28513	0.0614282	5.89162	3.82422e-09	5.84483e-08	TRUE
ENSMUSG00000003341.9	Atp8b3	84.7181	0.0962803	1.06901	0.290131	0.331851	0.740002	0.841687	FALSE
ENSMUSG00000003344.14	Btbd2	2670.86	0.191471	1.14193	0.0757084	2.52905	0.011437	0.0360052	FALSE
ENSMUSG00000003345.16	Csnk1g2	5452.07	-0.360999	0.778625	0.0860157	-4.1969	2.70599e-05	0.000189245	TRUE
ENSMUSG00000003346.14	Abhd17a	1540.25	-0.219456	0.858889	0.117121	-1.87376	0.0609638	0.139893	FALSE
ENSMUSG00000003348.10	Mob3a	429.985	-0.127238	0.915582	0.159659	-0.79694	0.425486	0.592033	FALSE
ENSMUSG00000003352.14	Cacnb3	1373.96	-0.958067	0.514746	0.077009	-12.441	1.5658e-35	2.74824e-33	TRUE
ENSMUSG00000003354.6	Ccdc65	70.3021	-0.249557	0.841155	0.305547	-0.816755	0.414068	0.581006	FALSE
ENSMUSG00000003355.7	Fkbp11	595.826	-0.653948	0.635539	0.102213	-6.39792	1.57512e-10	2.96548e-09	TRUE
ENSMUSG00000003360.15	Ddx23	4937.24	-0.196613	0.872597	0.106474	-1.84658	0.0648082	0.146661	FALSE
ENSMUSG00000003363.15	Pld3	966.392	0.332172	1.25891	0.0938137	3.54076	0.000398977	0.00205708	TRUE
ENSMUSG00000003378.9	Grik5	1135.24	0.154809	1.11327	0.118799	1.30312	0.192533	0.336876	FALSE
ENSMUSG00000003380.11	Rabac1	1383.41	0.777167	1.71376	0.0866081	8.97338	2.87563e-19	1.53395e-17	TRUE
ENSMUSG00000003382.18	Etv3	699.616	-0.151128	0.900546	0.0926786	-1.63066	0.102962	0.209923	FALSE
ENSMUSG00000003402.14	Prkcsh	3712.95	-0.2893	0.818299	0.0854071	-3.38731	0.00070582	0.00337763	TRUE
ENSMUSG00000003410.8	Elavl3	331.177	0.120508	1.08712	0.145832	0.826343	0.408609	0.576069	FALSE
ENSMUSG00000003411.10	Rab3b	94.4134	0.0604391	1.04278	0.248078	0.243629	0.807518	0.885947	FALSE
ENSMUSG00000003418.11	St8sia6	46.0992	0.379301	1.30071	0.489319	0.775162	0.438244	0.604228	FALSE
ENSMUSG00000003420.8	Fcgrt	6.58816	0.90597	1.8738	0.838407	1.08058	0.279882
ENSMUSG00000003421.13	Nosip	1512.93	0.0108316	1.00754	0.0849386	0.127523	0.898527	0.942513	FALSE
ENSMUSG00000003423.15	Pih1d1	942.368	0.541883	1.45587	0.0943387	5.74401	9.24593e-09	1.32155e-07	TRUE
ENSMUSG00000003429.11	Rps11	24707.9	0.0871501	1.06227	0.0721188	1.20842	0.226884	0.380539	FALSE
ENSMUSG00000003435.9	Supt5	6031.8	-0.115412	0.923118	0.0592601	-1.94755	0.0514683	0.122092	FALSE
ENSMUSG00000003436.11	Dll3	273.944	-0.228204	0.853697	0.204065	-1.11829	0.263443	0.424751	FALSE
ENSMUSG00000003437.14	Paf1	1938.28	-0.0991207	0.933602	0.132881	-0.745935	0.455707	0.620496	FALSE
ENSMUSG00000003438.17	Timm50	2130.76	0.13328	1.09678	0.103879	1.28304	0.199479	0.345768	FALSE
ENSMUSG00000003444.8	Med29	669.42	-0.412772	0.751179	0.0908678	-4.54255	5.55766e-06	4.60029e-05	TRUE
ENSMUSG00000003452.15	Bicd1	745.571	-0.237946	0.847952	0.19924	-1.19426	0.232374	0.387401	FALSE
ENSMUSG00000003458.12	Ncstn	1758.03	-0.0883758	0.940581	0.0693507	-1.27433	0.202546	0.3494	FALSE
ENSMUSG00000003464.13	Pex19	1916.35	0.454995	1.37078	0.0721393	6.30717	2.84183e-10	5.1656e-09	TRUE
ENSMUSG00000003469.9	Phyhip	358.779	0.68222	1.60461	0.241781	2.82164	0.00477788	0.0173002	FALSE
ENSMUSG00000003476.16	Crhr2	8.27597	-1.2586	0.417948	0.860257	-1.46306	0.143452	0.270288	FALSE
ENSMUSG00000003500.13	Impdh1	1705.63	-0.549435	0.683288	0.139567	-3.93671	8.26053e-05	0.000509587	TRUE
ENSMUSG00000003518.13	Dusp3	1105.11	-0.166095	0.891252	0.20014	-0.829896	0.406598	0.574275	FALSE
ENSMUSG00000003526.12	Prodh	462.361	-0.443137	0.735533	0.117651	-3.76655	0.000165522	0.000952013	TRUE
ENSMUSG00000003527.9	Ess2	841.552	0.0774779	1.05517	0.085577	0.905359	0.365275	0.53349	FALSE
ENSMUSG00000003528.15	Slc25a1	2969.37	0.511276	1.42531	0.0745608	6.85717	7.02369e-12	1.57917e-10	TRUE
ENSMUSG00000003531.15	Dgcr6	881.75	0.26608	1.20254	0.130079	2.04553	0.0408026	0.101747	FALSE
ENSMUSG00000003534.17	Ddr1	2986.24	-0.0806522	0.94563	0.0882678	-0.913722	0.360863	0.529614	FALSE
ENSMUSG00000003541.6	Ier3	364.375	0.630345	1.54793	0.233788	2.69623	0.00701296	0.0237702	FALSE
ENSMUSG00000003545.3	Fosb	13.8336	-0.593311	0.66282	0.566401	-1.04751	0.294864	0.460072	FALSE
ENSMUSG00000003546.10	Klc4	524.527	0.121127	1.08758	0.105403	1.14917	0.250484	0.409723	FALSE
ENSMUSG00000003549.9	Ercc1	649.383	-0.0546845	0.962805	0.119443	-0.457829	0.647075	0.775741	FALSE
ENSMUSG00000003559.8	As3mt	481.1	0.49663	1.41091	0.127585	3.89256	9.9192e-05	0.00060123	TRUE
ENSMUSG00000003573.15	Homer3	450.483	-0.41592	0.749542	0.152565	-2.72618	0.00640727	0.0220599	FALSE
ENSMUSG00000003575.13	Crtc1	332.365	-1.27164	0.414189	0.348406	-3.64987	0.000262369	0.00142613	TRUE
ENSMUSG00000003581.14	Rnf215	176.602	-0.051987	0.964607	0.210421	-0.247062	0.80486	0.884885	FALSE
ENSMUSG00000003585.13	Sec14l2	246.871	-0.844646	0.556847	0.191123	-4.4194	9.89762e-06	7.70428e-05	TRUE
ENSMUSG00000003604.14	Aven	548.943	0.0897243	1.06417	0.131077	0.684516	0.49365	0.653761	FALSE
ENSMUSG00000003623.4	Crot	1139.12	-0.208877	0.865211	0.0775267	-2.69425	0.00705462	0.0238856	FALSE
ENSMUSG00000003644.17	Rps6ka1	2712.26	-0.0830093	0.944086	0.203211	-0.408489	0.682915	0.801439	FALSE
ENSMUSG00000003657.9	Calb2	11.2841	-0.674528	0.626537	0.65493	-1.02992	0.303046	0.468563	FALSE
ENSMUSG00000003660.10	Snrnp200	9982.29	-0.121856	0.919005	0.0897841	-1.35721	0.174715	0.313814	FALSE
ENSMUSG00000003662.10	Ciao1	1231.43	-0.0626164	0.957526	0.117493	-0.532938	0.594077	0.735827	FALSE
ENSMUSG00000003680.16	Taf6l	637.287	0.299757	1.23094	0.435662	0.688048	0.491422	0.651888	FALSE
ENSMUSG00000003721.14	Insig2	981.782	0.424862	1.34244	0.772933	0.549675	0.582542	0.726975	FALSE
ENSMUSG00000003731.13	Kpna6	3869.15	-0.0321624	0.977953	0.104316	-0.308317	0.757841	0.853729	FALSE
ENSMUSG00000003746.16	Man1a	244.449	0.0988287	1.0709	0.164646	0.600249	0.54834	0.69899	FALSE
ENSMUSG00000003752.9	Itpkc	444.012	0.197602	1.14679	0.158081	1.25	0.211299	0.36074	FALSE
ENSMUSG00000003762.13	Coq8b	724.748	0.418272	1.33633	0.102838	4.06729	4.75626e-05	0.000311793	TRUE
ENSMUSG00000003778.14	Brd8	4278.04	0.374834	1.29669	0.0789655	4.74681	2.06653e-06	1.86261e-05	TRUE
ENSMUSG00000003779.16	Kif20a	5869.75	-0.0502621	0.965761	0.060643	-0.828819	0.407207	0.574737	FALSE
ENSMUSG00000003808.18	Farsa	2668.86	-0.277068	0.825266	0.0575614	-4.81343	1.48358e-06	1.37751e-05	TRUE
ENSMUSG00000003809.14	Gcdh	995.855	-0.370242	0.773653	0.0964347	-3.8393	0.000123386	0.00073211	TRUE
ENSMUSG00000003810.12	Mast2	1396.16	0.0946952	1.06784	0.118638	0.798187	0.424762	0.591384	FALSE
ENSMUSG00000003812.13	Dnase2a	459.861	-0.342552	0.788645	0.121162	-2.82723	0.00469532	0.0170353	FALSE
ENSMUSG00000003813.15	Rad23a	2190.67	-0.121126	0.91947	0.118908	-1.01865	0.308368	0.4745	FALSE
ENSMUSG00000003814.8	Calr	18424.8	0.0325286	1.0228	0.0585974	0.55512	0.578812	0.724203	FALSE
ENSMUSG00000003824.12	Syce2	1611.23	0.786185	1.72451	0.0735103	10.6949	1.07533e-26	1.05738e-24	TRUE
ENSMUSG00000003847.16	Nfat5	1042.71	-0.206168	0.866836	0.15309	-1.34671	0.178074	0.31794	FALSE
ENSMUSG00000003848.14	Nob1	1871.44	-0.660903	0.632482	0.0748264	-8.83249	1.02375e-18	5.33888e-17	TRUE
ENSMUSG00000003849.8	Nqo1	142.81	-0.348336	0.785489	0.177765	-1.95953	0.0500509	0.119407	FALSE
ENSMUSG00000003863.18	Ppfia3	281.469	0.887769	1.85031	0.183867	4.82832	1.37689e-06	1.28944e-05	TRUE
ENSMUSG00000003865.16	Gys1	2792.79	0.583963	1.49896	0.102681	5.68717	1.2916e-08	1.79429e-07	TRUE
ENSMUSG00000003868.14	Ruvbl2	8852.56	0.0781977	1.0557	0.0942473	0.829708	0.406704	0.574326	FALSE
ENSMUSG00000003872.9	Lin7b	5.84716	0.4527	1.3686	1.02397	0.442105	0.658413
ENSMUSG00000003873.11	Bax	3772.71	-0.005735	0.996033	0.155475	-0.0368869	0.970575	0.984278	FALSE
ENSMUSG00000003923.14	Tfam	2982.19	-0.0289486	0.980134	0.0749547	-0.386215	0.699338	0.813133	FALSE
ENSMUSG00000003929.11	Zfp81	600.323	0.0057939	1.00402	0.12689	0.0456609	0.96358	0.980093	FALSE
ENSMUSG00000003934.5	Efnb3	175.63	0.16018	1.11743	0.170299	0.940581	0.34692	0.515391	FALSE
ENSMUSG00000003948.17	Mmd	326.876	0.878383	1.83831	0.167461	5.24528	1.56042e-07	1.80772e-06	TRUE
ENSMUSG00000003949.16	Hlf	87.0845	-0.167406	0.890442	0.327093	-0.5118	0.608791	0.747334	FALSE
ENSMUSG00000003955.8	Fam162a	4580.87	0.757722	1.69082	0.093317	8.11987	4.66684e-16	1.82241e-14	TRUE
ENSMUSG00000003970.9	Rpl8	42950	0.232736	1.17506	0.0794242	2.93029	0.00338644	0.0128834	FALSE
ENSMUSG00000003974.6	Grm3	1.86799	-2.16558	0.222893	2.00932	-1.07777	0.281138
ENSMUSG00000003992.15	Ssbp2	392.471	0.459322	1.3749	0.115242	3.98571	6.72791e-05	0.00042467	TRUE
ENSMUSG00000004018.9	Fancl	694.577	-0.700995	0.615148	0.101194	-6.92723	4.2915e-12	9.86622e-11	TRUE
ENSMUSG00000004031.13	Brinp2	104.649	1.03568	2.05008	0.250152	4.14021	3.46996e-05	0.00023551	TRUE
ENSMUSG00000004032.10	Gstm5	632.357	-0.879237	0.543655	0.113231	-7.76496	8.16741e-15	2.76018e-13	TRUE
ENSMUSG00000004035.12	Gstm7	178.42	0.389814	1.31022	0.179665	2.16967	0.0300316	0.0791038	FALSE
ENSMUSG00000004038.9	Gstm3	53.1591	-0.269879	0.829389	0.298666	-0.903614	0.3662	0.534563	FALSE
ENSMUSG00000004040.16	Stat3	1223.76	0.48835	1.40284	0.155689	3.13671	0.00170857	0.00716758	TRUE
ENSMUSG00000004043.14	Stat5a	160.552	1.39875	2.63674	0.229657	6.09063	1.12465e-09	1.85619e-08	TRUE
ENSMUSG00000004044.9	Cavin1	1211.3	0.576277	1.491	0.119442	4.82474	1.40183e-06	1.30979e-05	TRUE
ENSMUSG00000004054.9	Map3k11	1059.2	-0.224756	0.85574	0.109472	-2.0531	0.0400632	0.100253	FALSE
ENSMUSG00000004056.15	Akt2	1577.21	0.0554748	1.0392	0.0834535	0.664739	0.506218	0.664471	FALSE
ENSMUSG00000004069.17	Dnaja3	1913.49	-0.0303212	0.979202	0.0676368	-0.448294	0.653941	0.780094	FALSE
ENSMUSG00000004070.15	Hmox2	1004.36	-0.0819919	0.944752	0.0847477	-0.967483	0.333303	0.501429	FALSE
ENSMUSG00000004071.13	Cdip1	1297.57	-0.0786925	0.946915	0.0915562	-0.859499	0.390065	0.558169	FALSE
ENSMUSG00000004085.14	Map3k20	1043.29	0.356441	1.28026	0.0888414	4.01211	6.01794e-05	0.000385976	TRUE
ENSMUSG00000004096.9	Cwc15	2481.77	-0.00784621	0.994576	0.0651005	-0.120525	0.904068	0.945665	FALSE
ENSMUSG00000004098.7	Col5a3	30.3335	0.0659251	1.04676	0.403956	0.163199	0.870362	0.924508	FALSE
ENSMUSG00000004099.16	Dnmt1	8830.76	-0.105061	0.929766	0.0712183	-1.47519	0.140161	0.265658	FALSE
ENSMUSG00000004100.12	Ppan	2524.98	-0.492632	0.710727	0.0697731	-7.06048	1.65923e-12	4.09738e-11	TRUE
ENSMUSG00000004105.8	Angptl2	319.057	0.626473	1.54379	0.131724	4.75597	1.975e-06	1.78901e-05	TRUE
ENSMUSG00000004110.17	Cacna1e	17.9555	-3.57397	0.0839708	1.06194	-3.36551	0.000764035	0.00361384	TRUE
ENSMUSG00000004113.18	Cacna1b	252.361	-0.93576	0.522767	0.239633	-3.90497	9.42355e-05	0.000573957	TRUE
ENSMUSG00000004127.12	Trmt10a	887.616	-0.0930161	0.937561	0.124655	-0.746186	0.455555	0.620341	FALSE
ENSMUSG00000004151.17	Etv1	896.049	-0.557156	0.679641	0.110474	-5.04331	4.57553e-07	4.82985e-06	TRUE
ENSMUSG00000004187.11	Kifc2	101.843	0.294375	1.22635	0.238608	1.23372	0.217308	0.368201	FALSE
ENSMUSG00000004207.14	Psap	6563.33	0.178285	1.13154	0.0538962	3.30794	0.000939857	0.00430814	TRUE
ENSMUSG00000004221.16	Ikbkg	853.395	0.103103	1.07408	0.137167	0.751661	0.452255	0.617237	FALSE
ENSMUSG00000004231.15	Pax2	3.87135	0.0436139	1.03069	1.05174	0.0414684	0.966922
ENSMUSG00000004233.14	Wars2	261.938	0.168345	1.12377	0.167323	1.00611	0.314362	0.481454	FALSE
ENSMUSG00000004263.15	Atn1	942.257	0.179686	1.13264	0.252495	0.711643	0.476686	0.63946	FALSE
ENSMUSG00000004264.17	Phb2	8045.02	-0.264081	0.832729	0.0604305	-4.37	1.24247e-05	9.41977e-05	TRUE
ENSMUSG00000004266.15	Ptpn6	2082.34	-2.87693	0.136131	0.157166	-18.3051	7.53955e-75	4.92272e-72	TRUE
ENSMUSG00000004267.16	Eno2	642.412	1.70032	3.24973	0.160246	10.6107	2.65854e-26	2.53774e-24	TRUE
ENSMUSG00000004268.11	Emg1	3777.53	-0.241615	0.845798	0.0605313	-3.99157	6.56384e-05	0.000414955	TRUE
ENSMUSG00000004270.13	Lpcat3	1521.54	0.192482	1.14273	0.10378	1.8547	0.0636387	0.144696	FALSE
ENSMUSG00000004285.12	Atp6v1f	2582.73	0.0687349	1.0488	0.0916132	0.750272	0.453091	0.617913	FALSE
ENSMUSG00000004317.14	Clcn5	2496.89	-0.140662	0.907103	0.104274	-1.34897	0.177346	0.317171	FALSE
ENSMUSG00000004319.15	Clcn3	4887.87	0.458034	1.37367	0.0847001	5.40771	6.38354e-08	7.93534e-07	TRUE
ENSMUSG00000004328.15	Hif3a	1693.14	1.28534	2.4374	0.0978467	13.1363	2.0394e-39	4.21381e-37	TRUE
ENSMUSG00000004341.8	Gpx6	11.074	-0.868061	0.547883	0.704069	-1.23292	0.217605	0.368577	FALSE
ENSMUSG00000004347.17	Pde1c	63.6628	0.354473	1.27852	0.369317	0.959808	0.337152	0.505403	FALSE
ENSMUSG00000004356.8	Utp20	4536.54	-0.555299	0.680516	0.102167	-5.43522	5.47297e-08	6.90915e-07	TRUE
ENSMUSG00000004360.9	9330159F19Rik	22.2479	1.19951	2.29661	0.485214	2.47212	0.0134314	0.0412338	FALSE
ENSMUSG00000004364.14	Cul3	4306.35	-0.00369872	0.99744	0.0811449	-0.0455816	0.963644	0.980096	FALSE
ENSMUSG00000004371.15	Il11	10.6516	-0.20269	0.868929	0.640963	-0.316227	0.75183	0.849238	FALSE
ENSMUSG00000004383.18	Large1	538.574	0.125654	1.091	0.100189	1.25417	0.209779	0.358745	FALSE
ENSMUSG00000004393.10	Ddx56	2850.48	-0.570236	0.673507	0.065408	-8.71813	2.82845e-18	1.40524e-16	TRUE
ENSMUSG00000004394.12	Tmed4	1119.79	-0.137107	0.909341	0.0975718	-1.40519	0.159965	0.293556	FALSE
ENSMUSG00000004415.15	Col26a1	8.92376	0.18409	1.1361	0.693149	0.265586	0.790558	0.875354	FALSE
ENSMUSG00000004446.12	Bid	789.42	-0.300237	0.812119	0.100206	-2.99619	0.00273372	0.0106778	FALSE
ENSMUSG00000004451.14	Ralb	1952.53	0.437365	1.35413	0.0781708	5.59499	2.20641e-08	2.92568e-07	TRUE
ENSMUSG00000004455.16	Ppp1cc	10720.8	-0.079102	0.946647	0.0655357	-1.20701	0.22743	0.381183	FALSE
ENSMUSG00000004460.17	Dnajb11	2316.16	-0.611846	0.654359	0.0750521	-8.15229	3.57087e-16	1.41818e-14	TRUE
ENSMUSG00000004462.7	Tbccd1	692.304	-0.224764	0.855735	0.21411	-1.04976	0.293828	0.458831	FALSE
ENSMUSG00000004473.10	Clec11a	29.6801	0.103681	1.07451	0.415665	0.249433	0.803026	0.88393	FALSE
ENSMUSG00000004500.9	Zfp324	199.407	-0.63545	0.64374	0.155009	-4.09945	4.1413e-05	0.000275912	TRUE
ENSMUSG00000004508.6	Gab2	61.1433	0.618557	1.53534	0.296764	2.08434	0.0371292	0.0941829	FALSE
ENSMUSG00000004530.12	Coro1c	5934.69	-0.153498	0.899068	0.599781	-0.255923	0.79801	0.880435	FALSE
ENSMUSG00000004535.12	Tax1bp1	4197.38	-0.0521395	0.964505	0.0598467	-0.871217	0.383635	0.551823	FALSE
ENSMUSG00000004558.15	Ndrg2	1130.59	1.05828	2.08244	0.110856	9.54643	1.34249e-21	8.8438e-20	TRUE
ENSMUSG00000004561.14	Mettl17	705.574	-0.764056	0.588839	0.611884	-1.24869	0.211777	0.361388	FALSE
ENSMUSG00000004562.16	Arhgef40	986.243	0.0893929	1.06392	0.144582	0.618286	0.536387	0.689025	FALSE
ENSMUSG00000004565.15	Pnpla6	1447.82	0.106493	1.07661	0.465074	0.228982	0.818883	0.893436	FALSE
ENSMUSG00000004567.16	Mcoln1	884.199	0.210277	1.15691	0.100112	2.10042	0.0356919	0.0912165	FALSE
ENSMUSG00000004568.13	Arhgef18	1837.13	0.553789	1.46794	0.0752781	7.35658	1.88678e-13	5.42217e-12	TRUE
ENSMUSG00000004591.16	Pkn2	4095.95	0.0389844	1.02739	0.0544592	0.715846	0.474086	0.637282	FALSE
ENSMUSG00000004610.4	Etfb	2118.32	0.169347	1.12455	0.0976039	1.73505	0.0827325	0.177038	FALSE
ENSMUSG00000004626.14	Stxbp2	2019.68	-0.550835	0.682625	0.200364	-2.74916	0.00597473	0.0208322	FALSE
ENSMUSG00000004631.15	Sgce	406.134	0.514196	1.4282	0.11649	4.41409	1.01437e-05	7.8696e-05	TRUE
ENSMUSG00000004633.17	Chn2	72.2673	-1.03336	0.488571	0.30289	-3.41166	0.000645677	0.00313206	TRUE
ENSMUSG00000004637.15	Wwox	220.739	0.432369	1.34945	0.179947	2.40276	0.0162721	0.0481524	FALSE
ENSMUSG00000004642.13	Slbp	4687.27	-0.108253	0.927711	0.0782679	-1.38311	0.166631	0.30282	FALSE
ENSMUSG00000004655.5	Aqp1	2.31984	-0.87119	0.546696	1.31956	-0.660213	0.509117
ENSMUSG00000004661.15	Arid3b	2798.39	-0.597748	0.660785	0.163157	-3.66363	0.000248669	0.00136209	TRUE
ENSMUSG00000004665.10	Cnn2	3434.76	-0.227961	0.853841	0.06823	-3.34107	0.000834575	0.00390114	TRUE
ENSMUSG00000004667.18	Polr2e	3166.88	-0.138624	0.908385	0.0641592	-2.16062	0.0307244	0.0806942	FALSE
ENSMUSG00000004668.14	Abca13	2.37742	-0.821389	0.565897	1.57975	-0.51995	0.603098
ENSMUSG00000004677.17	Myo9b	1955.28	-0.190095	0.876548	0.113848	-1.66973	0.0949726	0.19675	FALSE
ENSMUSG00000004698.10	Hdac9	67.6043	-0.298636	0.813021	0.304229	-0.981616	0.326289	0.494408	FALSE
ENSMUSG00000004730.15	Adgre1	2.57076	-1.99535	0.250807	1.90833	-1.0456	0.295745
ENSMUSG00000004748.5	Mtfp1	344.662	-0.118439	0.921184	0.126744	-0.934475	0.350059	0.518984	FALSE
ENSMUSG00000004768.14	Rab23	835.07	-0.792128	0.577492	0.148828	-5.32245	1.02378e-07	1.22426e-06	TRUE
ENSMUSG00000004771.12	Rab11a	2005.6	0.128321	1.09302	0.0794376	1.61537	0.106231	0.215058	FALSE
ENSMUSG00000004788.11	Eif2b2	1881.24	-0.342099	0.788893	0.0614906	-5.56342	2.64531e-08	3.47381e-07	TRUE
ENSMUSG00000004789.10	Dlst	4292.12	-0.105289	0.929618	0.0610202	-1.72548	0.0844403	0.179785	FALSE
ENSMUSG00000004791.7	Pgf	24.9669	-0.039003	0.973327	0.530631	-0.0735032	0.941406	0.967181	FALSE
ENSMUSG00000004798.14	Ulk2	385.686	0.338088	1.26408	0.1494	2.26297	0.0236376	0.0648247	FALSE
ENSMUSG00000004815.12	Dgkq	450.278	-0.40841	0.753453	0.157743	-2.58909	0.00962298	0.031203	FALSE
ENSMUSG00000004837.2	Grap	3.51392	-1.72923	0.301613	1.35702	-1.27428	0.202563
ENSMUSG00000004843.7	Chmp2b	1493.38	0.107664	1.07748	0.0699487	1.53918	0.12376	0.241527	FALSE
ENSMUSG00000004846.10	Plod3	1682.36	0.222703	1.16692	0.106014	2.1007	0.0356676	0.0911685	FALSE
ENSMUSG00000004849.14	Ap1s1	1229.11	0.127118	1.09211	0.11641	1.09199	0.274838	0.437633	FALSE
ENSMUSG00000004864.13	Mapk13	452.667	0.774354	1.71042	0.111188	6.96437	3.29888e-12	7.71457e-11	TRUE
ENSMUSG00000004865.16	Srpk1	4492.88	-0.768851	0.586885	0.0594076	-12.942	2.60888e-38	5.00998e-36	TRUE
ENSMUSG00000004880.11	Lbr	7595.68	0.0905277	1.06476	0.0815755	1.10974	0.267111	0.429081	FALSE
ENSMUSG00000004885.5	Crabp2	49.712	0.721111	1.64845	0.342926	2.10282	0.0354816	0.090807	FALSE
ENSMUSG00000004891.16	Nes	5811.34	-0.475866	0.719035	0.0654289	-7.27302	3.51546e-13	9.61185e-12	TRUE
ENSMUSG00000004892.13	Bcan	7.76871	-1.722	0.303127	0.848048	-2.03055	0.0423008	0.104713	FALSE
ENSMUSG00000004894.10	Hapln2	1.61156	1.40395	2.64625	1.66911	0.841135	0.400272
ENSMUSG00000004895.9	Prcc	2571.69	0.160846	1.11794	0.0754983	2.13045	0.0331342	0.0858696	FALSE
ENSMUSG00000004896.16	Rrnad1	401.675	-0.166504	0.890999	0.198444	-0.839045	0.401444	0.569608	FALSE
ENSMUSG00000004897.16	Hdgf	22615.2	0.155743	1.114	0.0684385	2.27566	0.0228661	0.0631438	FALSE
ENSMUSG00000004902.7	Slc25a18	1.82214	0.791289	1.73062	1.6246	0.487067	0.626211
ENSMUSG00000004929.12	Thop1	5416.27	-0.286521	0.819877	0.1294	-2.21423	0.0268127	0.0718424	FALSE
ENSMUSG00000004931.11	Apba3	1410.48	-0.187278	0.878261	0.106854	-1.75266	0.0796608	0.171952	FALSE
ENSMUSG00000004933.17	Matk	62.119	-0.0727724	0.950809	0.41543	-0.175174	0.860943	0.918339	FALSE
ENSMUSG00000004934.14	Pias4	1315.54	0.156432	1.11453	0.0703694	2.22301	0.0262153	0.0704963	FALSE
ENSMUSG00000004936.8	Map2k1	4882.92	0.354813	1.27882	0.095198	3.72711	0.000193689	0.00109701	TRUE
ENSMUSG00000004937.6	Sgta	2827.11	-0.0653761	0.955696	0.0668433	-0.978049	0.32805	0.495995	FALSE
ENSMUSG00000004945.15	Tmem242	1579.43	0.0580358	1.04105	0.0895344	0.648195	0.516859	0.673319	FALSE
ENSMUSG00000004947.15	Dtx2	706.912	-0.0412019	0.971845	0.120408	-0.342187	0.73221	0.836998	FALSE
ENSMUSG00000004948.12	Zp3	4.48017	0.490551	1.40498	0.957269	0.512449	0.608337
ENSMUSG00000004951.10	Hspb1	1047.16	-0.349464	0.784876	0.0991411	-3.52492	0.000423617	0.0021649	TRUE
ENSMUSG00000004952.13	Rasa4	311.176	-0.104984	0.929815	0.12585	-0.834202	0.404167	0.57187	FALSE
ENSMUSG00000004961.7	Syt5	196.161	0.152346	1.11138	0.176118	0.865019	0.387028	0.555186	FALSE
ENSMUSG00000004980.16	Hnrnpa2b1	47248.2	0.0631487	1.04474	0.0631431	1.00009	0.317268	0.484767	FALSE
ENSMUSG00000004994.12	Ccdc130	192.395	0.545776	1.4598	0.276658	1.97275	0.0485243	0.116617	FALSE
ENSMUSG00000004996.9	Mri1	913.564	-0.134999	0.91067	0.141259	-0.955682	0.339233	0.50759	FALSE
ENSMUSG00000005034.15	Prkacb	2273.63	0.265174	1.20178	0.112502	2.35706	0.01842	0.0532066	FALSE
ENSMUSG00000005043.13	Sgsh	169.473	-0.805275	0.572253	0.191114	-4.21358	2.51357e-05	0.000177155	TRUE
ENSMUSG00000005045.16	Chd5	330.033	0.504767	1.41889	0.135836	3.71601	0.000202395	0.00113842	TRUE
ENSMUSG00000005054.7	Cstb	1307.47	0.208943	1.15584	0.0779768	2.67955	0.00737207	0.0248112	FALSE
ENSMUSG00000005057.13	Sh2b2	147.367	-0.093514	0.937237	0.195683	-0.477885	0.632732	0.764987	FALSE
ENSMUSG00000005069.12	Pex5	1764.18	0.468177	1.38336	0.097281	4.81262	1.48963e-06	1.38233e-05	TRUE
ENSMUSG00000005078.16	Jkamp	939.061	0.126694	1.09179	0.0849468	1.49145	0.135843	0.25925	FALSE
ENSMUSG00000005087.17	Cd44	111.305	-0.269113	0.829829	0.223205	-1.20568	0.227941	0.381765	FALSE
ENSMUSG00000005089.15	Slc1a2	14.0352	0.691998	1.61552	0.899168	0.769597	0.441539	0.606619	FALSE
ENSMUSG00000005102.13	Eif2ak4	1448.61	0.309724	1.23947	0.0683303	4.53275	5.82197e-06	4.79967e-05	TRUE
ENSMUSG00000005103.12	Wdr1	2135.66	-0.275892	0.825939	0.182433	-1.51229	0.13046	0.251416	FALSE
ENSMUSG00000005107.13	Slc2a9	2.88442	-1.04961	0.483099	1.62088	-0.647554	0.517273
ENSMUSG00000005124.10	Ccn4	48.6209	-0.297712	0.813541	0.308772	-0.964181	0.334955	0.503034	FALSE
ENSMUSG00000005125.13	Ndrg1	4078.06	1.97787	3.93912	0.296854	6.66277	2.6871e-11	5.59458e-10	TRUE
ENSMUSG00000005131.4	4930550C14Rik	16.4373	-0.222634	0.857	0.510986	-0.435694	0.663059	0.786849	FALSE
ENSMUSG00000005142.10	Man2b1	2038.76	-0.0257906	0.982282	0.0904802	-0.285042	0.775612	0.865071	FALSE
ENSMUSG00000005148.8	Klf5	413.869	0.0684057	1.04856	0.149931	0.456248	0.648212	0.776219	FALSE
ENSMUSG00000005150.16	Wdr83	681.828	-0.145246	0.904225	0.102358	-1.419	0.155899	0.2879	FALSE
ENSMUSG00000005161.15	Prdx2	9360.68	0.0872618	1.06235	0.0534273	1.63328	0.10241	0.209059	FALSE
ENSMUSG00000005198.15	Polr2a	9033.05	-0.312298	0.805358	0.0760101	-4.10864	3.97993e-05	0.000266357	TRUE
ENSMUSG00000005204.12	Senp3	4295	-0.50104	0.706597	0.0985319	-5.08505	3.67526e-07	3.9572e-06	TRUE
ENSMUSG00000005220.10	Corin	8.13842	-0.171999	0.887612	0.767304	-0.22416	0.822633	0.895368	FALSE
ENSMUSG00000005225.15	Plekha8	1280.68	-0.715376	0.609046	0.102024	-7.01183	2.35225e-12	5.62989e-11	TRUE
ENSMUSG00000005233.16	Spc25	2432.74	0.570915	1.48547	0.0694685	8.21834	2.06343e-16	8.44144e-15	TRUE
ENSMUSG00000005237.14	Dnah2	69.9126	0.320348	1.24863	0.287724	1.11339	0.265542	0.427207	FALSE
ENSMUSG00000005251.15	Ripk4	962.234	-0.414268	0.7504	0.078763	-5.25968	1.44306e-07	1.6837e-06	TRUE
ENSMUSG00000005262.13	Ufd1	1033.56	-0.0672111	0.954481	0.0842801	-0.797474	0.425176	0.591809	FALSE
ENSMUSG00000005267.13	Zfp287	59.198	-1.78265	0.290648	0.311516	-5.72252	1.04958e-08	1.48504e-07	TRUE
ENSMUSG00000005268.20	Prlr	13.2594	0.687564	1.61056	0.67253	1.02235	0.306614	0.472513	FALSE
ENSMUSG00000005299.6	Letm1	1745.49	-0.24097	0.846176	0.120225	-2.00432	0.0450358	0.110147	FALSE
ENSMUSG00000005312.15	Ubqln1	7527.74	-0.0628896	0.957345	0.0587191	-1.07102	0.284159	0.447974	FALSE
ENSMUSG00000005320.9	Fgfr4	32.7081	1.20526	2.30579	0.486164	2.47912	0.0131706	0.0405629	FALSE
ENSMUSG00000005338.13	Cadm3	57.3297	-0.25778	0.836374	0.349659	-0.737233	0.460981	0.62507	FALSE
ENSMUSG00000005354.16	Txn2	2447.49	-0.266184	0.831516	0.0701878	-3.79245	0.000149168	0.000868356	TRUE
ENSMUSG00000005357.9	Slc1a6	30.7737	0.300097	1.23123	0.380325	0.789055	0.43008	0.596398	FALSE
ENSMUSG00000005360.14	Slc1a3	1475.29	0.0104919	1.0073	0.127664	0.0821832	0.934501	0.962814	FALSE
ENSMUSG00000005362.14	Crbn	1317.13	0.147776	1.10786	0.0885138	1.66952	0.0950138	0.196766	FALSE
ENSMUSG00000005370.4	Msh6	8632.59	-0.0933055	0.937373	0.0885843	-1.0533	0.292205	0.457471	FALSE
ENSMUSG00000005371.15	Fbxo11	1713.3	-0.12364	0.917869	0.0996166	-1.24116	0.214547	0.364911	FALSE
ENSMUSG00000005373.13	Mlxipl	345.222	0.950732	1.93285	0.161955	5.87036	4.34859e-09	6.59071e-08	TRUE
ENSMUSG00000005374.13	Tbl2	2103.11	0.617454	1.53417	0.0777626	7.94024	2.01789e-15	7.2571e-14	TRUE
ENSMUSG00000005378.17	Bud23	1718.48	-0.305678	0.809062	0.149129	-2.04975	0.0403887	0.100928	FALSE
ENSMUSG00000005397.8	Nid1	378.861	0.527782	1.44171	0.139173	3.79229	0.000149266	0.000868618	TRUE
ENSMUSG00000005410.6	Mcm5	10589.6	-0.0952517	0.936109	0.0423448	-2.24943	0.0244851	0.0667117	FALSE
ENSMUSG00000005413.8	Hmox1	2914.4	0.0226035	1.01579	0.0661295	0.341806	0.732497	0.837176	FALSE
ENSMUSG00000005417.17	Mprip	4562.63	0.0360879	1.02533	0.165723	0.21776	0.827616	0.898157	FALSE
ENSMUSG00000005442.13	Cic	3092.47	-0.040454	0.972349	0.500288	-0.0808614	0.935552	0.963073	FALSE
ENSMUSG00000005447.12	Pafah1b3	1230.03	0.155581	1.11387	0.0953857	1.63107	0.102875	0.2098	FALSE
ENSMUSG00000005465.9	Il27ra	20.6816	-0.540752	0.687412	0.51189	-1.05638	0.290793	0.455616	FALSE
ENSMUSG00000005469.10	Prkaca	2149.09	0.0825353	1.05888	0.0700251	1.17865	0.238536	0.395131	FALSE
ENSMUSG00000005470.8	Asf1b	731.104	0.10092	1.07246	0.0921028	1.09573	0.273197	0.435743	FALSE
ENSMUSG00000005481.18	Ddx39	6934.11	-0.158694	0.895836	0.0501129	-3.16672	0.00154166	0.00656524	TRUE
ENSMUSG00000005483.10	Dnajb1	1366.77	-0.0818958	0.944815	0.0716484	-1.14302	0.253029	0.41273	FALSE
ENSMUSG00000005501.14	Usp40	690.022	0.499442	1.41367	0.0890016	5.6116	2.00459e-08	2.68644e-07	TRUE
ENSMUSG00000005503.8	Evx1	11.5336	-2.79031	0.144555	0.764659	-3.64909	0.00026317	0.00143	TRUE
ENSMUSG00000005505.12	Kbtbd4	723.387	-0.205756	0.867084	0.119539	-1.72125	0.0852055	0.180954	FALSE
ENSMUSG00000005506.16	Celf1	7935.6	-0.409769	0.752744	0.0734606	-5.57809	2.43179e-08	3.2115e-07	TRUE
ENSMUSG00000005510.9	Ndufs3	2089.43	0.120221	1.0869	0.0687986	1.74744	0.0805614	0.173529	FALSE
ENSMUSG00000005514.14	Por	1676.81	-0.137426	0.90914	0.0791215	-1.73689	0.0824061	0.176535	FALSE
ENSMUSG00000005533.10	Igf1r	1806.69	0.637503	1.55563	0.070455	9.04837	1.45125e-19	7.97599e-18	TRUE
ENSMUSG00000005534.10	Insr	1009.44	0.354569	1.2786	0.0918016	3.86235	0.000112304	0.00067271	TRUE
ENSMUSG00000005553.14	Atp4a	92.2191	1.18485	2.27339	0.296696	3.99347	6.51141e-05	0.00041228	TRUE
ENSMUSG00000005566.14	Trim28	28091.3	-0.339037	0.790569	0.111938	-3.02879	0.00245537	0.00973974	TRUE
ENSMUSG00000005575.16	Ube2m	3463.91	-0.549367	0.68332	0.0907233	-6.05541	1.40063e-09	2.27488e-08	TRUE
ENSMUSG00000005580.11	Adcy9	83.4297	0.208789	1.15572	0.299566	0.69697	0.485821	0.647088	FALSE
ENSMUSG00000005583.16	Mef2c	13.0272	-1.62426	0.324376	0.801132	-2.02746	0.0426159	0.105349	FALSE
ENSMUSG00000005609.16	Ctr9	2558.33	-0.344375	0.787649	0.0690397	-4.98807	6.09862e-07	6.28062e-06	TRUE
ENSMUSG00000005610.17	Eif4g2	47200	-0.443908	0.73514	0.0589303	-7.53277	4.96737e-14	1.52727e-12	TRUE
ENSMUSG00000005615.15	Pcyt1a	904.476	0.209612	1.15638	0.147891	1.41734	0.156383	0.288565	FALSE
ENSMUSG00000005621.11	Zfp592	1035.31	-0.0539379	0.963303	0.134001	-0.40252	0.687301	0.804544	FALSE
ENSMUSG00000005625.15	Psmd4	4780.76	-0.0870287	0.94146	0.0512798	-1.69713	0.0896713	0.188306	FALSE
ENSMUSG00000005628.12	Tmod4	4.24144	0.659337	1.57936	1.12232	0.587478	0.556883
ENSMUSG00000005640.11	Insrr	12.8835	0.988941	1.98473	0.600048	1.6481	0.0993315	0.203769	FALSE
ENSMUSG00000005656.9	Snx6	2553.2	-0.128299	0.914909	0.0839923	-1.52751	0.126634	0.245494	FALSE
ENSMUSG00000005667.8	Mthfd2	6253.61	-0.33439	0.793119	0.0682655	-4.89837	9.66349e-07	9.45667e-06	TRUE
ENSMUSG00000005672.12	Kit	991.546	-0.182037	0.881458	0.107023	-1.70092	0.0889587	0.187291	FALSE
ENSMUSG00000005674.9	Tomm40l	1343.48	0.3845	1.30541	0.116568	3.2985	0.00097202	0.00442945	TRUE
ENSMUSG00000005677.14	Nr1i3	3.42133	-0.936456	0.522515	1.19751	-0.782	0.434215
ENSMUSG00000005681.12	Apoa2	44.4464	0.155389	1.11372	0.368646	0.421513	0.673381	0.794879	FALSE
ENSMUSG00000005682.9	Pan2	2054.3	0.0426605	1.03001	0.0603994	0.706308	0.479997	0.642354	FALSE
ENSMUSG00000005683.8	Cs	5701.88	0.0367902	1.02583	0.050189	0.733034	0.463537	0.627355	FALSE
ENSMUSG00000005686.17	Ampd3	35.3157	0.224848	1.16865	0.38675	0.581378	0.560986	0.708972	FALSE
ENSMUSG00000005687.14	Bcas2	3503.2	-0.490351	0.711852	0.0789993	-6.20703	5.39961e-10	9.3664e-09	TRUE
ENSMUSG00000005698.15	Ctcf	5082.64	-0.0949819	0.936284	0.0591709	-1.60521	0.108447	0.218648	FALSE
ENSMUSG00000005699.16	Pard6a	302.892	0.280461	1.21458	0.167866	1.67074	0.0947723	0.196437	FALSE
ENSMUSG00000005705.10	Agrp	1.63503	0.501873	1.41605	1.59266	0.315116	0.752674
ENSMUSG00000005716.16	Pvalb	5.01056	2.33266	5.03732	1.11734	2.08769	0.0368258
ENSMUSG00000005718.8	Tfap4	888.205	0.0201726	1.01408	0.0948856	0.212599	0.83164	0.900548	FALSE
ENSMUSG00000005732.14	Ranbp1	11126.8	-0.291012	0.817328	0.0493316	-5.89911	3.6547e-09	5.59621e-08	TRUE
ENSMUSG00000005763.15	Cd247	4.52678	0.201705	1.15006	1.01151	0.199411	0.841941
ENSMUSG00000005774.12	Rfx5	545.398	0.502992	1.41715	0.161335	3.11769	0.00182272	0.00756477	TRUE
ENSMUSG00000005779.12	Psmb4	7622.52	-0.0231881	0.984056	0.0864769	-0.268142	0.78859	0.874133	FALSE
ENSMUSG00000005802.12	Slc30a4	609.566	0.204442	1.15224	0.117275	1.74326	0.0812878	0.17461	FALSE
ENSMUSG00000005803.14	Sqor	70.5066	0.389699	1.31012	0.427468	0.911644	0.361956	0.530884	FALSE
ENSMUSG00000005804.14	Bloc1s6	1030.54	-0.0635846	0.956884	0.081271	-0.782378	0.433992	0.59999	FALSE
ENSMUSG00000005813.12	Metap1	2332.71	-0.153242	0.899227	0.0589014	-2.60167	0.00927715	0.0302671	FALSE
ENSMUSG00000005823.9	Gpr108	638.259	0.436204	1.35304	0.0944527	4.61823	3.87032e-06	3.29209e-05	TRUE
ENSMUSG00000005836.10	Gata6	479.299	-1.08259	0.472179	0.121241	-8.92928	4.28785e-19	2.26506e-17	TRUE
ENSMUSG00000005846.12	Rsl1d1	8459.03	-0.282753	0.822021	0.0505099	-5.59797	2.1688e-08	2.88049e-07	TRUE
ENSMUSG00000005871.15	Apc	3348.07	0.0033674	1.00234	0.0782789	0.043018	0.965687	0.981023	FALSE
ENSMUSG00000005873.6	Reep5	1102.11	0.167276	1.12294	0.0875369	1.91092	0.0560151	0.130724	FALSE
ENSMUSG00000005881.13	Ergic3	2208.37	0.209161	1.15602	0.0835049	2.50477	0.012253	0.038118	FALSE
ENSMUSG00000005882.18	Uqcc1	1091.24	0.101826	1.07313	0.365435	0.278643	0.780519	0.868922	FALSE
ENSMUSG00000005886.14	Ncoa2	1310.54	-0.125608	0.916618	0.141416	-0.888219	0.374423	0.542251	FALSE
ENSMUSG00000005892.4	Trh	60368.7	-0.879934	0.543392	0.0491348	-17.9086	1.01098e-71	5.50075e-69	TRUE
ENSMUSG00000005893.14	Nr2c2	1467.21	-0.0185884	0.987198	0.124902	-0.148824	0.881692	0.931753	FALSE
ENSMUSG00000005897.14	Nr2c1	399.527	-0.0432915	0.970438	0.117387	-0.368793	0.712282	0.821782	FALSE
ENSMUSG00000005899.14	Smpd4	2851.18	-0.336933	0.791723	0.116715	-2.88681	0.00389175	0.0145034	FALSE
ENSMUSG00000005907.14	Pex1	625.734	-0.248307	0.841884	0.175938	-1.41133	0.158147	0.290964	FALSE
ENSMUSG00000005917.15	Otx1	6.6922	0.272719	1.20808	0.812167	0.335792	0.737028
ENSMUSG00000005936.19	Kctd20	3198.33	-0.128416	0.914835	0.113955	-1.1269	0.259784	0.420401	FALSE
ENSMUSG00000005947.11	Itgae	10.1782	-0.259072	0.835625	0.698098	-0.371111	0.710555	0.820538	FALSE
ENSMUSG00000005949.9	Ctns	391.559	0.146714	1.10704	0.114775	1.27827	0.201155	0.347787	FALSE
ENSMUSG00000005950.14	P2rx5	9.38485	-0.00163703	0.998866	0.683244	-0.00239597	0.998088	0.999237	FALSE
ENSMUSG00000005951.13	Shpk	23.1105	0.38058	1.30187	0.479884	0.793067	0.427739	0.59416	FALSE
ENSMUSG00000005958.15	Ephb3	782.294	0.342121	1.26762	0.151974	2.25118	0.024374	0.0664867	FALSE
ENSMUSG00000005968.14	Tuft1	243.852	0.588928	1.50413	0.16863	3.49243	0.00047864	0.00241137	TRUE
ENSMUSG00000005973.6	Rcn1	2330.31	-0.000702555	0.999513	0.0630804	-0.0111375	0.991114	0.99584	FALSE
ENSMUSG00000005981.11	Trap1	3950.56	0.0263357	1.01842	0.0525012	0.501622	0.615934	0.75239	FALSE
ENSMUSG00000005982.14	Naa60	995.303	-0.427695	0.743449	0.110463	-3.87183	0.00010802	0.000649432	TRUE
ENSMUSG00000005983.15	1700037C18Rik	46.7382	-0.298108	0.813318	0.328928	-0.906301	0.364776	0.533131	FALSE
ENSMUSG00000005986.16	Ankrd13d	172.444	0.0489776	1.03453	0.174138	0.281257	0.778513	0.867418	FALSE
ENSMUSG00000005994.14	Tyrp1	1.91147	-1.72767	0.301938	1.69267	-1.02068	0.307407
ENSMUSG00000006005.18	Tpr	9794.9	-0.131164	0.913095	0.0910995	-1.43979	0.149928	0.279497	FALSE
ENSMUSG00000006010.14	Odr4	823.4	0.386946	1.30762	0.108199	3.57623	0.000348586	0.0018283	TRUE
ENSMUSG00000006019.15	Dhx34	678.968	0.229161	1.17215	0.106528	2.15117	0.0314625	0.082328	FALSE
ENSMUSG00000006021.5	Kptn	430.831	0.0734666	1.05224	0.157648	0.466016	0.641204	0.771799	FALSE
ENSMUSG00000006024.13	Napa	2128.77	-0.198371	0.871534	0.0671129	-2.95579	0.00311873	0.0120036	FALSE
ENSMUSG00000006050.12	Sra1	1366.69	0.222831	1.16702	0.0884516	2.51924	0.0117607	0.0368252	FALSE
ENSMUSG00000006056.13	Calcoco2	15.2256	0.37967	1.30104	0.753633	0.503787	0.614411	0.751295	FALSE
ENSMUSG00000006057.15	Atp5g1	3113.27	-0.239483	0.847049	0.0720432	-3.32416	0.000886855	0.00410321	TRUE
ENSMUSG00000006058.10	Snf8	1957.26	-0.392295	0.761917	0.0687496	-5.70614	1.15566e-08	1.62061e-07	TRUE
ENSMUSG00000006095.12	Tbcb	1452.83	-0.366567	0.775626	0.107548	-3.40842	0.000653403	0.00316577	TRUE
ENSMUSG00000006127.9	Inpp5k	349.98	0.688006	1.61106	0.145604	4.72518	2.2991e-06	2.05409e-05	TRUE
ENSMUSG00000006134.4	Crkl	2476.77	-0.0298211	0.979542	0.0684058	-0.435943	0.662878	0.786749	FALSE
ENSMUSG00000006143.12	Upk3bl	9.8772	0.0967881	1.06939	0.809149	0.119617	0.904786	0.946174	FALSE
ENSMUSG00000006154.13	Eps8l1	25.3942	0.303566	1.23419	1.0487	0.28947	0.772222	0.862941	FALSE
ENSMUSG00000006169.20	Clint1	3440.8	-0.191928	0.875435	0.0565047	-3.39667	0.000682104	0.00328242	TRUE
ENSMUSG00000006179.9	Prss16	95.3412	-0.745842	0.59632	0.314565	-2.37103	0.0177386	0.0515943	FALSE
ENSMUSG00000006191.17	Cdkal1	436.621	0.250483	1.18961	0.139455	1.79615	0.0724701	0.159624	FALSE
ENSMUSG00000006205.13	Htra1	116.77	0.312973	1.24227	0.223529	1.40015	0.16147	0.295502	FALSE
ENSMUSG00000006215.12	Zbtb17	857.155	-0.0831228	0.944012	0.102431	-0.811498	0.41708	0.584277	FALSE
ENSMUSG00000006216.10	Clcnkb	5.2881	-1.49558	0.354638	1.23823	-1.20783	0.227111
ENSMUSG00000006218.4	Fam131c	80.8488	-0.225896	0.855064	0.266455	-0.847782	0.39656	0.564395	FALSE
ENSMUSG00000006219.12	Fblim1	1398.11	-0.387625	0.764387	0.155153	-2.49835	0.0124774	0.0386907	FALSE
ENSMUSG00000006235.6	Epor	121.08	-0.820743	0.56615	0.200353	-4.09648	4.19485e-05	0.000278797	TRUE
ENSMUSG00000006241.16	Ccdc159	74.7753	0.372127	1.29426	0.262418	1.41807	0.15617	0.288269	FALSE
ENSMUSG00000006262.15	Mob1b	833.198	-0.483243	0.715368	0.106982	-4.51707	6.27023e-06	5.12514e-05	TRUE
ENSMUSG00000006273.14	Atp6v1b2	4544.08	0.0912218	1.06527	0.0579501	1.57415	0.115454	0.229616	FALSE
ENSMUSG00000006276.10	Eps15l1	1698.87	-0.136171	0.909931	0.0873733	-1.5585	0.119115	0.23482	FALSE
ENSMUSG00000006281.8	Tep1	595.694	0.591583	1.5069	0.296381	1.99602	0.0459318	0.111819	FALSE
ENSMUSG00000006288.8	Ttc5	2154.12	0.194528	1.14435	0.0755333	2.57539	0.0100126	0.0322486	FALSE
ENSMUSG00000006289.14	Osgep	1684.55	0.609195	1.52541	0.0844231	7.21598	5.35479e-13	1.43289e-11	TRUE
ENSMUSG00000006299.13	Aamp	3575.59	0.152114	1.1112	0.053745	2.83029	0.00465062	0.0169145	FALSE
ENSMUSG00000006301.17	Tmbim1	469.524	0.247732	1.18734	0.138908	1.78343	0.0745164	0.163053	FALSE
ENSMUSG00000006304.14	Arpc2	4337.48	-0.016744	0.988461	0.0607303	-0.27571	0.782771	0.87032	FALSE
ENSMUSG00000006307.16	Kmt2b	2893.95	-0.174312	0.88619	0.127181	-1.37058	0.170506	0.308028	FALSE
ENSMUSG00000006310.10	Zbtb32	174.982	-0.127417	0.915469	0.166966	-0.763134	0.445383	0.610462	FALSE
ENSMUSG00000006311.8	Etv2	33.4342	-0.396055	0.759933	0.372097	-1.06439	0.287154	0.451127	FALSE
ENSMUSG00000006313.5	Upk1a	10.816	-0.0478399	0.967384	0.676173	-0.0707509	0.943596	0.968395	FALSE
ENSMUSG00000006315.9	Tmem147	1255.59	-0.025764	0.9823	0.0726154	-0.3548	0.722739	0.830034	FALSE
ENSMUSG00000006333.14	Rps9	34276.5	0.225646	1.1693	0.0729661	3.09247	0.00198499	0.00815528	TRUE
ENSMUSG00000006335.16	Tfpt	518.782	0.129492	1.09391	0.162932	0.794761	0.426752	0.593194	FALSE
ENSMUSG00000006342.15	Susd2	18.6384	0.907755	1.87612	0.498191	1.8221	0.0684397	0.153096	FALSE
ENSMUSG00000006345.10	Ggt1	84.541	0.0555065	1.03922	0.295527	0.187822	0.851016	0.911915	FALSE
ENSMUSG00000006356.10	Crip2	1972.56	-0.298197	0.813268	0.0751853	-3.96616	7.30407e-05	0.000456274	TRUE
ENSMUSG00000006360.11	Crip1	351.137	-0.155146	0.898042	0.117199	-1.32378	0.185577	0.327938	FALSE
ENSMUSG00000006362.16	Cbfa2t3	17.6901	-0.496637	0.708757	0.770678	-0.644416	0.519306	0.675222	FALSE
ENSMUSG00000006369.14	Fbln1	1293.77	0.200303	1.14894	0.106761	1.87618	0.0606304	0.139449	FALSE
ENSMUSG00000006373.10	Pgrmc1	3490.41	-0.116377	0.922501	0.067204	-1.7317	0.0833264	0.177889	FALSE
ENSMUSG00000006378.15	Gcat	2122.12	0.303402	1.23405	0.0699141	4.33963	1.4272e-05	0.000106716	TRUE
ENSMUSG00000006386.15	Tek	39.4608	-1.23335	0.425327	0.363067	-3.39704	0.000681192	0.003279	TRUE
ENSMUSG00000006390.15	Elovl1	543.686	0.213328	1.15936	0.108058	1.9742	0.0483588	0.116304	FALSE
ENSMUSG00000006392.16	Med8	1414.55	-0.439393	0.737445	0.0733443	-5.99083	2.08777e-09	3.30219e-08	TRUE
ENSMUSG00000006395.16	Hyi	86.5016	0.604555	1.52051	0.248872	2.42918	0.0151331	0.0454879	FALSE
ENSMUSG00000006398.15	Cdc20	7614.02	0.041511	1.02919	0.0605128	0.685988	0.492721	0.653027	FALSE
ENSMUSG00000006403.13	Adamts4	89.661	-0.0680639	0.953917	0.223706	-0.304256	0.760933	0.855539	FALSE
ENSMUSG00000006411.12	Nectin4	71.2004	-1.49357	0.355134	0.296153	-5.04323	4.57745e-07	4.82985e-06	TRUE
ENSMUSG00000006412.10	Pfdn2	2791.22	0.113112	1.08156	0.0684224	1.65314	0.0983024	0.202115	FALSE
ENSMUSG00000006418.17	Rnf114	2538.91	0.290423	1.223	0.0653515	4.44401	8.82989e-06	6.97978e-05	TRUE
ENSMUSG00000006423.15	C330007P06Rik	1104.38	0.121858	1.08814	0.0778273	1.56574	0.117408	0.232354	FALSE
ENSMUSG00000006435.16	Neurl1a	251.999	0.736581	1.66622	0.15179	4.85262	1.21839e-06	1.15762e-05	TRUE
ENSMUSG00000006442.10	Srm	4708.92	-0.619689	0.650811	0.0664742	-9.32225	1.13904e-20	6.9635e-19	TRUE
ENSMUSG00000006445.3	Epha2	2551.29	-1.22329	0.428305	0.0950557	-12.8692	6.71196e-38	1.2593e-35	TRUE
ENSMUSG00000006456.10	Rbm14	2932.22	-0.168416	0.889819	0.070289	-2.39605	0.0165728	0.0489007	FALSE
ENSMUSG00000006457.4	Actn3	384.245	0.665742	1.58638	0.124807	5.33416	9.59865e-08	1.1563e-06	TRUE
ENSMUSG00000006463.13	Zdhhc24	244.761	0.31082	1.24041	0.149078	2.08495	0.0370739	0.0940854	FALSE
ENSMUSG00000006464.9	Bbs1	345.011	0.0618461	1.0438	0.135064	0.457904	0.647022	0.775741	FALSE
ENSMUSG00000006469.13	Slc34a3	6.62863	-0.973432	0.509293	0.967076	-1.00657	0.31414
ENSMUSG00000006471.18	Ndor1	755.944	-0.233718	0.85044	0.100016	-2.33681	0.0194493	0.0554824	FALSE
ENSMUSG00000006476.19	Nsmf	498.033	0.140342	1.10217	0.156924	0.894331	0.371145	0.539273	FALSE
ENSMUSG00000006494.11	Pdk1	4725.76	0.399976	1.31949	0.0846702	4.72393	2.31331e-06	2.06452e-05	TRUE
ENSMUSG00000006498.16	Ptbp1	18693.2	-0.187752	0.877973	0.137035	-1.3701	0.170656	0.308177	FALSE
ENSMUSG00000006517.5	Mvd	2530.03	0.435605	1.35248	0.071449	6.09672	1.08269e-09	1.79237e-08	TRUE
ENSMUSG00000006519.11	Cyba	627.663	0.348315	1.27307	0.126946	2.7438	0.00607332	0.0211285	FALSE
ENSMUSG00000006526.13	Stimate	774.911	-0.0579409	0.960634	0.111347	-0.520365	0.602809	0.742559	FALSE
ENSMUSG00000006527.16	Sfmbt1	562.418	-0.497915	0.708129	0.109936	-4.52913	5.92266e-06	4.87522e-05	TRUE
ENSMUSG00000006538.12	Ihh	3.69645	-0.0876277	0.941069	1.05842	-0.082791	0.934018
ENSMUSG00000006542.13	Prkag3	1.99899	1.16783	2.24674	1.59544	0.73198	0.464181
ENSMUSG00000006546.3	Cryba2	2.79807	-0.0323055	0.977856	1.28883	-0.0250657	0.980003
ENSMUSG00000006567.11	Atp7b	472.623	0.360757	1.2841	0.109527	3.29378	0.000988502	0.00449462	TRUE
ENSMUSG00000006574.15	Slc4a1	1.6927	2.02678	4.07496	1.74933	1.1586	0.246618
ENSMUSG00000006575.14	Rundc3a	147.982	0.0325558	1.02282	0.342617	0.095021	0.924298	0.956719	FALSE
ENSMUSG00000006576.16	Slc4a3	266.778	-0.387642	0.764378	0.175797	-2.20506	0.0274502	0.0732491	FALSE
ENSMUSG00000006585.3	Cdt1	3075.2	0.197655	1.14683	0.0542104	3.64607	0.00026628	0.00144455	TRUE
ENSMUSG00000006586.15	Runx1t1	125.099	1.62532	3.0851	0.224605	7.23633	4.61003e-13	1.24379e-11	TRUE
ENSMUSG00000006587.6	Snai3	164.391	-0.23473	0.849844	0.167356	-1.40258	0.160743	0.294478	FALSE
ENSMUSG00000006589.8	Aprt	2220.52	-0.204474	0.867855	0.0704703	-2.90157	0.00371301	0.0139263	FALSE
ENSMUSG00000006599.13	Gtf2h1	1764.31	-0.382539	0.767086	0.0945145	-4.04741	5.17873e-05	0.000337186	TRUE
ENSMUSG00000006611.15	Hfe	32.7646	0.834777	1.78358	0.454496	1.83671	0.0662529	0.149342	FALSE
ENSMUSG00000006638.15	Abhd1	118.007	0.0954284	1.06838	0.224894	0.424327	0.671328	0.793394	FALSE
ENSMUSG00000006641.12	Slc5a6	329.097	0.165201	1.12132	0.141812	1.16494	0.244045	0.402106	FALSE
ENSMUSG00000006649.17	Nphs1	364.92	-0.372879	0.77224	0.130621	-2.85467	0.00430818	0.0158455	FALSE
ENSMUSG00000006651.8	Aplp1	1121.6	0.603744	1.51966	0.105615	5.71644	1.08782e-08	1.53469e-07	TRUE
ENSMUSG00000006673.14	Qrich1	3332.91	-0.237663	0.848118	0.113068	-2.10195	0.0355577	0.0909589	FALSE
ENSMUSG00000006675.10	P4htm	44.5045	-0.66596	0.630269	0.337452	-1.9735	0.0484391	0.116447	FALSE
ENSMUSG00000006676.16	Usp19	4379.51	-0.0944109	0.936655	0.070392	-1.34122	0.17985	0.320176	FALSE
ENSMUSG00000006678.6	Pola1	2371.46	0.170805	1.12569	0.0668117	2.55651	0.0105727	0.0337067	FALSE
ENSMUSG00000006699.17	Cdc42	10935.6	0.0115462	1.00804	0.0468151	0.246634	0.805191	0.885	FALSE
ENSMUSG00000006705.13	Pknox1	719.455	-0.406374	0.754518	0.197574	-2.05681	0.039704	0.099507	FALSE
ENSMUSG00000006711.15	D130043K22Rik	17.1839	-0.928908	0.525256	0.789029	-1.17728	0.239084	0.395838	FALSE
ENSMUSG00000006715.11	Gmnn	2909.47	0.252002	1.19086	0.0636858	3.95695	7.59126e-05	0.00047097	TRUE
ENSMUSG00000006717.7	Acot13	716.751	0.200269	1.14891	0.20009	1.0009	0.316877	0.484396	FALSE
ENSMUSG00000006720.16	Zfp184	440.903	-0.267627	0.830685	0.117363	-2.28033	0.0225883	0.0625248	FALSE
ENSMUSG00000006724.12	Cyp27b1	25.1259	-0.124256	0.917477	0.490187	-0.253487	0.799892	0.881728	FALSE
ENSMUSG00000006728.12	Cdk4	15279.4	-0.162698	0.893353	0.0690535	-2.35612	0.0184672	0.0533238	FALSE
ENSMUSG00000006731.10	B4galnt1	386.253	0.177461	1.13089	0.133235	1.33194	0.18288	0.32419	FALSE
ENSMUSG00000006732.14	Mettl1	922.617	-0.471487	0.721221	0.0908826	-5.18787	2.12712e-07	2.3964e-06	TRUE
ENSMUSG00000006736.9	Tspan31	1874.38	-0.0568984	0.961329	0.0814452	-0.69861	0.484796	0.646566	FALSE
ENSMUSG00000006740.14	Kif5b	8314.25	-0.104885	0.929879	0.0536722	-1.95419	0.0506791	0.120606	FALSE
ENSMUSG00000006763.14	Saal1	1604.2	0.327416	1.25476	0.0716408	4.57024	4.87157e-06	4.06122e-05	TRUE
ENSMUSG00000006764.8	Tph2	1.89679	0.850815	1.80352	1.71781	0.495291	0.620394
ENSMUSG00000006782.16	Cnp	223.062	-0.633959	0.644406	0.307742	-2.06003	0.0393954	0.0988548	FALSE
ENSMUSG00000006784.14	Ttc25	228.575	0.359183	1.2827	0.144665	2.48285	0.0130335	0.0402165	FALSE
ENSMUSG00000006800.14	Sulf2	1996.21	-0.735429	0.600639	0.0911599	-8.06746	7.17747e-16	2.74374e-14	TRUE
ENSMUSG00000006818.5	Sod2	2151.12	0.115042	1.08301	0.109678	1.04891	0.294221	0.459312	FALSE
ENSMUSG00000006850.8	Tmco6	999.423	0.66714	1.58792	0.0940442	7.09389	1.30392e-12	3.2644e-11	TRUE
ENSMUSG00000006906.10	Stambp	142.7	0.223945	1.16792	0.188556	1.18768	0.234958	0.390671	FALSE
ENSMUSG00000006920.14	Ezh1	1141.6	1.0516	2.07283	0.0815952	12.8881	5.2543e-38	9.97278e-36	TRUE
ENSMUSG00000006930.15	Hap1	721.947	0.111609	1.08043	0.0932145	1.19733	0.231178	0.385879	FALSE
ENSMUSG00000006931.15	P3h4	356.526	0.0541429	1.03824	0.244665	0.221294	0.824864	0.89672	FALSE
ENSMUSG00000006932.17	Ctnnb1	25023.6	0.0529227	1.03736	0.0760785	0.695632	0.486659	0.64767	FALSE
ENSMUSG00000006941.5	Eif1b	1132.95	-0.100564	0.932668	0.141097	-0.712731	0.476012	0.639081	FALSE
ENSMUSG00000006958.14	Chrd	794.274	-1.00256	0.499112	0.120943	-8.28956	1.13673e-16	4.78216e-15	TRUE
ENSMUSG00000006998.16	Psmd2	13331.4	-0.0465349	0.968259	0.0429158	-1.08433	0.278218	0.441572	FALSE
ENSMUSG00000007021.5	Syngr3	139.485	-0.23707	0.848466	0.187356	-1.26535	0.205747	0.353778	FALSE
ENSMUSG00000007029.16	Vars	9636.7	-0.0829145	0.944148	0.0969633	-0.855112	0.392489	0.560214	FALSE
ENSMUSG00000007030.8	Vwa7	16.4666	-1.03456	0.488166	0.523885	-1.97477	0.0482937	0.116165	FALSE
ENSMUSG00000007033.4	Hspa1l	24.644	-0.0566813	0.961473	0.447906	-0.126548	0.899299	0.942851	FALSE
ENSMUSG00000007034.15	Slc44a4	148.884	0.976089	1.96713	0.181742	5.37075	7.84095e-08	9.60869e-07	TRUE
ENSMUSG00000007035.15	Msh5	91.5751	0.989513	1.98551	0.343844	2.8778	0.0040046	0.0148562	FALSE
ENSMUSG00000007036.15	Abhd16a	423.022	-0.118737	0.920993	0.15032	-0.789898	0.429587	0.595967	FALSE
ENSMUSG00000007038.5	Neu1	1212.99	0.789441	1.72841	0.114493	6.89512	5.38176e-12	1.22179e-10	TRUE
ENSMUSG00000007039.12	Ddah2	2015.79	0.388463	1.309	0.0769643	5.04731	4.48066e-07	4.74305e-06	TRUE
ENSMUSG00000007041.9	Clic1	3197.49	0.165518	1.12157	0.0706686	2.34217	0.0191719	0.0549311	FALSE
ENSMUSG00000007050.17	Lsm2	1823.82	-0.331914	0.794482	0.10268	-3.2325	0.00122711	0.00539896	TRUE
ENSMUSG00000007080.14	Pole	2598	-0.0118034	0.991852	0.102782	-0.114839	0.908573	0.947826	FALSE
ENSMUSG00000007097.14	Atp1a2	119.308	0.639355	1.55763	0.377191	1.69504	0.090067	0.18887	FALSE
ENSMUSG00000007107.6	Atp1a4	2.01261	-0.488938	0.712549	1.38884	-0.352049	0.724802
ENSMUSG00000007122.11	Casq1	3.65497	0.986899	1.98192	1.11464	0.885399	0.375942
ENSMUSG00000007207.10	Stx1a	92.6444	-1.07453	0.474826	0.255922	-4.19866	2.68504e-05	0.000188142	TRUE
ENSMUSG00000007216.6	Zfp775	97.9144	-1.35022	0.392232	0.228981	-5.89665	3.70964e-09	5.67502e-08	TRUE
ENSMUSG00000007279.14	Scube2	20.0735	-0.497656	0.708256	0.515829	-0.964769	0.33466	0.502776	FALSE
ENSMUSG00000007338.10	Mrpl49	1597.35	0.0702936	1.04993	0.0632928	1.11061	0.266737	0.428622	FALSE
ENSMUSG00000007379.15	Dennd2c	260.166	-0.434279	0.740064	0.158661	-2.73715	0.00619743	0.0214915	FALSE
ENSMUSG00000007411.16	Mark3	2853.78	-0.364704	0.776628	0.112413	-3.24431	0.00117734	0.00521087	TRUE
ENSMUSG00000007415.15	Gatad1	3043.14	-0.0195041	0.986572	0.0584687	-0.333583	0.738695	0.841086	FALSE
ENSMUSG00000007440.10	Pcdha11	15.9268	0.723835	1.65157	0.583155	1.24124	0.214518	0.364899	FALSE
ENSMUSG00000007458.14	M6pr	4229.99	0.157103	1.11505	0.0559653	2.80716	0.00499808	0.0179507	FALSE
ENSMUSG00000007476.18	Lrrc8a	872.286	-0.449861	0.732114	0.0800078	-5.62271	1.87982e-08	2.54009e-07	TRUE
ENSMUSG00000007564.15	Ppp2r1a	11625.3	0.118101	1.08531	0.0549772	2.14819	0.031699	0.0828103	FALSE
ENSMUSG00000007570.16	Fance	1270.52	0.185665	1.13734	0.116703	1.59091	0.111629	0.223656	FALSE
ENSMUSG00000007589.9	Tinf2	1822.3	-0.180947	0.882123	0.0974017	-1.85774	0.0632053	0.143941	FALSE
ENSMUSG00000007591.15	Tssk4	5.09214	-0.612915	0.653874	1.08383	-0.565508	0.571728
ENSMUSG00000007594.10	Hapln4	683.945	-2.74846	0.14881	1.06981	-2.56911
ENSMUSG00000007603.9	Dus3l	1247.2	-0.419834	0.74751	0.0816254	-5.14343	2.69773e-07	2.97133e-06	TRUE
ENSMUSG00000007610.15	Gtpbp3	1028.77	-0.161895	0.89385	0.0973343	-1.66328	0.0962555	0.198732	FALSE
ENSMUSG00000007613.15	Tgfbr1	1728.04	0.0132699	1.00924	0.0684371	0.193899	0.846255	0.908837	FALSE
ENSMUSG00000007617.18	Homer1	1685.19	0.228439	1.17157	0.0845174	2.70287	0.0068744	0.0234016	FALSE
ENSMUSG00000007646.13	Rad51c	453.917	0.639237	1.55751	0.128194	4.98649	6.1486e-07	6.32012e-06	TRUE
ENSMUSG00000007653.12	Gabrb2	2.46024	-0.505692	0.704322	1.62727	-0.310762	0.755982
ENSMUSG00000007655.16	Cav1	3.81167	-0.855241	0.552773	1.23491	-0.692551	0.488591
ENSMUSG00000007656.13	Arpp19	3702.83	-0.120719	0.919729	0.065858	-1.83302	0.0667992	0.150226	FALSE
ENSMUSG00000007659.18	Bcl2l1	979.042	-0.163402	0.892917	0.0979577	-1.66809	0.0952978	0.197154	FALSE
ENSMUSG00000007670.10	Khsrp	8868.47	0.102703	1.07378	0.0639374	1.60631	0.108206	0.218297	FALSE
ENSMUSG00000007721.6	Ccdc124	2063.33	-0.00839687	0.994197	0.0659508	-0.12732	0.898687	0.942513	FALSE
ENSMUSG00000007739.10	Cct4	14624.8	0.0892932	1.06385	0.0538038	1.65961	0.0969935	0.199978	FALSE
ENSMUSG00000007777.9	0610009B22Rik	679.609	0.230739	1.17344	0.101358	2.27647	0.022818	0.0630325	FALSE
ENSMUSG00000007783.10	Cpt1c	744.188	-0.014819	0.989781	0.0973093	-0.152287	0.87896	0.929829	FALSE
ENSMUSG00000007805.4	Twist2	3.98167	1.1717	2.25277	1.07744	1.08748	0.276825
ENSMUSG00000007812.16	Zfp655	1096.72	0.137178	1.09975	0.0834231	1.64436	0.100102	0.205143	FALSE
ENSMUSG00000007815.13	Rhoa	8908.65	-0.0370182	0.974667	0.0694259	-0.533205	0.593892	0.735808	FALSE
ENSMUSG00000007817.15	Zmiz1	1756.34	-0.0013967	0.999032	0.115843	-0.0120569	0.99038	0.995626	FALSE
ENSMUSG00000007827.10	Ankrd26	650.102	-0.751421	0.594018	0.107853	-6.96711	3.23526e-12	7.57662e-11	TRUE
ENSMUSG00000007833.15	Aldh16a1	1345.35	0.823397	1.76957	0.0798841	10.3074	6.52445e-25	5.5468e-23	TRUE
ENSMUSG00000007836.6	Hnrnpa0	16979.6	-0.182182	0.881369	0.104422	-1.74468	0.0810406	0.174239	FALSE
ENSMUSG00000007837.11	Prrg2	172.915	-0.0193694	0.986664	0.292113	-0.0663078	0.947133	0.970239	FALSE
ENSMUSG00000007850.16	Hnrnph1	14474.8	-0.428287	0.743143	0.0675033	-6.34469	2.22875e-10	4.11072e-09	TRUE
ENSMUSG00000007867.9	Ift43	541.488	-0.072387	0.951063	0.109999	-0.658069	0.510494	0.667928	FALSE
ENSMUSG00000007872.3	Id3	502.985	-1.98632	0.252381	0.114025	-17.42	5.81644e-68	2.7924e-65	TRUE
ENSMUSG00000007880.16	Arid1a	7241.01	-0.422934	0.745906	0.0610748	-6.92485	4.36439e-12	1.00056e-10	TRUE
ENSMUSG00000007888.15	Crlf1	545.841	0.293305	1.22544	0.128648	2.2799	0.0226135	0.0625838	FALSE
ENSMUSG00000007891.16	Ctsd	5115.15	0.210324	1.15695	0.0550221	3.82253	0.000132088	0.000778085	TRUE
ENSMUSG00000007892.8	Rplp1	39839.8	0.118302	1.08546	0.121069	0.977146	0.328497	0.496394	FALSE
ENSMUSG00000007908.14	Hmgcll1	26.4229	1.99278	3.98004	0.563777	3.5347	0.000408237	0.00209813	TRUE
ENSMUSG00000007944.8	Ttc9b	5.65181	0.470218	1.38532	0.862378	0.545257	0.585577
ENSMUSG00000007946.11	Phox2a	150.574	0.655654	1.57533	0.269993	2.42841	0.0151651	0.0455539	FALSE
ENSMUSG00000007950.9	Abhd8	1038.01	-0.123099	0.918213	0.0947594	-1.29906	0.193922	0.338507	FALSE
ENSMUSG00000007987.12	Ift22	366.606	-0.483597	0.715192	0.12174	-3.97237	7.11611e-05	0.000445555	TRUE
ENSMUSG00000007989.7	Fzd3	622.186	-0.860746	0.550668	0.117495	-7.32581	2.37452e-13	6.71737e-12	TRUE
ENSMUSG00000008028.15	1700008O03Rik	55.2921	0.443973	1.36035	0.403321	1.10079	0.270986	0.433573	FALSE
ENSMUSG00000008035.12	Mid1ip1	2111.54	-0.188834	0.877315	0.0921118	-2.05005	0.0403596	0.100871	FALSE
ENSMUSG00000008036.11	Ap2s1	1591.9	-0.201494	0.86965	0.134095	-1.50262	0.132937	0.255075	FALSE
ENSMUSG00000008090.14	Fgfrl1	292.039	-0.461892	0.726033	0.19411	-2.37954	0.017334	0.0506977	FALSE
ENSMUSG00000008129.14	4930432K21Rik	36.5799	1.06302	2.08931	0.375971	2.82741	0.00469258	0.0170291	FALSE
ENSMUSG00000008136.14	Fhl2	225.493	0.000554208	1.00038	0.170242	0.00325541	0.997403	0.999073	FALSE
ENSMUSG00000008140.18	Emc10	2566.42	-0.513027	0.700751	0.079172	-6.4799	9.17828e-11	1.78142e-09	TRUE
ENSMUSG00000008153.12	Clstn3	848.756	-0.0581545	0.960492	0.0919464	-0.632482	0.527072	0.681391	FALSE
ENSMUSG00000008167.14	Fbxw9	676.829	-0.31209	0.805474	0.103551	-3.01388	0.00257931	0.0101671	FALSE
ENSMUSG00000008193.13	Spib	12.7552	-0.0535744	0.963546	0.620463	-0.0863458	0.931192	0.960617	FALSE
ENSMUSG00000008200.15	Fnbp4	3364.43	0.178965	1.13207	0.147643	1.21215	0.225456	0.378692	FALSE
ENSMUSG00000008206.16	Cers4	1788.9	0.153453	1.11223	0.0921003	1.66615	0.0956843	0.197728	FALSE
ENSMUSG00000008226.14	Scrn3	780.527	1.39215	2.62469	0.119557	11.6442	2.45688e-31	3.34197e-29	TRUE
ENSMUSG00000008301.11	Phax	1519.28	-0.187764	0.877965	0.0735461	-2.55301	0.0106796	0.0339812	FALSE
ENSMUSG00000008305.18	Tle1	1127.47	0.362994	1.28609	0.0974149	3.72627	0.000194338	0.00109954	TRUE
ENSMUSG00000008307.11	1700109H08Rik	17.9879	1.48235	2.79404	0.700843	2.1151	0.0344214	0.0885517	FALSE
ENSMUSG00000008318.10	Relt	532.864	0.000355563	1.00025	0.236715	0.00150208	0.998802	0.999482	FALSE
ENSMUSG00000008333.12	Snrpb2	3270.92	-0.0775514	0.947665	0.0635232	-1.22084	0.222148	0.3746	FALSE
ENSMUSG00000008348.9	Ubc	12103.5	-0.0870466	0.941448	0.0773301	-1.12565	0.260313	0.421036	FALSE
ENSMUSG00000008373.16	Prpf31	3754.18	-0.366255	0.775794	0.0634844	-5.76921	7.96434e-09	1.15046e-07	TRUE
ENSMUSG00000008384.8	Sertad1	234.097	-0.145668	0.903961	0.140747	-1.03496	0.300686	0.465991	FALSE
ENSMUSG00000008393.9	Carhsp1	2897.46	0.143145	1.10431	0.0654962	2.18554	0.028849	0.0763583	FALSE
ENSMUSG00000008398.15	Elk3	100.068	-0.43907	0.73761	0.214891	-2.04322	0.0410308	0.102173	FALSE
ENSMUSG00000008429.8	Herpud2	1188.53	0.28852	1.22139	0.102548	2.81351	0.00490043	0.0176539	FALSE
ENSMUSG00000008435.15	Rdh13	513.527	-0.00204665	0.998582	0.132801	-0.0154114	0.987704	0.993854	FALSE
ENSMUSG00000008450.8	Nutf2	3196.2	-0.211669	0.863538	0.108255	-1.95527	0.0505508	0.120318	FALSE
ENSMUSG00000008461.6	Fut1	260.401	-0.641821	0.640904	0.170132	-3.77248	0.000161634	0.000931294	TRUE
ENSMUSG00000008475.13	Arpc5	2516.65	-0.367776	0.774976	0.0611795	-6.01143	1.83898e-09	2.93716e-08	TRUE
ENSMUSG00000008482.9	Rnf151	2.60574	-0.380691	0.76807	1.26436	-0.301094	0.763343
ENSMUSG00000008489.18	Elavl2	646.213	-0.0420198	0.971294	0.091844	-0.457513	0.647302	0.775879	FALSE
ENSMUSG00000008496.19	Pou2f2	153.146	-0.0931493	0.937474	0.215384	-0.432479	0.665393	0.788331	FALSE
ENSMUSG00000008540.11	Mgst1	149.921	0.13222	1.09598	0.22648	0.583804	0.559352	0.708129	FALSE
ENSMUSG00000008575.17	Nfib	84.7616	-0.00861476	0.994046	0.343645	-0.0250688	0.98	0.989334	FALSE
ENSMUSG00000008601.12	Rab25	540.386	0.259135	1.19676	0.115269	2.24808	0.0245713	0.0668461	FALSE
ENSMUSG00000008604.11	Ubqln4	4092.19	-0.0707484	0.952144	0.0660647	-1.0709	0.284217	0.448022	FALSE
ENSMUSG00000008658.16	Rbfox1	43.8841	-1.06796	0.476992	0.353062	-3.02486	0.0024875	0.00985206	TRUE
ENSMUSG00000008668.15	Rps18	18052.7	0.328021	1.25529	0.0992689	3.30437	0.0009519	0.004356	TRUE
ENSMUSG00000008682.13	Rpl10	30604.7	0.151262	1.11054	0.0546389	2.76839	0.0056334	0.0198091	FALSE
ENSMUSG00000008683.16	Rps15a	15840.4	0.0995107	1.07141	0.0462161	2.15316	0.0313061	0.0819846	FALSE
ENSMUSG00000008690.15	Ncaph2	7299.76	0.649089	1.56818	0.0879213	7.38261	1.55216e-13	4.49218e-12	TRUE
ENSMUSG00000008730.17	Hipk1	2871.84	0.0246675	1.01725	0.0580974	0.424588	0.671137	0.793378	FALSE
ENSMUSG00000008734.9	Gprc5b	1061.85	0.538073	1.45203	0.165564	3.24994	0.00115428	0.00512969	TRUE
ENSMUSG00000008763.16	Man1a2	1961.19	-0.249047	0.841452	0.138696	-1.79563	0.0725527	0.159757	FALSE
ENSMUSG00000008822.15	Acyp1	512.353	0.56716	1.4816	0.117612	4.82229	1.41921e-06	1.32451e-05	TRUE
ENSMUSG00000008855.17	Hdac5	2510.75	0.464108	1.37946	0.0736954	6.29766	3.02173e-10	5.47433e-09	TRUE
ENSMUSG00000008859.8	Rala	1609.94	0.065054	1.04612	0.145963	0.445689	0.655822	0.781785	FALSE
ENSMUSG00000008892.12	Vdac3	4264.18	-0.219824	0.85867	0.054168	-4.05818	4.94557e-05	0.00032306	TRUE
ENSMUSG00000008932.10	Slc1a7	2.94367	-0.481759	0.716104	1.37193	-0.351153	0.725473
ENSMUSG00000008958.14	Vps72	1360.15	-0.0483457	0.967045	0.0919699	-0.525668	0.599119	0.739539	FALSE
ENSMUSG00000008976.16	Gabpa	3545.61	0.0166231	1.01159	0.105597	0.157421	0.874913	0.927354	FALSE
ENSMUSG00000008999.7	Bmp7	280.246	-0.0880889	0.940768	0.137169	-0.642194	0.520747	0.676118	FALSE
ENSMUSG00000009013.5	Dynll1	6325.61	-0.310897	0.80614	0.05901	-5.26856	1.375e-07	1.60889e-06	TRUE
ENSMUSG00000009030.14	Pdcl	2328.59	0.515651	1.42964	0.0783729	6.57945	4.72186e-11	9.46581e-10	TRUE
ENSMUSG00000009035.15	Tmem184b	701.075	0.147401	1.10757	0.113669	1.29676	0.194714	0.339564	FALSE
ENSMUSG00000009073.16	Nf2	4583.77	0.0156827	1.01093	0.0810184	0.19357	0.846513	0.908931	FALSE
ENSMUSG00000009075.2	Cabp7	52.5898	-0.47674	0.7186	0.321395	-1.48334	0.137983	0.262475	FALSE
ENSMUSG00000009076.10	Zmat5	516.445	-0.236622	0.84873	0.114126	-2.07335	0.03814	0.0963118	FALSE
ENSMUSG00000009079.16	Ewsr1	11590	-0.130903	0.91326	0.0668544	-1.95803	0.0502269	0.119669	FALSE
ENSMUSG00000009090.17	Ap1b1	2561.74	-0.140519	0.907192	0.123103	-1.14148	0.253671	0.413488	FALSE
ENSMUSG00000009092.5	Derl3	182.062	0.995276	1.99346	0.199165	4.99725	5.81548e-07	6.0424e-06	TRUE
ENSMUSG00000009097.10	Tbx1	1.93817	-2.28039	0.205842	1.81101	-1.25918	0.207965
ENSMUSG00000009108.15	Gnat2	67.5657	-0.568042	0.674532	0.465868	-1.21932	0.222723	0.375259	FALSE
ENSMUSG00000009112.4	Bcl2l13	2660.23	-0.102512	0.93141	0.144469	-0.709573	0.477969	0.640549	FALSE
ENSMUSG00000009145.6	Dqx1	160.988	0.429437	1.34671	0.188009	2.28413	0.0223638	0.0620086	FALSE
ENSMUSG00000009207.15	Lnpk	911.357	0.20298	1.15107	0.107753	1.88375	0.0595991	0.137601	FALSE
ENSMUSG00000009216.7	Fam163b	190.768	-1.02351	0.491919	0.163978	-6.24174	4.32738e-10	7.66115e-09	TRUE
ENSMUSG00000009246.14	Trpm5	6.65744	2.30924	4.95623	0.959554	2.40658	0.0161026
ENSMUSG00000009248.6	Ascl2	112.318	0.506867	1.42096	0.22321	2.27081	0.0231586	0.0637896	FALSE
ENSMUSG00000009281.6	Rarres2	1.82761	2.15443	4.45192	1.74165	1.23701	0.216085
ENSMUSG00000009291.13	Pttg1ip	1788.21	0.858983	1.81376	0.1133	7.58149	3.41597e-14	1.06818e-12	TRUE
ENSMUSG00000009292.18	Trpm2	15.842	-2.12229	0.229682	1.0272	-2.06609	0.0388197	0.0977258	FALSE
ENSMUSG00000009293.17	Ube2g2	1230.69	-0.283089	0.82183	0.167928	-1.68577	0.0918396	0.191848	FALSE
ENSMUSG00000009356.12	Lpo	19.0278	-1.71499	0.304604	0.527804	-3.24929	0.00115692	0.00513755	TRUE
ENSMUSG00000009376.15	Met	448.418	0.108463	1.07808	0.175154	0.619241	0.535758	0.688485	FALSE
ENSMUSG00000009378.4	Slc16a12	10.8498	-2.83409	0.140234	0.803908	-3.52539	0.000422856	0.00216169	TRUE
ENSMUSG00000009394.13	Syn2	28.8205	0.894768	1.85931	0.398866	2.24328	0.0248788	0.0675191	FALSE
ENSMUSG00000009406.13	Elk1	846.18	0.233594	1.17576	0.0836232	2.79341	0.00521555	0.0185962	FALSE
ENSMUSG00000009418.16	Nav1	1103.27	-0.711298	0.61077	0.081682	-8.70813	3.0892e-18	1.52342e-16	TRUE
ENSMUSG00000009470.17	Tnpo1	16692.5	-0.272536	0.827863	0.0456873	-5.96524	2.44277e-09	3.83767e-08	TRUE
ENSMUSG00000009471.4	Myod1	15.0543	0.984024	1.97797	0.668783	1.47136	0.141192	0.267079	FALSE
ENSMUSG00000009487.10	Otog	63.8334	-0.0624964	0.957606	0.332877	-0.187746	0.851076	0.911915	FALSE
ENSMUSG00000009535.13	Rnmt	4222.83	-0.000373023	0.999741	0.0596143	-0.00625728	0.995007	0.997694	FALSE
ENSMUSG00000009545.14	Kcnq1	8.33566	0.864843	1.82114	0.815048	1.0611	0.288647	0.452906	FALSE
ENSMUSG00000009549.14	Srp14	1460.33	-0.00826772	0.994286	0.0806742	-0.102483	0.918373	0.953479	FALSE
ENSMUSG00000009551.2	6330409D20Rik	2.19338	-3.52049	0.0871422	1.8493	-1.90369	0.056951
ENSMUSG00000009555.16	Cdk9	2498.81	-0.386191	0.765147	0.133683	-2.88886	0.00386646	0.0144224	FALSE
ENSMUSG00000009563.16	Tor2a	1657.95	0.138136	1.10048	0.0839566	1.64533	0.0999025	0.204786	FALSE
ENSMUSG00000009566.12	Fpgs	1359.93	-0.176851	0.884632	0.068274	-2.59032	0.00958876	0.0311106	FALSE
ENSMUSG00000009569.14	Mrtfb	499.414	0.0399557	1.02808	0.113514	0.351989	0.724846	0.831576	FALSE
ENSMUSG00000009575.14	Cbx5	17335.1	-0.306006	0.808878	0.055616	-5.50212	3.75261e-08	4.8422e-07	TRUE
ENSMUSG00000009585.18	Apobec3	1175.26	0.0821677	1.05861	0.0770619	1.06626	0.286308	0.450101	FALSE
ENSMUSG00000009614.16	Sardh	2.3273	-3.52977	0.0865832	1.95471	-1.80577	0.0709536
ENSMUSG00000009621.18	Vav2	1457.33	0.084721	1.06048	0.0716762	1.182	0.237208	0.39337	FALSE
ENSMUSG00000009628.14	Tex15	163.905	0.455482	1.37124	0.191675	2.37632	0.0174861	0.05106	FALSE
ENSMUSG00000009630.10	Ppp2cb	3559.95	0.257382	1.19531	0.119277	2.15786	0.030939	0.0811533	FALSE
ENSMUSG00000009633.3	G0s2	82.9427	0.204067	1.15194	0.265623	0.768259	0.442333	0.607331	FALSE
ENSMUSG00000009640.11	Dmap1	918.797	-0.13955	0.907802	0.0863953	-1.61525	0.106256	0.215082	FALSE
ENSMUSG00000009647.13	Mcu	600.989	0.0464101	1.03269	0.116199	0.399403	0.689596	0.805805	FALSE
ENSMUSG00000009681.10	Bcr	964.932	-0.113505	0.92434	0.107853	-1.0524	0.292615	0.457817	FALSE
ENSMUSG00000009687.14	Fxyd5	9.25616	-0.828734	0.563023	0.828426	-1.00037	0.31713	0.484602	FALSE
ENSMUSG00000009731.4	Kcnd1	201.837	0.656819	1.5766	0.176511	3.72112	0.000198338	0.00111907	TRUE
ENSMUSG00000009733.9	Tfcp2	442.188	0.219027	1.16395	0.177768	1.2321	0.217913	0.368976	FALSE
ENSMUSG00000009734.18	Pou6f2	16.1086	0.755243	1.68792	0.606881	1.24447	0.213328	0.36314	FALSE
ENSMUSG00000009739.17	Pou6f1	314.897	0.732893	1.66197	0.173334	4.22821	2.35558e-05	0.00016732	TRUE
ENSMUSG00000009741.15	Ubp1	2608.1	-0.234257	0.850122	0.0792079	-2.9575	0.00310144	0.0119482	FALSE
ENSMUSG00000009772.15	Nuak2	383.229	-0.0770981	0.947963	0.142812	-0.539858	0.589295	0.732392	FALSE
ENSMUSG00000009828.15	Ick	573.585	-0.119756	0.920343	0.103364	-1.15859	0.246623	0.405075	FALSE
ENSMUSG00000009863.14	Sdhb	2230.64	0.0164991	1.0115	0.0768248	0.214762	0.829953	0.899359	FALSE
ENSMUSG00000009876.13	Cox4i2	78.1496	2.01563	4.04358	0.335925	6.00024	1.97025e-09	3.12237e-08	TRUE
ENSMUSG00000009894.15	Snap47	1608.81	-0.142194	0.90614	0.111865	-1.27112	0.203685	0.350934	FALSE
ENSMUSG00000009905.5	Kdsr	916.281	0.819784	1.76514	0.0954582	8.58789	8.85841e-18	4.20337e-16	TRUE
ENSMUSG00000009907.17	Vps4b	2508.35	0.0213156	1.01488	0.091848	0.232074	0.81648	0.892106	FALSE
ENSMUSG00000009927.9	Rps25	18449.3	0.142677	1.10395	0.0570616	2.5004	0.0124054	0.0385188	FALSE
ENSMUSG00000009941.10	Nxf2	15.7971	1.32211	2.50032	0.549418	2.40638	0.0161114	0.0477723	FALSE
ENSMUSG00000009995.17	Taz	624.623	0.446595	1.36282	0.133063	3.35626	0.000790048	0.0037205	TRUE
ENSMUSG00000010021.13	Kif19a	25.4688	0.489316	1.40378	0.430693	1.13611	0.255908	0.416138	FALSE
ENSMUSG00000010025.19	Aldh3a2	774.324	0.00326055	1.00226	0.124098	0.0262739	0.979039	0.989036	FALSE
ENSMUSG00000010044.12	Zmynd10	90.4147	0.933514	1.90992	0.304637	3.06435	0.00218142	0.00881589	TRUE
ENSMUSG00000010045.2	Tmem115	787.779	-0.320072	0.80103	0.123418	-2.5934	0.00950325	0.0308638	FALSE
ENSMUSG00000010047.12	Hyal2	1142.45	-0.696028	0.617269	0.187301	-3.7161	0.000202325	0.00113842	TRUE
ENSMUSG00000010048.10	Ifrd2	2705.67	-0.174582	0.886024	0.081792	-2.13446	0.0328049	0.0850904	FALSE
ENSMUSG00000010051.15	Hyal1	305.907	-0.19662	0.872593	0.177484	-1.10782	0.267941	0.430092	FALSE
ENSMUSG00000010054.4	Tusc2	862.429	-0.0975649	0.934609	0.108018	-0.903225	0.366406	0.534721	FALSE
ENSMUSG00000010057.8	Nprl2	335.933	0.151215	1.1105	0.126124	1.19894	0.230551	0.385158	FALSE
ENSMUSG00000010064.15	Slc38a3	1201.57	-0.0213715	0.985296	0.0907371	-0.235532	0.813796	0.89062	FALSE
ENSMUSG00000010066.15	Cacna2d2	271.888	-0.429018	0.742767	0.204461	-2.09828	0.0358801	0.0915968	FALSE
ENSMUSG00000010067.13	Rassf1	527.611	-0.562012	0.677357	0.121926	-4.60946	4.03723e-06	3.4287e-05	TRUE
ENSMUSG00000010080.15	Epn3	57.4293	0.200804	1.14934	0.40035	0.501571	0.615969	0.75239	FALSE
ENSMUSG00000010086.17	Rnf112	37.8066	0.919746	1.89178	0.381379	2.41163	0.0158812	0.0472145	FALSE
ENSMUSG00000010095.13	Slc3a2	8457.58	0.123121	1.08909	0.077497	1.58872	0.112123	0.224536	FALSE
ENSMUSG00000010097.15	Nxf1	3019.65	-0.126443	0.916088	0.0676773	-1.86832	0.061718	0.141214	FALSE
ENSMUSG00000010110.17	Stx5a	1095.8	-0.121595	0.919171	0.0782439	-1.55405	0.120172	0.236334	FALSE
ENSMUSG00000010122.14	Slc47a1	18.315	-1.15528	0.44898	0.513111	-2.25152	0.0243529	0.0664402	FALSE
ENSMUSG00000010136.14	Pifo	224.473	0.141536	1.10308	0.176645	0.801247	0.422989	0.589821	FALSE
ENSMUSG00000010142.12	Tnfrsf13b	6.43194	0.638269	1.55646	0.84874	0.752019	0.45204
ENSMUSG00000010154.7	Spire2	571.046	0.317728	1.24637	0.0970277	3.27462	0.00105806	0.00476563	TRUE
ENSMUSG00000010175.13	Prox1	164.398	1.39251	2.62535	0.194706	7.15185	8.56132e-13	2.21468e-11	TRUE
ENSMUSG00000010205.11	Raver1	4788.16	-0.231004	0.852042	0.0533056	-4.33358	1.46707e-05	0.000109497	TRUE
ENSMUSG00000010277.7	2610507B11Rik	6659.21	-0.553807	0.68122	0.0911923	-6.07295	1.25579e-09	2.05187e-08	TRUE
ENSMUSG00000010290.7	AI597479	1456.59	0.214979	1.16069	0.0736469	2.91905	0.00351094	0.013266	FALSE
ENSMUSG00000010307.7	Tmem86a	161.818	0.833969	1.78258	0.178161	4.68098	2.85506e-06	2.50286e-05	TRUE
ENSMUSG00000010311.15	Optc	5.40161	-2.9442	0.12993	1.16041	-2.53721	0.011174
ENSMUSG00000010342.16	Tex14	5.16757	-0.128486	0.914791	1.58603	-0.0810113	0.935433
ENSMUSG00000010358.13	Ifi35	50.0883	-0.64378	0.640034	0.301575	-2.13473	0.0327835	0.0850484	FALSE
ENSMUSG00000010362.9	Rdm1	435.563	0.63587	1.55387	0.130328	4.879	1.06626e-06	1.03108e-05	TRUE
ENSMUSG00000010376.15	Nedd8	3409.3	-0.150094	0.901192	0.0561155	-2.67473	0.00747901	0.02514	FALSE
ENSMUSG00000010392.8	Gosr1	950.866	-0.000955175	0.999338	0.161753	-0.00590516	0.995288	0.997856	FALSE
ENSMUSG00000010406.12	Mrpl52	894.887	-0.350894	0.784098	0.114136	-3.07435	0.00210961	0.00857451	TRUE
ENSMUSG00000010453.12	Kansl3	1426.14	0.0959778	1.06879	0.0957789	1.00208	0.316307	0.483751	FALSE
ENSMUSG00000010461.15	Eya4	19.9164	-1.25445	0.419155	0.570828	-2.19759	0.0279784	0.0744768	FALSE
ENSMUSG00000010476.14	Ebf3	8.11244	0.363804	1.28681	0.775563	0.469085	0.639009	0.770237	FALSE
ENSMUSG00000010492.10	Uckl1os	10.9086	-2.18325	0.220179	0.75725	-2.88313	0.0039374	0.0146301	FALSE
ENSMUSG00000010517.7	Faf1	3226.7	0.460439	1.37596	0.0614963	7.48727	7.03235e-14	2.12179e-12	TRUE
ENSMUSG00000010529.6	Gm266	29.4789	0.614497	1.53102	0.390217	1.57476	0.115312	0.229458	FALSE
ENSMUSG00000010538.14	Tsacc	91.7392	0.0440375	1.031	0.271341	0.162296	0.871073	0.924931	FALSE
ENSMUSG00000010554.14	Mettl16	1730.02	-0.0509208	0.96532	0.0807832	-0.630339	0.528473	0.682673	FALSE
ENSMUSG00000010607.8	Pigyl	551.347	-0.0332668	0.977205	0.112262	-0.296333	0.766976	0.85955	FALSE
ENSMUSG00000010608.15	Rbm25	6311.04	-0.32885	0.796171	0.115718	-2.84182	0.00448572	0.0163951	FALSE
ENSMUSG00000010609.15	Psen2	294.849	-0.0590746	0.95988	0.239454	-0.246705	0.805136	0.884999	FALSE
ENSMUSG00000010651.4	Acaa1b	75.3084	-0.286716	0.819766	0.283024	-1.01304	0.311039	0.477716	FALSE
ENSMUSG00000010660.3	Plcd1	311.483	0.0321923	1.02256	0.135507	0.237569	0.812215	0.889367	FALSE
ENSMUSG00000010663.5	Fads1	4136.16	0.596484	1.51203	0.0558459	10.6809	1.2506e-26	1.22237e-24	TRUE
ENSMUSG00000010721.15	Lmbr1	193.471	0.415803	1.33404	0.176983	2.3494	0.0188038	0.0541712	FALSE
ENSMUSG00000010751.15	Tnfrsf22	286.203	-0.939392	0.521453	0.233843	-4.0172	5.88949e-05	0.000378481	TRUE
ENSMUSG00000010755.17	Cars	5045.14	-0.135652	0.910258	0.0797754	-1.70042	0.0890512	0.187293	FALSE
ENSMUSG00000010760.5	Phlda2	737.499	0.695325	1.61925	0.092307	7.53275	4.96832e-14	1.52727e-12	TRUE
ENSMUSG00000010825.17	Grid2ip	8.4379	-0.583739	0.667232	0.784134	-0.744438	0.456612	0.621417	FALSE
ENSMUSG00000010830.8	Kdelr3	39.136	-0.522423	0.696201	0.341428	-1.53011	0.125989	0.244695	FALSE
ENSMUSG00000010911.12	Apip	397.052	-0.0492052	0.966469	0.189163	-0.260121	0.79477	0.878632	FALSE
ENSMUSG00000010914.10	Pdhx	980.189	-0.250202	0.840779	0.0846903	-2.95431	0.00313365	0.0120524	FALSE
ENSMUSG00000010936.11	Vac14	1460.28	-0.249105	0.841418	0.0678092	-3.67362	0.000239139	0.00131785	TRUE
ENSMUSG00000011034.6	Slc5a1	2.49082	-2.68602	0.155391	1.63353	-1.64431	0.100112
ENSMUSG00000011096.17	Akt1s1	1548.55	0.180458	1.13324	0.152348	1.18451	0.236211	0.392076	FALSE
ENSMUSG00000011114.18	Tbrg1	3759.98	0.196852	1.14619	0.0550869	3.57347	0.000352278	0.0018448	TRUE
ENSMUSG00000011148.14	Adssl1	299.116	0.235134	1.17702	0.185551	1.26722	0.205077	0.35296	FALSE
ENSMUSG00000011154.17	Cfap161	31.8424	1.68142	3.20744	0.475424	3.53668	0.000405193	0.00208511	TRUE
ENSMUSG00000011158.8	Brf1	620.944	-0.338861	0.790665	0.117353	-2.88753	0.00388285	0.0144736	FALSE
ENSMUSG00000011171.11	Vipr2	7.46218	-3.48359	0.0893996	1.3587	-2.56392	0.0103498	0.0331319	FALSE
ENSMUSG00000011179.8	Odc1	26901.2	-0.277602	0.824961	0.053041	-5.23373	1.66126e-07	1.91097e-06	TRUE
ENSMUSG00000011254.16	Thg1l	1504.06	-0.18131	0.881902	0.0844774	-2.14626	0.0318522	0.083108	FALSE
ENSMUSG00000011256.16	Adam19	1844.22	-0.901546	0.535313	0.0865816	-10.4127	2.17032e-25	1.90463e-23	TRUE
ENSMUSG00000011257.19	Pabpc4	15895	-0.0203252	0.98601	0.0514645	-0.394937	0.692889	0.80861	FALSE
ENSMUSG00000011263.16	Exoc3l2	86.9177	-0.478523	0.717712	0.249819	-1.91548	0.0554315	0.129666	FALSE
ENSMUSG00000011267.8	Zfp296	134.806	-0.348321	0.785498	0.185491	-1.87783	0.0604042	0.139027	FALSE
ENSMUSG00000011305.11	Plin5	103.782	-0.155859	0.897598	0.231391	-0.673576	0.500581	0.659536	FALSE
ENSMUSG00000011306.7	Sugp1	1410.59	-0.31631	0.803122	0.0748008	-4.22869	2.35053e-05	0.000167034	TRUE
ENSMUSG00000011382.8	Dhdh	1145.6	0.492371	1.40676	0.0951868	5.17268	2.30755e-07	2.57987e-06	TRUE
ENSMUSG00000011427.16	Zfp790	213.287	-0.127196	0.915609	0.239818	-0.530386	0.595845	0.737039	FALSE
ENSMUSG00000011463.5	Cpb1	6.58907	-1.58837	0.332548	0.962565	-1.65014	0.0989146
ENSMUSG00000011486.14	Slc25a41	9.52538	-0.274458	0.826761	0.724633	-0.378754	0.70487	0.816753	FALSE
ENSMUSG00000011589.9	Fsd1	433.575	-0.642247	0.640714	0.22847	-2.81107	0.00493767	0.0177724	FALSE
ENSMUSG00000011632.7	Pinlyp	2.14512	-0.759795	0.59058	1.5515	-0.489715	0.624335
ENSMUSG00000011658.16	Fuz	458.452	0.336252	1.26247	0.251931	1.3347	0.181975	0.323149	FALSE
ENSMUSG00000011751.16	Sptbn4	707.285	0.581864	1.49678	0.0952419	6.10932	1.00054e-09	1.66992e-08	TRUE
ENSMUSG00000011752.7	Pgam1	39496.9	0.0632733	1.04483	0.0707378	0.894476	0.371067	0.539273	FALSE
ENSMUSG00000011831.16	Evi5	1492.61	0.274918	1.20993	0.090361	3.04244	0.00234668	0.00938326	TRUE
ENSMUSG00000011832.15	Evi5l	213.644	0.68498	1.60768	0.255569	2.68021	0.0073575	0.0247673	FALSE
ENSMUSG00000011837.4	Snapc2	462.675	0.108299	1.07796	0.109451	0.989481	0.322428	0.490402	FALSE
ENSMUSG00000011877.13	Git1	2426.91	-0.214161	0.862047	0.0655771	-3.26579	0.0010916	0.0048951	TRUE
ENSMUSG00000011884.13	Gltp	1240.01	-0.282099	0.822393	0.0970536	-2.90663	0.00365341	0.0137281	FALSE
ENSMUSG00000011958.17	Bnip2	1478.33	-0.0282307	0.980622	0.0925605	-0.304998	0.760368	0.854991	FALSE
ENSMUSG00000011960.12	Ccnt1	2212.01	-0.166749	0.890848	0.136223	-1.22408	0.22092	0.373107	FALSE
ENSMUSG00000012017.4	Scarf2	85.7278	2.4913	5.62284	0.349216	7.13398	9.75093e-13	2.50653e-11	TRUE
ENSMUSG00000012076.8	Brms1l	3378.96	-0.20626	0.866781	0.0873951	-2.36008	0.0182708	0.0528785	FALSE
ENSMUSG00000012114.17	Med15	1120.86	0.267448	1.20368	0.164483	1.62599	0.103951	0.211517	FALSE
ENSMUSG00000012117.13	Dhdds	964.125	-0.101363	0.932152	0.118185	-0.857659	0.391081	0.558936	FALSE
ENSMUSG00000012123.17	Crybg2	263.776	-0.654149	0.63545	0.323282	-2.02346	0.0430253	0.106201	FALSE
ENSMUSG00000012126.16	Ubxn11	132.479	1.26883	2.40966	0.293476	4.32346	1.53603e-05	0.000114174	TRUE
ENSMUSG00000012187.13	Mogat1	3.30335	-0.0783329	0.947151	1.29413	-0.0605295	0.951734
ENSMUSG00000012282.2	Wnt8a	137.692	-1.99591	0.25071	0.229077	-8.71283	2.96379e-18	1.466e-16	TRUE
ENSMUSG00000012296.16	Tjap1	1861.92	0.275949	1.21079	0.114373	2.41271	0.0158345	0.0470968	FALSE
ENSMUSG00000012350.15	Ehf	15.9001	-1.86571	0.274388	0.56968	-3.27501	0.00105658	0.00476029	TRUE
ENSMUSG00000012396.12	Nanog	3971.8	0.781824	1.7193	0.0612117	12.7725	2.33644e-37	4.23753e-35	TRUE
ENSMUSG00000012405.16	Rpl15	29944.7	0.12413	1.08985	0.0992391	1.25082	0.211001	0.360344	FALSE
ENSMUSG00000012422.14	Tmem167	2964.41	-0.12836	0.914871	0.0613249	-2.09312	0.0363386	0.0925502	FALSE
ENSMUSG00000012428.9	Steap4	3.65748	-1.13126	0.456516	1.3109	-0.862967	0.388156
ENSMUSG00000012429.9	Mplkip	1647.78	0.413279	1.33171	0.0920407	4.49018	7.11643e-06	5.73071e-05	TRUE
ENSMUSG00000012443.4	Kif11	6448.65	0.183728	1.13582	0.0555145	3.30955	0.000934466	0.00428945	TRUE
ENSMUSG00000012483.4	Rpa3	1647.22	0.089736	1.06418	0.0808294	1.11019	0.266917	0.428828	FALSE
ENSMUSG00000012519.14	Mlkl	74.3132	1.2867	2.4397	0.34191	3.76328	0.000167702	0.000963922	TRUE
ENSMUSG00000012535.14	Tnpo3	7378.78	-0.0253679	0.98257	0.0487429	-0.520443	0.602755	0.742548	FALSE
ENSMUSG00000012609.19	Ttll5	872.677	-0.0035422	0.997548	0.139134	-0.0254589	0.979689	0.989203	FALSE
ENSMUSG00000012640.16	Zfp715	402.923	-0.49423	0.709941	0.1469	-3.36439	0.000767137	0.00362535	TRUE
ENSMUSG00000012705.16	Retn	4.89468	-1.58775	0.332691	1.13862	-1.39445	0.163182
ENSMUSG00000012819.15	Cdh23	42.3939	1.05423	2.07662	0.43352	2.4318	0.0150239	0.0452214	FALSE
ENSMUSG00000012848.15	Rps5	26284.6	0.105104	1.07557	0.0739852	1.42061	0.155429	0.287194	FALSE
ENSMUSG00000013033.16	Adgrl1	4524.16	0.0790134	1.0563	0.063852	1.23744	0.215922	0.366448	FALSE
ENSMUSG00000013076.17	Amotl1	2175.26	0.653322	1.57279	0.0673518	9.70014	3.01096e-22	2.12761e-20	TRUE
ENSMUSG00000013083.8	2200002J24Rik	7.81949	-0.34177	0.789072	0.789257	-0.433028	0.664994	0.788121	FALSE
ENSMUSG00000013089.15	Etv5	4245.28	-0.148234	0.902355	0.0911218	-1.62676	0.103788	0.211238	FALSE
ENSMUSG00000013150.15	Gfod2	444.595	-0.192991	0.87479	0.158035	-1.22119	0.222013	0.374449	FALSE
ENSMUSG00000013155.10	Enkd1	653.735	0.0163293	1.01138	0.0931285	0.175342	0.860811	0.918316	FALSE
ENSMUSG00000013158.6	4933405L10Rik	4.30171	1.14751	2.21531	1.06663	1.07582	0.282006
ENSMUSG00000013160.7	Atp6v0d1	1943.24	0.312692	1.24202	0.069731	4.48426	7.31673e-06	5.87751e-05	TRUE
ENSMUSG00000013236.17	Ptprs	4497.53	-0.0224606	0.984552	0.0793645	-0.283005	0.777173	0.866279	FALSE
ENSMUSG00000013275.9	Slc41a1	778.732	0.17103	1.12586	0.158457	1.07935	0.280432	0.444083	FALSE
ENSMUSG00000013338.16	Fer1l4	9.25091	1.27197	2.4149	0.858565	1.4815	0.138473	0.263131	FALSE
ENSMUSG00000013367.5	Iglon5	261.363	-0.00933763	0.993549	0.155792	-0.0599363	0.952206	0.973498	FALSE
ENSMUSG00000013415.9	Igf2bp1	10678.6	-0.246353	0.843025	0.0758219	-3.2491	0.00115769	0.00513784	TRUE
ENSMUSG00000013418.8	B4galnt2	16.2351	1.02358	2.03296	0.545902	1.87503	0.0607889	0.139696	FALSE
ENSMUSG00000013419.7	Zfp651	422.424	-0.11482	0.923497	0.118208	-0.971337	0.331381	0.499326	FALSE
ENSMUSG00000013465.19	Nelfb	2524.21	0.201227	1.14968	0.0897649	2.24171	0.0249802	0.0677215	FALSE
ENSMUSG00000013483.14	Card14	4.77225	2.01199	4.03338	1.048	1.91983	0.0548791
ENSMUSG00000013495.15	Tmem175	381.827	0.968412	1.95669	0.121737	7.95494	1.79219e-15	6.51534e-14	TRUE
ENSMUSG00000013523.13	Bcas1	71.8886	-1.10444	0.465084	0.347284	-3.18021	0.00147166	0.00631823	TRUE
ENSMUSG00000013539.14	Tango2	191.007	-0.159076	0.895598	0.237852	-0.668803	0.503621	0.662098	FALSE
ENSMUSG00000013584.5	Aldh1a2	10.767	0.0401564	1.02823	0.894095	0.0449129	0.964177	0.980455	FALSE
ENSMUSG00000013593.12	Ndufs2	4763.24	0.121355	1.08776	0.0878685	1.3811	0.167248	0.303737	FALSE
ENSMUSG00000013611.14	Snx31	27.106	1.59822	3.0277	0.570011	2.80384	0.0050498	0.0180922	FALSE
ENSMUSG00000013622.15	Atraid	540.613	0.74099	1.67132	0.199587	3.71262	0.000205125	0.00115139	TRUE
ENSMUSG00000013629.16	Cad	13467.8	-0.352866	0.783027	0.0922363	-3.82567	0.000130417	0.000769073	TRUE
ENSMUSG00000013646.17	Sh3bp5l	1198.42	-0.25249	0.839446	0.168863	-1.49524	0.134851	0.257809	FALSE
ENSMUSG00000013662.6	Atad1	4258.18	-0.105332	0.929591	0.0610775	-1.72457	0.0846051	0.18003	FALSE
ENSMUSG00000013663.7	Pten	6822.19	-0.486822	0.713595	0.0650057	-7.4889	6.94513e-14	2.10325e-12	TRUE
ENSMUSG00000013698.12	Pea15a	1387.46	-0.19903	0.871136	0.0700087	-2.84294	0.00446999	0.0163559	FALSE
ENSMUSG00000013701.13	Timm23	5154.3	-0.341527	0.789205	0.0562751	-6.06889	1.28798e-09	2.10027e-08	TRUE
ENSMUSG00000013736.16	Trnt1	2414.45	-0.496698	0.708727	0.0729733	-6.80657	9.99528e-12	2.21374e-10	TRUE
ENSMUSG00000013766.11	Ly6g6e	18.6371	0.826238	1.77306	0.59573	1.38693	0.165462	0.301264	FALSE
ENSMUSG00000013787.15	Ehmt2	4849.19	0.00978245	1.0068	0.0565561	0.172969	0.862676	0.919275	FALSE
ENSMUSG00000013822.7	Elof1	1353.48	-0.240949	0.846189	0.120627	-1.99747	0.0457746	0.111586	FALSE
ENSMUSG00000013833.15	Med16	1196.62	0.0237348	1.01659	0.102786	0.230914	0.817382	0.892509	FALSE
ENSMUSG00000013846.10	St3gal1	124.191	-0.453281	0.73038	0.26046	-1.74031	0.0818051	0.175519	FALSE
ENSMUSG00000013858.14	Tmem259	2314.01	-0.0402858	0.972462	0.0684104	-0.588883	0.55594	0.705519	FALSE
ENSMUSG00000013878.18	Rnf170	636.63	0.0141548	1.00986	0.109488	0.129282	0.897135	0.941671	FALSE
ENSMUSG00000013921.15	Clip3	1064.85	-0.847602	0.555708	0.118099	-7.17702	7.12458e-13	1.86969e-11	TRUE
ENSMUSG00000013928.13	Thap8	1.96873	0.455106	1.37088	1.67238	0.272131	0.785521
ENSMUSG00000013936.12	Myl2	3.95773	-1.17236	0.443696	1.72669	-0.678961	0.497163
ENSMUSG00000013973.12	Dedd	852.557	0.263219	1.20015	0.0839646	3.13488	0.00171925	0.00720128	TRUE
ENSMUSG00000013997.10	Nit1	928.451	-0.153305	0.899188	0.081006	-1.89251	0.0584225	0.135382	FALSE
ENSMUSG00000014030.15	Pax5	5.16536	0.773237	1.7091	1.12396	0.687956	0.49148
ENSMUSG00000014039.18	Prdm15	520.616	0.378309	1.29982	0.28026	1.34985	0.177064	0.316736	FALSE
ENSMUSG00000014074.17	Rnf168	1866.43	-0.0262667	0.981958	0.0669995	-0.392042	0.695027	0.810005	FALSE
ENSMUSG00000014075.15	Tctex1d2	363.818	0.373465	1.29546	0.130792	2.85542	0.00429799	0.0158187	FALSE
ENSMUSG00000014077.13	Chp1	1602.44	-0.230806	0.852159	0.0765408	-3.01546	0.0025659	0.0101227	FALSE
ENSMUSG00000014158.12	Trpv4	16.6637	-1.7087	0.305936	0.678254	-2.51926	0.0117602	0.0368252	FALSE
ENSMUSG00000014164.15	Klhl3	106.916	-0.0596225	0.959515	0.216954	-0.274816	0.783458	0.870728	FALSE
ENSMUSG00000014177.10	Tvp23b	854.475	0.249899	1.18912	0.083131	3.00609	0.0026463	0.0103861	FALSE
ENSMUSG00000014195.15	Dnajc7	4221.29	-0.218642	0.859374	0.0748903	-2.9195	0.00350597	0.0132533	FALSE
ENSMUSG00000014198.15	Zfp385c	40.2489	0.955672	1.93948	0.523412	1.82585	0.0678728	0.152141	FALSE
ENSMUSG00000014226.10	Cacybp	7782.62	-0.284732	0.820894	0.0664184	-4.28695	1.81146e-05	0.000132594	TRUE
ENSMUSG00000014232.14	Cluap1	310.246	-0.303375	0.810354	0.145473	-2.08544	0.0370292	0.0940011	FALSE
ENSMUSG00000014243.5	Zswim7	247.137	-0.168874	0.889536	0.152661	-1.10621	0.268636	0.430996	FALSE
ENSMUSG00000014245.8	Pigl	246.944	-0.356806	0.780891	0.138317	-2.57964	0.00989048	0.0319119	FALSE
ENSMUSG00000014294.4	Ndufa2	1426.22	0.0460033	1.0324	0.084553	0.544077	0.586388	0.729878	FALSE
ENSMUSG00000014301.13	Pam16	627.825	0.0932892	1.0668	0.127188	0.733477	0.463268	0.627077	FALSE
ENSMUSG00000014303.13	Glis2	601.251	0.118601	1.08568	0.218623	0.542489	0.587482	0.730849	FALSE
ENSMUSG00000014313.15	Cox6c	3570.38	0.0124613	1.00867	0.0694062	0.179541	0.857513	0.915778	FALSE
ENSMUSG00000014329.14	Bicc1	92.1049	-0.462218	0.725869	0.24656	-1.87467	0.0608382	0.139769	FALSE
ENSMUSG00000014349.7	Ube2z	4569.84	0.0545711	1.03855	0.0599446	0.910359	0.362633	0.531446	FALSE
ENSMUSG00000014351.12	Gip	2.15573	-2.37075	0.193345	1.7476	-1.35658	0.174916
ENSMUSG00000014353.15	Tmem87b	701.492	0.652591	1.57199	0.125853	5.18533	2.15634e-07	2.42577e-06	TRUE
ENSMUSG00000014355.10	Anapc1	7287.64	0.276253	1.21105	0.0796624	3.46779	0.000524751	0.00260905	TRUE
ENSMUSG00000014361.5	Mertk	253.502	-0.409693	0.752784	0.138788	-2.95193	0.00315792	0.0121236	FALSE
ENSMUSG00000014402.15	Tsg101	2279.45	-0.159044	0.895619	0.113927	-1.39601	0.162712	0.297285	FALSE
ENSMUSG00000014418.16	Hps5	517.279	0.132802	1.09642	0.210001	0.632388	0.527133	0.681391	FALSE
ENSMUSG00000014426.9	Map3k4	3466.44	0.0447476	1.0315	0.063592	0.703667	0.48164	0.643833	FALSE
ENSMUSG00000014444.17	Piezo1	3564.98	-0.0707633	0.952134	0.101358	-0.69815	0.485084	0.646703	FALSE
ENSMUSG00000014470.4	Rnf166	284.169	-0.0869016	0.941543	0.170414	-0.509944	0.610091	0.748254	FALSE
ENSMUSG00000014496.8	Ankrd28	3134.77	0.00565286	1.00393	0.066473	0.08504	0.93223	0.961202	FALSE
ENSMUSG00000014498.9	Ankrd52	861.705	0.234931	1.17685	0.122426	1.91896	0.0549888	0.128907	FALSE
ENSMUSG00000014504.16	Srp19	1914.91	-0.214765	0.861686	0.0834574	-2.57335	0.010072	0.0324014	FALSE
ENSMUSG00000014547.10	Wdfy2	764.722	-0.262508	0.833638	0.0911343	-2.88045	0.00397106	0.0147451	FALSE
ENSMUSG00000014550.14	Rbsn	1464.72	-0.0670932	0.954559	0.0693889	-0.966916	0.333586	0.50167	FALSE
ENSMUSG00000014551.8	Mrps25	1406.07	-0.0387545	0.973495	0.0827483	-0.468341	0.639541	0.770621	FALSE
ENSMUSG00000014554.13	Dguok	542.197	0.34874	1.27345	0.111226	3.13543	0.001716	0.00719319	TRUE
ENSMUSG00000014592.20	Camta1	1447.75	0.374418	1.29632	0.155354	2.41009	0.0159486	0.0473583	FALSE
ENSMUSG00000014599.10	Csf1	38.6904	-0.68389	0.622485	0.388909	-1.75848	0.0786656	0.170052	FALSE
ENSMUSG00000014601.13	Strip1	1943.09	0.148271	1.10824	0.0662191	2.2391	0.0251494	0.0681125	FALSE
ENSMUSG00000014602.15	Kif1a	3561.41	0.66842	1.58933	0.173524	3.85204	0.000117137	0.000697725	TRUE
ENSMUSG00000014603.3	Alx3	3.42279	-1.10947	0.463465	1.66299	-0.667154	0.504674
ENSMUSG00000014606.14	Slc25a11	2395.78	0.0746266	1.05309	0.0765148	0.975322	0.3294	0.497254	FALSE
ENSMUSG00000014609.16	Chrne	4.41886	0.196291	1.14575	1.01009	0.194331	0.845917
ENSMUSG00000014633.15	Cmc2	405.46	0.0845695	1.06037	0.128617	0.657531	0.51084	0.668251	FALSE
ENSMUSG00000014668.15	Chfr	2197.43	0.0838887	1.05987	0.0867477	0.967041	0.333523	0.501668	FALSE
ENSMUSG00000014725.16	Adam28	4.13626	-0.339344	0.7904	1.11167	-0.305255	0.760172
ENSMUSG00000014748.13	Tex261	1133.29	-0.308818	0.807303	0.0920017	-3.35665	0.000788919	0.00371646	TRUE
ENSMUSG00000014763.8	Fam120b	513.773	-0.279663	0.823783	0.0997484	-2.80368	0.00505224	0.0180969	FALSE
ENSMUSG00000014767.17	Tbp	1242.92	-0.105065	0.929763	0.0848241	-1.23862	0.215488	0.366015	FALSE
ENSMUSG00000014769.10	Psmb1	5619.25	0.0291772	1.02043	0.0691876	0.421712	0.673235	0.794823	FALSE
ENSMUSG00000014771.13	Pdcd2	821.672	-0.0701925	0.952511	0.092092	-0.7622	0.445941	0.610918	FALSE
ENSMUSG00000014773.13	Dll1	41.3147	-1.03448	0.488191	0.575477	-1.79761	0.0722393	0.159217	FALSE
ENSMUSG00000014776.7	Nol3	11.6314	-0.230105	0.852573	0.716677	-0.321072	0.748156	0.846655	FALSE
ENSMUSG00000014778.10	Fhod1	553.209	-0.018143	0.987503	0.148254	-0.122378	0.9026	0.944978	FALSE
ENSMUSG00000014782.16	Plekhg4	29.9742	0.129207	1.09369	0.578765	0.223246	0.823344	0.895826	FALSE
ENSMUSG00000014786.8	Slc9a5	579.121	0.747026	1.67833	0.103472	7.21959	5.21447e-13	1.39993e-11	TRUE
ENSMUSG00000014791.10	Elmo3	202.866	0.549927	1.46401	0.188839	2.91215	0.00358947	0.0135096	FALSE
ENSMUSG00000014813.9	Stc1	377.894	0.548775	1.46284	0.193536	2.83552	0.00457506	0.0166714	FALSE
ENSMUSG00000014837.15	4931428F04Rik	656.981	-0.0403569	0.972414	0.141455	-0.285299	0.775415	0.86497	FALSE
ENSMUSG00000014846.12	Tppp3	238.871	0.543099	1.4571	0.142579	3.80912	0.000139464	0.000816524	TRUE
ENSMUSG00000014850.15	Msh3	1115.12	-0.103075	0.931046	0.075966	-1.35686	0.174825	0.313852	FALSE
ENSMUSG00000014856.12	Tmem208	425.609	-0.379606	0.768648	0.151645	-2.50326	0.0123056	0.0382672	FALSE
ENSMUSG00000014859.9	E2f4	4234.36	-0.411553	0.751814	0.0633401	-6.49751	8.16585e-11	1.5963e-09	TRUE
ENSMUSG00000014867.9	Surf4	5245.06	-0.228932	0.853266	0.0600759	-3.81072	0.000138565	0.000812425	TRUE
ENSMUSG00000014873.15	Surf2	790.469	-0.438961	0.737666	0.0896914	-4.89413	9.87424e-07	9.64381e-06	TRUE
ENSMUSG00000014905.4	Dnajb9	335.276	-0.325086	0.798251	0.168994	-1.92366	0.0543977	0.127797	FALSE
ENSMUSG00000014907.10	Naf1	3290.07	-0.29817	0.813283	0.0980055	-3.04239	0.00234711	0.00938326	TRUE
ENSMUSG00000014932.15	Yes1	1522.96	0.298637	1.22998	0.0860934	3.46875	0.000522884	0.00260214	TRUE
ENSMUSG00000014956.15	Ppp1cb	10516.6	0.333887	1.2604	0.0667918	4.99892	5.76511e-07	5.9977e-06	TRUE
ENSMUSG00000014959.12	Gorasp2	2704.39	-0.268621	0.830113	0.0747002	-3.59598	0.000323168	0.00171102	TRUE
ENSMUSG00000014980.14	Tsen15	663.349	0.231301	1.17389	0.0978338	2.36423	0.0180677	0.0523938	FALSE
ENSMUSG00000015001.17	Oc90	6.12395	-0.587863	0.665328	0.942069	-0.624013	0.532619
ENSMUSG00000015002.18	Efr3a	5094.74	0.146096	1.10657	0.0552711	2.64326	0.00821122	0.0272588	FALSE
ENSMUSG00000015013.9	Trappc2l	310.941	0.0187697	1.0131	0.160513	0.116936	0.906911	0.947122	FALSE
ENSMUSG00000015016.8	Acsf3	671.921	0.0781552	1.05567	0.0914312	0.854798	0.392663	0.560363	FALSE
ENSMUSG00000015023.7	Ddx19a	2081.53	-0.279615	0.823811	0.0661929	-4.22425	2.39739e-05	0.000169905	TRUE
ENSMUSG00000015027.11	Galns	251	0.19457	1.14438	0.138539	1.40443	0.160189	0.293795	FALSE
ENSMUSG00000015053.14	Gata2	2.97509	0.309882	1.23961	1.5133	0.204773	0.83775
ENSMUSG00000015083.11	C8g	77.1358	0.47966	1.39442	0.272191	1.76222	0.0780316	0.16895	FALSE
ENSMUSG00000015085.8	Entpd2	65.2336	0.982536	1.97594	0.295232	3.32801	0.000874687	0.00405496	TRUE
ENSMUSG00000015087.14	Rabl6	4029.49	0.036262	1.02545	0.110098	0.32936	0.741884	0.842385	FALSE
ENSMUSG00000015090.13	Ptgds	2.70191	0.62051	1.53742	1.31242	0.472799	0.636357
ENSMUSG00000015092.9	Edf1	2572.34	-0.0733524	0.950427	0.0648372	-1.13133	0.257916	0.418194	FALSE
ENSMUSG00000015093.15	Clic3	2.75576	0.784893	1.72296	1.26648	0.619742	0.535428
ENSMUSG00000015094.16	Npdc1	501.914	-0.529661	0.692718	0.126503	-4.18694	2.82736e-05	0.000196437	TRUE
ENSMUSG00000015095.12	Fbxw5	1061.82	0.0468724	1.03302	0.123645	0.379089	0.704622	0.816697	FALSE
ENSMUSG00000015112.15	Slc25a13	2633.23	-0.389302	0.763499	0.0832342	-4.67718	2.90843e-06	2.5469e-05	TRUE
ENSMUSG00000015120.15	Ube2i	9688	-0.1328	0.91206	0.0558434	-2.37807	0.0174033	0.0508638	FALSE
ENSMUSG00000015126.9	Tsr3	935.685	0.0665965	1.04724	0.0850178	0.783325	0.433436	0.599626	FALSE
ENSMUSG00000015127.14	Unkl	517.829	-0.212193	0.863224	0.131068	-1.61894	0.105459	0.21392	FALSE
ENSMUSG00000015133.17	Lrrk1	96.6893	-0.233697	0.850453	0.24691	-0.946486	0.343901	0.51218	FALSE
ENSMUSG00000015134.15	Aldh1a3	52.9301	-0.490416	0.71182	0.357763	-1.37078	0.170442	0.307983	FALSE
ENSMUSG00000015143.15	Actn1	6613.43	-0.0480113	0.967269	0.0721521	-0.665418	0.505783	0.664138	FALSE
ENSMUSG00000015149.14	Sirt2	703.095	-0.0136894	0.990556	0.105546	-0.129701	0.896803	0.941505	FALSE
ENSMUSG00000015165.16	Hnrnpl	15793.3	0.0115492	1.00804	0.0473989	0.243659	0.807495	0.885947	FALSE
ENSMUSG00000015176.11	Nolc1	8580.39	-0.442071	0.736077	0.0551866	-8.01047	1.14273e-15	4.23926e-14	TRUE
ENSMUSG00000015189.12	Casd1	475.101	-0.222866	0.856861	0.183329	-1.21566	0.224113	0.377268	FALSE
ENSMUSG00000015202.13	Cnksr3	1261.7	-0.328608	0.796304	0.0816288	-4.02564	5.68198e-05	0.000367024	TRUE
ENSMUSG00000015214.14	Mtmr1	365.186	0.406651	1.32561	0.131526	3.09179	0.00198955	0.00817197	TRUE
ENSMUSG00000015217.11	Hmgb3	2585.99	-0.00149692	0.998963	0.0714888	-0.0209391	0.983294	0.991372	FALSE
ENSMUSG00000015222.17	Map2	372.49	-0.220696	0.858152	0.135473	-1.62908	0.103297	0.210448	FALSE
ENSMUSG00000015224.10	Cyp2j9	91.0742	0.442633	1.35908	0.239378	1.84909	0.0644446	0.146081	FALSE
ENSMUSG00000015243.4	Abca1	5.85648	-2.55885	0.169711	1.03968	-2.46119	0.0138478
ENSMUSG00000015247.10	Nipsnap3b	419.562	0.0327132	1.02293	0.116968	0.279676	0.779726	0.868355	FALSE
ENSMUSG00000015289.4	Lage3	988.713	-0.0415827	0.971588	0.11804	-0.352276	0.724632	0.831447	FALSE
ENSMUSG00000015290.15	Ubl4a	978.452	-0.0285056	0.980435	0.0922054	-0.309153	0.757205	0.853287	FALSE
ENSMUSG00000015291.10	Gdi1	3299.87	0.478027	1.39284	0.130717	3.65696	0.000255224	0.00139285	TRUE
ENSMUSG00000015305.6	Sash1	1135.74	0.645239	1.564	0.0808755	7.97817	1.48517e-15	5.43553e-14	TRUE
ENSMUSG00000015312.9	Gadd45b	319.316	0.712477	1.63862	0.168253	4.23455	2.2901e-05	0.000163308	TRUE
ENSMUSG00000015316.11	Slamf1	54.2003	-0.700047	0.615552	0.314973	-2.22256	0.0262453	0.0705536	FALSE
ENSMUSG00000015335.16	Zdhhc12	956.123	0.094282	1.06753	0.113865	0.828013	0.407663	0.575126	FALSE
ENSMUSG00000015337.5	Endog	233.499	-0.460716	0.726625	0.230509	-1.9987	0.0456413	0.111311	FALSE
ENSMUSG00000015340.10	Cybb	6.4538	-2.08516	0.235671	1.48586	-1.40334	0.160517
ENSMUSG00000015341.17	Golga7	2529.13	0.0758702	1.054	0.0672765	1.12774	0.259432	0.420026	FALSE
ENSMUSG00000015342.6	Xk	243.155	0.0218494	1.01526	0.153074	0.142738	0.886497	0.935498	FALSE
ENSMUSG00000015354.8	Pcolce2	259.365	-0.285659	0.820367	0.2088	-1.3681	0.171281	0.309067	FALSE
ENSMUSG00000015357.10	Clpx	1459.66	-0.16521	0.891799	0.0976344	-1.69213	0.0906217	0.189814	FALSE
ENSMUSG00000015363.13	Trabd	1613.1	0.195854	1.1454	0.0716341	2.73409	0.00625533	0.0216326	FALSE
ENSMUSG00000015377.10	Dennd6b	448.506	0.250095	1.18929	0.118016	2.11917	0.0340763	0.0878856	FALSE
ENSMUSG00000015396.4	Cd83	6.56602	-1.08221	0.472304	0.901251	-1.20079	0.229833
ENSMUSG00000015401.12	Cltrn	8.9927	-0.25945	0.835406	0.752682	-0.344701	0.730319	0.835916	FALSE
ENSMUSG00000015451.16	C4a	73.6759	0.995689	1.99403	0.406733	2.44802	0.0143644	0.0435981	FALSE
ENSMUSG00000015452.14	Ager	36.4568	0.0878832	1.06281	0.418126	0.210184	0.833524	0.901512	FALSE
ENSMUSG00000015461.15	Atf6b	1448.27	-0.272144	0.828088	0.0864017	-3.14976	0.00163407	0.00689936	TRUE
ENSMUSG00000015467.14	Egfl8	25.3493	-0.0656416	0.95552	0.551251	-0.119077	0.905214	0.946379	FALSE
ENSMUSG00000015468.14	Notch4	156.284	-0.77799	0.583179	0.846314	-0.919269	0.357955	0.526672	FALSE
ENSMUSG00000015474.16	Ppt2	1370.04	0.0929522	1.06655	0.0934776	0.994379	0.320038	0.487631	FALSE
ENSMUSG00000015476.6	Prrt1	13.1965	-0.607888	0.656157	0.560626	-1.0843	0.278231	0.441572	FALSE
ENSMUSG00000015478.13	Rnf5	1549.85	0.489572	1.40403	0.0681461	7.18416	6.76219e-13	1.77744e-11	TRUE
ENSMUSG00000015484.3	Fam163a	8.8067	0.717062	1.64383	0.75275	0.95259	0.340798	0.509139	FALSE
ENSMUSG00000015488.14	Cacfd1	1130	-0.231594	0.851694	0.0928138	-2.49525	0.0125869	0.0389785	FALSE
ENSMUSG00000015501.10	Hivep2	315.363	0.601833	1.51764	0.126849	4.74447	2.09057e-06	1.87946e-05	TRUE
ENSMUSG00000015522.18	Arnt	2505.57	0.407729	1.3266	0.0654828	6.2265	4.76971e-10	8.35365e-09	TRUE
ENSMUSG00000015536.14	Mocs2	461.919	-0.118784	0.920964	0.130355	-0.911234	0.362172	0.53106	FALSE
ENSMUSG00000015542.17	Nat9	349.952	0.578072	1.49285	0.150978	3.82885	0.000128746	0.000760867	TRUE
ENSMUSG00000015568.16	Lpl	1081.5	0.705691	1.63093	0.0776506	9.08804	1.00843e-19	5.59883e-18	TRUE
ENSMUSG00000015575.15	Atp6v0e	1533.42	-0.0329135	0.977444	0.0996051	-0.33044	0.741068	0.841933	FALSE
ENSMUSG00000015597.17	Zfp318	1153.19	0.298468	1.22984	0.148132	2.01488	0.0439174	0.107945	FALSE
ENSMUSG00000015599.9	Ttbk1	86.5776	-0.897555	0.536796	0.255321	-3.5154	0.000439099	0.00223238	TRUE
ENSMUSG00000015605.6	Srf	1820.18	-0.555357	0.680489	0.103993	-5.34034	9.27707e-08	1.12004e-06	TRUE
ENSMUSG00000015619.10	Gata3	40.5765	-0.400944	0.757363	0.329822	-1.21564	0.224123	0.377268	FALSE
ENSMUSG00000015647.9	Lama5	9324.3	-0.147534	0.902792	0.121857	-1.21071	0.226005	0.379379	FALSE
ENSMUSG00000015652.9	Steap1	209.41	0.296238	1.22794	0.151092	1.96065	0.0499203	0.119167	FALSE
ENSMUSG00000015653.13	Steap2	773.352	0.794598	1.73459	0.0972877	8.16751	3.14831e-16	1.25648e-14	TRUE
ENSMUSG00000015656.17	Hspa8	48483.8	-0.15274	0.899541	0.0636829	-2.39844	0.0164652	0.0486269	FALSE
ENSMUSG00000015659.12	Serac1	432.782	0.316581	1.24538	0.151871	2.08454	0.0371115	0.0941662	FALSE
ENSMUSG00000015668.13	Pdzd11	898.585	-0.0858066	0.942258	0.0803495	-1.06792	0.285558	0.449287	FALSE
ENSMUSG00000015671.11	Psma2	6476.43	0.021748	1.01519	0.062732	0.346681	0.728831	0.834798	FALSE
ENSMUSG00000015672.4	Mrpl32	624.364	0.0960135	1.06882	0.117722	0.815596	0.414731	0.581786	FALSE
ENSMUSG00000015697.14	Setdb1	3407.36	-0.249904	0.840953	0.0601431	-4.15515	3.25077e-05	0.000222484	TRUE
ENSMUSG00000015702.13	Anxa9	30.2963	-0.333745	0.793474	0.48669	-0.685745	0.492874	0.653177	FALSE
ENSMUSG00000015709.9	Arnt2	1176.79	2.38467	5.22223	0.804535	2.96403	0.00303638	0.0117364	FALSE
ENSMUSG00000015711.8	Prune1	1065.87	0.338163	1.26415	0.080731	4.18876	2.80486e-05	0.000195406	TRUE
ENSMUSG00000015714.11	Cers2	2571.24	-0.00404412	0.997201	0.0556107	-0.0727219	0.942027	0.967576	FALSE
ENSMUSG00000015733.13	Capza2	4690.16	0.0437742	1.03081	0.0763658	0.573218	0.566497	0.713608	FALSE
ENSMUSG00000015745.9	Plekho1	388.26	-0.127169	0.915626	0.179356	-0.709033	0.478304	0.640841	FALSE
ENSMUSG00000015747.5	Vps45	441.025	-0.573757	0.671865	0.241022	-2.38051	0.0172885	0.050598	FALSE
ENSMUSG00000015748.13	Prpf3	1870.02	-0.0974289	0.934697	0.0850635	-1.14537	0.252057	0.411639	FALSE
ENSMUSG00000015749.12	Anp32e	9639.86	0.11341	1.08178	0.0875343	1.29561	0.195112	0.340003	FALSE
ENSMUSG00000015750.15	Aph1a	2405.04	-0.0494404	0.966311	0.096471	-0.51249	0.608308	0.74691	FALSE
ENSMUSG00000015755.16	Tab2	2666.1	0.206736	1.15407	0.0681988	3.03137	0.00243445	0.00967557	TRUE
ENSMUSG00000015757.10	Ppil4	1393.1	-0.307473	0.808056	0.0741443	-4.14695	3.36932e-05	0.00022974	TRUE
ENSMUSG00000015759.11	Cnih1	2635.1	0.219573	1.16439	0.0631612	3.47639	0.000508208	0.00253917	TRUE
ENSMUSG00000015766.14	Eps8	464.899	-1.02516	0.491357	0.219683	-4.66653	3.06323e-06	2.671e-05	TRUE
ENSMUSG00000015776.12	Med22	1381.96	-0.562008	0.677359	0.0771714	-7.28259	3.27462e-13	9.04426e-12	TRUE
ENSMUSG00000015790.16	Surf1	585.592	-0.00828184	0.994276	0.138064	-0.0599855	0.952167	0.973498	FALSE
ENSMUSG00000015804.14	Med28	983.822	0.199416	1.14823	0.0818872	2.43525	0.0148815	0.0448837	FALSE
ENSMUSG00000015806.12	Qdpr	2419.16	0.365875	1.28866	0.0762104	4.80085	1.5799e-06	1.45946e-05	TRUE
ENSMUSG00000015829.13	Tnr	5.46147	-0.283532	0.821577	1.45068	-0.195447	0.845043
ENSMUSG00000015837.15	Sqstm1	3850.64	0.192641	1.14285	0.0832864	2.313	0.0207229	0.0583709	FALSE
ENSMUSG00000015839.6	Nfe2l2	1542.97	-0.00355718	0.997537	0.0669466	-0.0531345	0.957625	0.976887	FALSE
ENSMUSG00000015843.10	Rxrg	131.599	-1.15466	0.449171	0.198958	-5.80357	6.49183e-09	9.55511e-08	TRUE
ENSMUSG00000015846.15	Rxra	694.848	-0.654615	0.635245	0.101445	-6.45291	1.09724e-10	2.10214e-09	TRUE
ENSMUSG00000015850.11	Adamtsl4	50.6316	2.57754	5.96923	0.936967	2.75095	0.00594236	0.0207436	FALSE
ENSMUSG00000015869.16	Prpsap1	2083.56	-0.2602	0.834972	0.0743142	-3.50135	0.000462911	0.00233863	TRUE
ENSMUSG00000015879.8	Fam184b	42.7844	-0.573381	0.67204	0.332599	-1.72394	0.0847186	0.180224	FALSE
ENSMUSG00000015880.13	Ncapg	5750.07	0.310937	1.24051	0.0662978	4.69001	2.73193e-06	2.40265e-05	TRUE
ENSMUSG00000015882.18	Lcorl	561.886	1.37609	2.59565	0.129317	10.6412	1.91593e-26	1.85051e-24	TRUE
ENSMUSG00000015889.8	Lta4h	2777.95	0.164678	1.12092	0.070123	2.34842	0.0188531	0.0542654	FALSE
ENSMUSG00000015890.2	Amdhd1	2.35669	-0.400748	0.757466	1.32934	-0.301464	0.763061
ENSMUSG00000015932.8	Dstn	10001.4	-0.0208319	0.985664	0.0514072	-0.405233	0.685306	0.803322	FALSE
ENSMUSG00000015937.15	H2afy	2133.76	0.384381	1.3053	0.107737	3.56778	0.000360022	0.00187932	TRUE
ENSMUSG00000015942.9	Gtf2ird2	116.548	-0.826137	0.564037	0.241957	-3.4144	0.000639224	0.00310352	TRUE
ENSMUSG00000015943.11	Bola1	623.437	-0.167948	0.890108	0.109614	-1.53217	0.125479	0.244115	FALSE
ENSMUSG00000015944.9	Castor2	807.929	-0.549102	0.683445	0.0894604	-6.13793	8.36041e-10	1.40688e-08	TRUE
ENSMUSG00000015950.13	Ncf1	1.62517	-0.184529	0.879936	1.7596	-0.10487	0.916479
ENSMUSG00000015957.12	Wnt11	181.047	0.115743	1.08353	0.214481	0.539644	0.589443	0.73247	FALSE
ENSMUSG00000015961.8	Adss	5987.2	-0.0645546	0.95624	0.048333	-1.33562	0.181673	0.322857	FALSE
ENSMUSG00000015966.17	Il17rb	3.5565	-0.661552	0.632198	1.10925	-0.596396	0.55091
ENSMUSG00000015968.18	Cacna1d	28.7845	-0.675571	0.626084	0.42074	-1.60567	0.108346	0.218472	FALSE
ENSMUSG00000015970.19	Chdh	26.8239	0.0598502	1.04236	0.605301	0.0988767	0.921236	0.955237	FALSE
ENSMUSG00000015971.5	Actr8	1446.39	0.0949746	1.06805	0.0662298	1.43402	0.151567	0.281941	FALSE
ENSMUSG00000015980.14	Lrrc27	103.049	-0.126949	0.915766	0.219849	-0.57744	0.563642	0.711219	FALSE
ENSMUSG00000015981.12	Stk32c	23.5725	0.445745	1.36202	0.459157	0.970789	0.331654	0.499638	FALSE
ENSMUSG00000015994.10	Fnta	2634.87	0.019281	1.01345	0.0558146	0.345448	0.729758	0.835529	FALSE
ENSMUSG00000016018.4	Mtrex	4163.77	-0.192132	0.875311	0.0589905	-3.257	0.00112595	0.00502568	TRUE
ENSMUSG00000016024.9	Lbp	27.3252	0.347398	1.27226	0.415667	0.835762	0.403289	0.571084	FALSE
ENSMUSG00000016028.10	Celsr1	1226.19	0.0434393	1.03057	0.102282	0.424703	0.671054	0.793337	FALSE
ENSMUSG00000016128.14	Stard13	283.529	-0.205294	0.867362	0.175743	-1.16815	0.242748	0.400442	FALSE
ENSMUSG00000016150.15	Tenm1	22.2081	-1.02607	0.491046	0.463991	-2.2114	0.0270081	0.072271	FALSE
ENSMUSG00000016179.11	Camk1g	150.09	-0.75167	0.593916	0.244327	-3.07649	0.00209451	0.00853052	TRUE
ENSMUSG00000016181.9	Diexf	965.675	-0.233017	0.850854	0.107837	-2.16083	0.0307088	0.0806801	FALSE
ENSMUSG00000016200.14	Syt14	591.866	-0.133751	0.911458	0.109255	-1.22422	0.22087	0.373062	FALSE
ENSMUSG00000016206.6	H2-M3	59.2248	0.166306	1.12218	0.275782	0.603037	0.546484	0.697858	FALSE
ENSMUSG00000016239.11	Lonrf3	107.572	0.964365	1.9512	0.223986	4.30547	1.66632e-05	0.000122852	TRUE
ENSMUSG00000016252.7	Atp5e	2655.46	0.261754	1.19894	0.148593	1.76156	0.078144	0.169117	FALSE
ENSMUSG00000016253.12	Nelfcd	2418.43	-0.0188973	0.986987	0.08595	-0.219864	0.825977	0.897281	FALSE
ENSMUSG00000016256.10	Ctsz	2190.38	0.0566657	1.04006	0.0786452	0.720523	0.471203	0.634556	FALSE
ENSMUSG00000016257.15	Prelid3b	1712.03	-0.382455	0.767131	0.0854687	-4.47479	7.64872e-06	6.1228e-05	TRUE
ENSMUSG00000016262.14	Sertad4	400.197	-0.790372	0.578195	0.110769	-7.13534	9.65471e-13	2.48571e-11	TRUE
ENSMUSG00000016283.13	H2-M2	6.04952	0.35595	1.27983	0.869671	0.409292	0.682325
ENSMUSG00000016308.12	Ube2a	703.125	0.10369	1.07452	0.131645	0.787646	0.430904	0.597185	FALSE
ENSMUSG00000016319.3	Slc25a5	16736.3	-0.060742	0.958771	0.0639404	-0.949979	0.342123	0.510591	FALSE
ENSMUSG00000016344.14	Ppdpf	939.03	-0.246571	0.842897	0.12647	-1.94964	0.0512194	0.121537	FALSE
ENSMUSG00000016346.17	Kcnq2	37.3079	-0.963372	0.512857	0.389619	-2.4726	0.0134134	0.0411865	FALSE
ENSMUSG00000016349.10	Eef1a2	33.9113	-1.36394	0.38852	0.440943	-3.09323	0.00197989	0.0081401	TRUE
ENSMUSG00000016356.18	Col20a1	7.27595	-0.141759	0.906413	0.781837	-0.181316	0.85612	0.914872	FALSE
ENSMUSG00000016382.15	Pls3	3716.91	-0.240066	0.846706	0.0514602	-4.66508	3.0849e-06	2.68703e-05	TRUE
ENSMUSG00000016386.15	Mpped2	164.476	0.249547	1.18883	0.221002	1.12916	0.258829	0.4193	FALSE
ENSMUSG00000016409.4	Nkap	1084.02	0.0519366	1.03666	0.117119	0.443452	0.657439	0.782798	FALSE
ENSMUSG00000016427.7	Ndufa1	881.184	0.123674	1.08951	0.0850196	1.45466	0.145764	0.273452	FALSE
ENSMUSG00000016458.14	Wt1	25.8004	-0.530443	0.692342	0.443122	-1.19706	0.231284	0.385978	FALSE
ENSMUSG00000016477.18	E2f3	1747.97	-0.334964	0.792804	0.0724816	-4.62137	3.81222e-06	3.24775e-05	TRUE
ENSMUSG00000016481.15	Cr1l	1050.29	0.125888	1.09118	0.0853682	1.47464	0.140308	0.265906	FALSE
ENSMUSG00000016487.15	Ppfibp1	3056.15	-0.182847	0.880963	0.0818779	-2.23317	0.025538	0.0689932	FALSE
ENSMUSG00000016493.13	Cd46	23.1637	0.103233	1.07418	0.55217	0.186959	0.851693	0.912071	FALSE
ENSMUSG00000016494.9	Cd34	60.6131	-0.275932	0.825917	0.393663	-0.700935	0.483344	0.645344	FALSE
ENSMUSG00000016495.12	Plgrkt	194.574	-0.160529	0.894697	0.170166	-0.943364	0.345495	0.513804	FALSE
ENSMUSG00000016496.7	Cd274	10.2073	0.0462965	1.03261	0.64106	0.0722187	0.942428	0.967754	FALSE
ENSMUSG00000016503.17	Gtf3a	1291.97	-0.103489	0.930779	0.0764722	-1.35329	0.175964	0.315253	FALSE
ENSMUSG00000016510.11	Mtif3	375.083	-0.280679	0.823203	0.133018	-2.11009	0.0348507	0.0894586	FALSE
ENSMUSG00000016520.7	Lnx2	470.412	-0.0426154	0.970893	0.185992	-0.229125	0.818772	0.893436	FALSE
ENSMUSG00000016526.8	Dyrk3	875.809	-0.568909	0.674126	0.117488	-4.84228	1.28357e-06	1.21249e-05	TRUE
ENSMUSG00000016528.10	Mapkapk2	1057.44	0.350582	1.27507	0.0884629	3.96304	7.4002e-05	0.00046122	TRUE
ENSMUSG00000016529.5	Il10	17.9062	2.41804	5.34445	0.61743	3.9163	8.99183e-05	0.000549508	TRUE
ENSMUSG00000016534.15	Lamp2	1305.14	0.778364	1.71518	0.0815354	9.54633	1.34366e-21	8.8438e-20	TRUE
ENSMUSG00000016541.10	Atxn10	4184.82	0.00420604	1.00292	0.0596445	0.0705185	0.943781	0.9685	FALSE
ENSMUSG00000016552.13	Foxred2	1388.36	-0.00114106	0.999209	0.0704788	-0.0161901	0.987083	0.993473	FALSE
ENSMUSG00000016554.9	Eif3d	9227.36	-0.343878	0.78792	0.129146	-2.66271	0.00775136	0.0259476	FALSE
ENSMUSG00000016559.14	H3f3b	18080.6	-0.0936132	0.937173	0.0548098	-1.70797	0.0876427	0.184974	FALSE
ENSMUSG00000016619.10	Nup50	5977.56	0.341919	1.26744	0.0518245	6.59764	4.1774e-11	8.48106e-10	TRUE
ENSMUSG00000016624.15	Phf21b	352.455	0.955583	1.93936	0.299932	3.186	0.00144255	0.00620306	TRUE
ENSMUSG00000016626.10	Nlrp14	3.35381	0.41698	1.33513	1.13331	0.367933	0.712924
ENSMUSG00000016637.7	Ift27	609.56	-0.0481249	0.967193	0.119102	-0.404063	0.686166	0.803868	FALSE
ENSMUSG00000016664.16	Pacsin2	3254.46	0.187008	1.1384	0.080392	2.3262	0.0200077	0.0567086	FALSE
ENSMUSG00000016756.17	Cmah	39.7595	0.128189	1.09292	0.38416	0.333686	0.738616	0.841086	FALSE
ENSMUSG00000016757.11	Ttll12	1899.47	-0.264544	0.832462	0.0828441	-3.19328	0.00140669	0.00607122	TRUE
ENSMUSG00000016758.4	Bik	63.9745	0.136733	1.09941	0.27846	0.491034	0.623402	0.757943	FALSE
ENSMUSG00000016763.15	Scube1	13.182	-0.531717	0.691731	0.635028	-0.837313	0.402417	0.570492	FALSE
ENSMUSG00000016831.12	Tox4	2409.35	0.0692341	1.04916	0.0831599	0.832542	0.405103	0.572858	FALSE
ENSMUSG00000016833.14	Mrps18c	1327.59	-0.193113	0.874716	0.0861419	-2.2418	0.0249742	0.0677167	FALSE
ENSMUSG00000016918.15	Sulf1	3096.01	-0.295369	0.814864	0.105945	-2.78794	0.00530445	0.0188546	FALSE
ENSMUSG00000016921.14	Srsf6	8387.82	-0.685416	0.621826	0.0523665	-13.0888	3.8138e-39	7.59179e-37	TRUE
ENSMUSG00000016933.17	Plcg1	3341.61	0.301872	1.23274	0.0666409	4.52983	5.90309e-06	4.86156e-05	TRUE
ENSMUSG00000016940.18	Kctd2	824.413	0.354614	1.27864	0.111152	3.19035	0.00142099	0.00612162	TRUE
ENSMUSG00000016942.6	Tmprss6	5.98956	2.55491	5.8763	1.34291	1.90251	0.0571046
ENSMUSG00000016946.6	Kctd5	2244.98	-0.074171	0.949888	0.072763	-1.01935	0.308037	0.474137	FALSE
ENSMUSG00000016982.6	Pom121l2	1.96437	-2.60236	0.164669	1.87913	-1.38487	0.166091
ENSMUSG00000016984.7	Etaa1	1292.06	-0.0335509	0.977013	0.0916983	-0.365884	0.714452	0.823587	FALSE
ENSMUSG00000016995.17	Matn4	48.0001	-0.070064	0.952596	0.301882	-0.23209	0.816468	0.892106	FALSE
ENSMUSG00000017002.14	Slpi	32.709	0.89987	1.8659	0.450314	1.99832	0.0456823	0.111394	FALSE
ENSMUSG00000017007.9	Rbpjl	4.71887	0.565125	1.47952	1.02756	0.549966	0.582343
ENSMUSG00000017009.3	Sdc4	2172.13	0.183229	1.13542	0.0798413	2.29492	0.0217377	0.0606953	FALSE
ENSMUSG00000017057.9	Il13ra1	51.2232	-0.671213	0.627978	0.307192	-2.185	0.028889	0.0764518	FALSE
ENSMUSG00000017119.19	Nbr1	4526.75	0.35958	1.28305	0.0806299	4.45964	8.20988e-06	6.52751e-05	TRUE
ENSMUSG00000017132.17	Cyth1	148.12	0.692241	1.61579	0.285779	2.4223	0.0154227	0.0461072	FALSE
ENSMUSG00000017144.8	Rnd3	1279.85	-0.185061	0.879612	0.0775166	-2.38737	0.0169692	0.0498899	FALSE
ENSMUSG00000017146.12	Brca1	2437.19	0.117903	1.08516	0.0715493	1.64786	0.0993808	0.203844	FALSE
ENSMUSG00000017167.6	Cntnap1	18.7644	-1.51909	0.348906	0.574198	-2.64558	0.00815505	0.0270999	FALSE
ENSMUSG00000017176.17	Nt5c3b	536.882	-1.3209	0.400286	0.151384	-8.72547	2.65068e-18	1.32721e-16	TRUE
ENSMUSG00000017188.3	Coa3	1216.79	-0.222315	0.857189	0.0946916	-2.34778	0.0188856	0.0543185	FALSE
ENSMUSG00000017195.15	Zpbp2	3.82095	-0.861389	0.550423	1.05992	-0.812694	0.416394
ENSMUSG00000017204.4	Gsdma	2.88573	-0.157439	0.896615	1.20392	-0.130772	0.895956
ENSMUSG00000017210.14	Med24	2823.94	-0.079614	0.946311	0.0945726	-0.84183	0.399883	0.568085	FALSE
ENSMUSG00000017221.14	Psmd3	5678.41	-0.249316	0.841295	0.0748635	-3.33027	0.00086761	0.00402902	TRUE
ENSMUSG00000017264.16	Exosc10	2639.81	-0.287678	0.819219	0.10628	-2.7068	0.00679358	0.02317	FALSE
ENSMUSG00000017286.15	Glod4	2651.32	0.121806	1.0881	0.160634	0.75828	0.448284	0.613462	FALSE
ENSMUSG00000017288.15	Vps53	877.045	-0.293967	0.815656	0.0847609	-3.46819	0.000523985	0.00260603	TRUE
ENSMUSG00000017291.13	Taok1	3268.35	-0.0344291	0.976418	0.080209	-0.429243	0.667747	0.790344	FALSE
ENSMUSG00000017299.13	Dnttip1	905.743	0.112472	1.08108	0.129342	0.869574	0.384533	0.552724	FALSE
ENSMUSG00000017300.9	Tnnc2	35.5474	-0.0518122	0.964724	0.369364	-0.140274	0.888444	0.936369	FALSE
ENSMUSG00000017307.16	Acot8	304.125	-0.126373	0.916132	0.146566	-0.862226	0.388563	0.556605	FALSE
ENSMUSG00000017309.11	Cd300lg	3.34972	1.17107	2.25179	1.22452	0.956356	0.338893
ENSMUSG00000017311.15	Pyy	3.14001	0.271513	1.20707	1.13517	0.239183	0.810964
ENSMUSG00000017314.12	Mpp2	682.753	0.932946	1.90917	0.120215	7.76063	8.4507e-15	2.82665e-13	TRUE
ENSMUSG00000017344.4	Vtn	18.9043	-0.188579	0.877469	0.563726	-0.334523	0.737985	0.840892	FALSE
ENSMUSG00000017376.15	Nlk	1685.96	0.00248142	1.00172	0.103166	0.0240527	0.980811	0.98969	FALSE
ENSMUSG00000017386.10	Traf4	2605.84	-0.418071	0.748425	0.0929051	-4.49997	6.79617e-06	5.50267e-05	TRUE
ENSMUSG00000017390.15	Aldoc	1754.02	1.66953	3.1811	0.090481	18.4517	5.0541e-76	3.58687e-73	TRUE
ENSMUSG00000017400.10	Stac2	113.62	1.25524	2.38707	0.22546	5.56746	2.58482e-08	3.3971e-07	TRUE
ENSMUSG00000017404.12	Rpl19	33040.2	0.20655	1.15393	0.0642928	3.21265	0.00131515	0.00573836	TRUE
ENSMUSG00000017405.14	Nek8	262.273	0.540632	1.45461	0.136909	3.94883	7.85348e-05	0.000485393	TRUE
ENSMUSG00000017412.15	Cacnb4	7.55644	-1.30488	0.404755	0.869349	-1.50098	0.13336	0.255647	FALSE
ENSMUSG00000017417.14	Plxdc1	47.1978	0.719575	1.6467	0.311612	2.30921	0.0209322	0.0588487	FALSE
ENSMUSG00000017418.14	Arl5b	2370.15	0.155595	1.11388	0.117487	1.32436	0.185384	0.32774	FALSE
ENSMUSG00000017421.18	Zfp207	5802.69	-0.200862	0.870031	0.0818844	-2.45299	0.0141672	0.043136	FALSE
ENSMUSG00000017428.16	Psmd11	4645.31	-0.0370276	0.974661	0.0741026	-0.49968	0.6173	0.753225	FALSE
ENSMUSG00000017446.14	C1qtnf1	130.839	0.239602	1.18067	0.431476	0.555309	0.578684	0.724203	FALSE
ENSMUSG00000017453.4	Pipox	565.511	0.253617	1.19219	0.138262	1.83432	0.0666068	0.1499	FALSE
ENSMUSG00000017466.9	Timp2	282.321	-0.78224	0.581463	0.135188	-5.7863	7.19551e-09	1.04505e-07	TRUE
ENSMUSG00000017478.15	Zc3h18	3717.13	-0.46472	0.724612	0.0844505	-5.50286	3.73676e-08	4.82557e-07	TRUE
ENSMUSG00000017485.11	Top2b	4970.04	0.111846	1.08061	0.107121	1.0441	0.296438	0.461799	FALSE
ENSMUSG00000017491.9	Rarb	74.3928	-0.640612	0.641441	0.274394	-2.33464	0.0195623	0.055766	FALSE
ENSMUSG00000017493.12	Igfbp4	672.591	0.561675	1.47598	0.0948947	5.91893	3.24047e-09	5.00417e-08	TRUE
ENSMUSG00000017499.15	Cdc6	1729.01	-0.114566	0.92366	0.077289	-1.48231	0.138259	0.262907	FALSE
ENSMUSG00000017548.15	Suz12	6819.88	0.122606	1.0887	0.0684721	1.79059	0.0733587	0.161075	FALSE
ENSMUSG00000017550.14	Atad5	1697.87	0.177217	1.1307	0.0979458	1.80934	0.0703981	0.15621	FALSE
ENSMUSG00000017561.16	Crlf3	1365.91	0.141511	1.10306	0.096968	1.45936	0.144467	0.271769	FALSE
ENSMUSG00000017607.9	Tns4	32.863	-0.10845	0.927584	0.471068	-0.23022	0.81792	0.892799	FALSE
ENSMUSG00000017615.12	Tnfaip1	1570.09	0.0385037	1.02705	0.0823686	0.467455	0.640174	0.771185	FALSE
ENSMUSG00000017631.19	Abr	2503.94	-0.0022911	0.998413	0.115713	-0.0197998	0.984203	0.991798	FALSE
ENSMUSG00000017639.13	Rab11fip4	2923.36	-0.00439331	0.996959	0.0549218	-0.079992	0.936244	0.963393	FALSE
ENSMUSG00000017652.16	Cd40	240.05	-0.51964	0.697546	0.213485	-2.43408	0.0149295	0.0449953	FALSE
ENSMUSG00000017664.16	Slc35c2	847.16	-0.295903	0.814562	0.118108	-2.50537	0.0122325	0.0380688	FALSE
ENSMUSG00000017667.9	Zfp334	1463.14	-0.144377	0.90477	0.0729713	-1.97855	0.0478669	0.115343	FALSE
ENSMUSG00000017670.16	Elmo2	1348.3	0.222526	1.16677	0.12245	1.81729	0.0691729	0.154228	FALSE
ENSMUSG00000017677.11	Wsb1	1744.46	0.0153679	1.01071	0.0726995	0.211389	0.832584	0.901037	FALSE
ENSMUSG00000017679.16	Ttpal	335.086	-0.767858	0.587289	0.14683	-5.22957	1.699e-07	1.95164e-06	TRUE
ENSMUSG00000017686.17	Rhot1	1808.98	0.232678	1.17501	0.0724143	3.21315	0.0013129	0.0057316	TRUE
ENSMUSG00000017692.8	Rhbdl3	40.7409	1.08564	2.12232	0.42474	2.55601	0.0105879	0.0337318	FALSE
ENSMUSG00000017697.3	Ada	164.798	-1.06516	0.477921	0.181528	-5.86774	4.41787e-09	6.6833e-08	TRUE
ENSMUSG00000017707.9	Serinc3	3545.29	0.222495	1.16675	0.0977034	2.27724	0.0227716	0.0629362	FALSE
ENSMUSG00000017713.9	Tha1	7.78369	-0.218999	0.859162	0.756417	-0.289521	0.772183	0.862941	FALSE
ENSMUSG00000017715.11	Pgs1	1541.67	-0.0233675	0.983933	0.0822856	-0.283981	0.776425	0.865773	FALSE
ENSMUSG00000017716.15	Birc5	3156.44	-0.0226104	0.98445	0.0587272	-0.385008	0.700231	0.81392	FALSE
ENSMUSG00000017718.15	Afmid	79.116	-0.0339171	0.976765	0.37121	-0.0913691	0.927199	0.958437	FALSE
ENSMUSG00000017721.15	Pigt	2545.36	0.0194843	1.0136	0.0995806	0.195663	0.844874	0.907772	FALSE
ENSMUSG00000017723.11	Wfdc2	1325.51	0.0676571	1.04801	0.0899508	0.752156	0.451957	0.616934	FALSE
ENSMUSG00000017724.14	Etv4	1995.13	-0.976062	0.508365	0.0748039	-13.0483	6.5006e-39	1.26321e-36	TRUE
ENSMUSG00000017734.15	Dbndd2	130.62	0.0171697	1.01197	0.221778	0.0774184	0.938291	0.965008	FALSE
ENSMUSG00000017737.2	Mmp9	199.179	1.18186	2.26869	0.217564	5.43222	5.56571e-08	7.01537e-07	TRUE
ENSMUSG00000017740.17	Slc12a5	107.508	0.425241	1.3428	0.279304	1.5225	0.127883	0.24744	FALSE
ENSMUSG00000017747.13	Ghdc	353.372	0.22959	1.1725	0.157774	1.45518	0.14562	0.273245	FALSE
ENSMUSG00000017754.13	Pltp	969.74	1.12885	2.18684	0.11647	9.69218	3.25501e-22	2.28032e-20	TRUE
ENSMUSG00000017756.9	Slc12a7	1907.76	0.112999	1.08147	0.154922	0.729394	0.46576	0.629303	FALSE
ENSMUSG00000017760.16	Ctsa	1675.71	0.266936	1.20325	0.0885656	3.01399	0.0025784	0.010166	FALSE
ENSMUSG00000017764.2	Zswim1	689.854	-0.0860874	0.942074	0.108837	-0.790976	0.428958	0.595496	FALSE
ENSMUSG00000017765.17	Slc12a4	882.286	-0.120595	0.919808	0.132683	-0.908897	0.363405	0.532217	FALSE
ENSMUSG00000017774.19	Myo1c	2228.83	-0.393274	0.7614	0.118049	-3.33144	0.000863994	0.00401337	TRUE
ENSMUSG00000017776.15	Crk	4289.46	-0.24077	0.846294	0.0588621	-4.0904	4.30623e-05	0.00028585	TRUE
ENSMUSG00000017778.14	Cox7c	6552.63	-0.0909909	0.938878	0.0588793	-1.54538	0.122254	0.239183	FALSE
ENSMUSG00000017781.17	Pitpna	2044.1	-0.242202	0.845454	0.0862607	-2.80779	0.00498826	0.0179228	FALSE
ENSMUSG00000017801.15	Mlx	752.567	-0.349897	0.78464	0.106413	-3.28811	0.00100862	0.0045745	TRUE
ENSMUSG00000017802.14	Retreg3	1514.56	-0.0621244	0.957853	0.0852955	-0.728343	0.466404	0.629963	FALSE
ENSMUSG00000017817.11	Jph2	9.90055	-0.485906	0.714049	0.688188	-0.706066	0.480147	0.642361	FALSE
ENSMUSG00000017830.15	Dhx58	57.7915	0.109528	1.07888	0.297445	0.36823	0.712702	0.822093	FALSE
ENSMUSG00000017831.8	Rab5a	2600.36	-0.0591789	0.95981	0.0641687	-0.922238	0.356404	0.525385	FALSE
ENSMUSG00000017832.2	Hspb9	2.24946	0.195299	1.14496	1.34932	0.144739	0.884917
ENSMUSG00000017837.12	Nkiras2	1316.8	0.200444	1.14905	0.0739608	2.71014	0.00672543	0.0229616	FALSE
ENSMUSG00000017843.14	Ppp2r5c	3896.42	0.232826	1.17513	0.0585854	3.97412	7.0639e-05	0.000442456	TRUE
ENSMUSG00000017858.12	Ift52	1011.45	0.444696	1.36103	0.0888582	5.00455	5.59917e-07	5.8325e-06	TRUE
ENSMUSG00000017861.11	Mybl2	3769.16	-0.045076	0.969239	0.0738125	-0.610682	0.54141	0.693498	FALSE
ENSMUSG00000017868.16	Sgk2	3.69331	-0.920253	0.528416	1.64754	-0.558562	0.57646
ENSMUSG00000017897.18	Eya2	61.471	-0.731748	0.602174	0.476659	-1.53516	0.124744	0.243041	FALSE
ENSMUSG00000017929.13	B4galt5	567.124	-0.450536	0.731771	0.181971	-2.47586	0.0132915	0.040866	FALSE
ENSMUSG00000017943.15	Gdap1l1	255.324	0.147706	1.10781	0.149601	0.987332	0.32348	0.491635	FALSE
ENSMUSG00000017950.16	Hnf4a	66.4955	-1.4303	0.371055	0.422501	-3.38531	0.000710985	0.00339936	TRUE
ENSMUSG00000017969.13	Ptgis	525.569	-0.0360469	0.975324	0.119331	-0.302074	0.762596	0.856641	FALSE
ENSMUSG00000017978.18	Cadps2	244.634	-0.928557	0.525384	0.14807	-6.27105	3.58621e-10	6.4398e-09	TRUE
ENSMUSG00000017999.16	Ddx27	3463.46	-0.307007	0.808317	0.0604836	-5.07586	3.85739e-07	4.1261e-06	TRUE
ENSMUSG00000018001.18	Cyth3	677.553	0.0526773	1.03719	0.211995	0.248483	0.80376	0.884202	FALSE
ENSMUSG00000018008.8	Cyth4	4.82677	-1.1638	0.446336	1.03468	-1.12479	0.260679
ENSMUSG00000018012.11	Rac3	147.005	-0.901522	0.535322	0.187064	-4.81932	1.44048e-06	1.34206e-05	TRUE
ENSMUSG00000018040.9	Rrp7a	3218.54	-0.339399	0.79037	0.0657385	-5.16287	2.43197e-07	2.70784e-06	TRUE
ENSMUSG00000018042.18	Cyb5r3	3109.96	0.263541	1.20042	0.0616957	4.27162	1.94062e-05	0.000140786	TRUE
ENSMUSG00000018068.13	Ints2	2761.1	-0.258137	0.836167	0.094655	-2.72713	0.00638873	0.0220053	FALSE
ENSMUSG00000018076.12	Med13l	1900.74	-0.0620222	0.95792	0.117599	-0.527404	0.597913	0.738461	FALSE
ENSMUSG00000018102.5	Hist1h2bc	52.0222	0.0925622	1.06626	0.293441	0.315437	0.75243	0.849724	FALSE
ENSMUSG00000018126.15	Baiap2l2	23.5531	-1.95211	0.258438	0.751824	-2.5965	0.00941784	0.0306264	FALSE
ENSMUSG00000018143.10	Mafk	302.213	0.0945428	1.06773	0.14096	0.670704	0.502409	0.661143	FALSE
ENSMUSG00000018160.15	Med1	2347.85	-0.0876116	0.941079	0.0860268	-1.01842	0.308477	0.474623	FALSE
ENSMUSG00000018166.8	Erbb3	1145.34	0.387731	1.30833	0.0773327	5.0138	5.33651e-07	5.56956e-06	TRUE
ENSMUSG00000018167.10	Stard3	440.711	-0.227129	0.854334	0.118896	-1.91031	0.0560934	0.130877	FALSE
ENSMUSG00000018168.8	Ikzf3	2.26704	2.72795	6.62511	1.54187	1.76925	0.0768527
ENSMUSG00000018169.12	Mfng	133.251	-0.183084	0.880818	0.19244	-0.95138	0.341412	0.509728	FALSE
ENSMUSG00000018171.9	Vmp1	1701.45	-0.267557	0.830725	0.111028	-2.40982	0.0159603	0.0473628	FALSE
ENSMUSG00000018189.12	Uchl5	2551.52	-0.0783437	0.947144	0.0598506	-1.30899	0.190538	0.33439	FALSE
ENSMUSG00000018196.18	Glrx2	502.682	0.0551629	1.03898	0.110853	0.497622	0.618751	0.754228	FALSE
ENSMUSG00000018199.9	Ro60	1527.9	0.130943	1.09501	0.0917865	1.42661	0.153694	0.284728	FALSE
ENSMUSG00000018209.15	Stk4	2652.24	-0.0889484	0.940208	0.0644514	-1.38008	0.167561	0.304238	FALSE
ENSMUSG00000018217.12	Pmp22	30.2494	-0.994192	0.502017	0.44117	-2.25354	0.0242254	0.0661845	FALSE
ENSMUSG00000018238.6	Gdf9	1.8342	-0.271059	0.828711	1.46355	-0.185206	0.853067
ENSMUSG00000018239.9	Zcchc10	616.055	-0.470527	0.721701	0.115645	-4.0687	4.72754e-05	0.000310137	TRUE
ENSMUSG00000018286.6	Psmb6	6956.9	-0.0294843	0.97977	0.0710478	-0.414993	0.678147	0.798542	FALSE
ENSMUSG00000018287.12	Spag7	2159.66	0.40652	1.32548	0.0729027	5.5762	2.45834e-08	3.24393e-07	TRUE
ENSMUSG00000018293.4	Pfn1	18814.6	-0.119669	0.920399	0.0862066	-1.38817	0.165085	0.300747	FALSE
ENSMUSG00000018322.10	Tomm34	1285.86	-0.142151	0.906167	0.0787046	-1.80613	0.0708976	0.157109	FALSE
ENSMUSG00000018326.9	Ywhab	6775.89	-0.374297	0.771481	0.0498518	-7.5082	5.99473e-14	1.82901e-12	TRUE
ENSMUSG00000018334.18	Ksr1	196.726	0.308902	1.23876	0.258525	1.19486	0.23214	0.387051	FALSE
ENSMUSG00000018339.11	Gpx3	67.9389	-4.01773	0.0617365	0.381911	-10.5201	6.98228e-26	6.51267e-24	TRUE
ENSMUSG00000018340.13	Anxa6	1964.88	0.0446397	1.03143	0.0679007	0.657426	0.510907	0.668286	FALSE
ENSMUSG00000018347.16	Zkscan6	203.198	-0.00803041	0.994449	0.155151	-0.0517586	0.958721	0.9774	FALSE
ENSMUSG00000018362.14	Kpna2	8686.14	0.0473001	1.03333	0.0685304	0.690206	0.490065	0.650722	FALSE
ENSMUSG00000018363.16	Smurf2	2392.76	0.170336	1.12532	0.0695595	2.44879	0.0143338	0.0435376	FALSE
ENSMUSG00000018372.13	Cep95	564.086	0.446913	1.36312	0.201737	2.21532	0.0267379	0.0717009	FALSE
ENSMUSG00000018377.10	Vezf1	1432.06	0.133808	1.09719	0.071204	1.87922	0.0602141	0.138707	FALSE
ENSMUSG00000018378.13	Cuedc1	261.473	-0.369494	0.774054	0.230048	-1.60616	0.108239	0.218337	FALSE
ENSMUSG00000018379.17	Srsf1	14486.5	-0.445485	0.734338	0.0422262	-10.55	5.08235e-26	4.82321e-24	TRUE
ENSMUSG00000018381.15	Abi3	51.3252	-0.12499	0.91701	0.364849	-0.342581	0.731914	0.83692	FALSE
ENSMUSG00000018387.12	Shroom1	51.7668	1.62593	3.08641	0.830248	1.95836	0.0501873	0.11961	FALSE
ENSMUSG00000018395.19	Kif3a	661.751	-0.0257521	0.982308	0.0967594	-0.266146	0.790127	0.875138	FALSE
ENSMUSG00000018398.18	Sept8	1786.15	0.233421	1.17562	0.0805302	2.89856	0.00374885	0.0140414	FALSE
ENSMUSG00000018401.17	Mtmr4	1885.43	-0.256965	0.836846	0.0614366	-4.18261	2.88177e-05	0.000199403	TRUE
ENSMUSG00000018405.7	Mrm1	314.218	0.298892	1.2302	0.127251	2.34884	0.0188319	0.0542236	FALSE
ENSMUSG00000018411.17	Mapt	17.3104	0.546102	1.46013	0.60644	0.900505	0.367852	0.536015	FALSE
ENSMUSG00000018412.16	Kansl1	2044.87	-0.155587	0.897767	0.0686688	-2.26576	0.0234663	0.0644524	FALSE
ENSMUSG00000018415.14	Gid4	2415.26	0.231299	1.17389	0.0576646	4.01112	6.0432e-05	0.00038714	TRUE
ENSMUSG00000018417.14	Myo1b	2137.29	-0.605457	0.657263	0.0952383	-6.35728	2.05356e-10	3.82651e-09	TRUE
ENSMUSG00000018425.18	Dhx40	1716.84	-0.00614016	0.995753	0.105547	-0.0581749	0.953609	0.974322	FALSE
ENSMUSG00000018427.8	Ypel2	132.698	-0.548464	0.683748	0.230747	-2.37691	0.0174585	0.0510069	FALSE
ENSMUSG00000018428.15	Akap1	1832.06	-0.322572	0.799643	0.0806087	-4.0017	6.28885e-05	0.000400363	TRUE
ENSMUSG00000018433.14	Nol11	2846.97	-0.272792	0.827716	0.059289	-4.60105	4.20363e-06	3.56446e-05	TRUE
ENSMUSG00000018442.13	Derl2	955.785	-0.194227	0.874041	0.104555	-1.85765	0.0632185	0.143941	FALSE
ENSMUSG00000018446.8	C1qbp	7153.42	-0.150537	0.900915	0.0455717	-3.3033	0.000955528	0.00436771	TRUE
ENSMUSG00000018449.12	Rpain	448.777	0.587884	1.50304	0.178475	3.29393	0.000987987	0.00449462	TRUE
ENSMUSG00000018451.7	6330403K07Rik	192.205	-0.286865	0.819681	0.156731	-1.8303	0.0672054	0.150935	FALSE
ENSMUSG00000018470.8	Kcnab3	279.497	0.547295	1.46134	0.164228	3.33254	0.000860575	0.00400204	TRUE
ENSMUSG00000018474.18	Chd3	1208.62	0.326924	1.25434	0.101282	3.22786	0.0012472	0.00547409	TRUE
ENSMUSG00000018476.7	Kdm6b	3245.45	-0.0162724	0.988784	0.0629421	-0.25853	0.795998	0.879277	FALSE
ENSMUSG00000018481.9	Appbp2	2728.79	-0.0926528	0.937797	0.0604648	-1.53234	0.125438	0.244073	FALSE
ENSMUSG00000018486.2	Wnt9b	5.21909	-0.863817	0.549497	0.931173	-0.927665	0.353581
ENSMUSG00000018500.2	Adora2b	44.2738	-0.214658	0.86175	0.319692	-0.671453	0.501932	0.66074	FALSE
ENSMUSG00000018501.17	Ncor1	4992.22	0.013842	1.00964	0.0942293	0.146897	0.883214	0.932999	FALSE
ENSMUSG00000018507.16	Trpv2	83.3073	-0.481919	0.716025	0.287836	-1.67428	0.0940751	0.195417	FALSE
ENSMUSG00000018509.8	Cenpv	432.779	0.395858	1.31573	0.112147	3.52983	0.000415831	0.00212911	TRUE
ENSMUSG00000018537.16	Pcgf2	1297.11	-0.299201	0.812703	0.0722947	-4.13862	3.49395e-05	0.00023704	TRUE
ENSMUSG00000018541.10	Cwc25	741.405	-0.214966	0.861567	0.0930193	-2.31098	0.0208341	0.0586638	FALSE
ENSMUSG00000018543.8	1700001P01Rik	1.85338	-0.815172	0.568341	1.58332	-0.514851	0.606657
ENSMUSG00000018547.8	Pip4k2b	2326.39	-0.0122285	0.99156	0.0824761	-0.148267	0.882132	0.932158	FALSE
ENSMUSG00000018548.15	Trim37	4033.84	0.127692	1.09254	0.0677537	1.88465	0.0594776	0.137456	FALSE
ENSMUSG00000018554.13	Ybx2	326.365	0.462964	1.37837	0.166591	2.77904	0.00545192	0.0192628	FALSE
ENSMUSG00000018559.16	Ctdnep1	1512.19	-0.0989835	0.933691	0.0828043	-1.19539	0.231934	0.386786	FALSE
ENSMUSG00000018565.17	Elp5	1570.12	-0.26112	0.83444	0.0859747	-3.03717	0.00238809	0.00952376	TRUE
ENSMUSG00000018566.14	Slc2a4	63.958	1.0723	2.10278	0.289188	3.70796	0.000208938	0.00116998	TRUE
ENSMUSG00000018567.14	Gabarap	1882.34	0.36504	1.28792	0.0794364	4.59537	4.31973e-06	3.64964e-05	TRUE
ENSMUSG00000018569.12	Cldn7	1867.13	0.250569	1.18968	0.0822833	3.0452	0.00232529	0.00930745	TRUE
ENSMUSG00000018570.17	2810408A11Rik	424.362	0.291546	1.22395	0.119392	2.44193	0.014609	0.0442171	FALSE
ENSMUSG00000018572.10	Phf23	2329.8	-0.151092	0.900569	0.0584814	-2.58358	0.00977797	0.0316051	FALSE
ENSMUSG00000018574.14	Acadvl	775.262	0.382691	1.30377	0.0940257	4.07006	4.70007e-05	0.000308481	TRUE
ENSMUSG00000018581.15	Dnah11	57.8536	1.18356	2.27137	0.532157	2.22409	0.0261427	0.0703474	FALSE
ENSMUSG00000018583.5	G3bp1	17226.3	-0.148882	0.901949	0.0424813	-3.50466	0.000457193	0.00231212	TRUE
ENSMUSG00000018585.9	Atox1	1333.8	-0.158166	0.896163	0.0986218	-1.60376	0.108766	0.219238	FALSE
ENSMUSG00000018593.13	Sparc	5845.82	-0.287655	0.819233	0.0475674	-6.04731	1.47285e-09	2.38979e-08	TRUE
ENSMUSG00000018599.5	Mief2	311.643	-0.11496	0.923408	0.146266	-0.785962	0.431889	0.598383	FALSE
ENSMUSG00000018604.18	Tbx3	22.9969	-1.94261	0.260146	0.571813	-3.39728	0.000680598	0.00327711	TRUE
ENSMUSG00000018634.10	Crhr1	2.38039	-1.36745	0.387575	1.36609	-1.001	0.316826
ENSMUSG00000018648.15	Dusp14	70.3474	-1.10284	0.465598	0.280278	-3.93482	8.32606e-05	0.000512854	TRUE
ENSMUSG00000018651.14	Tada2a	1269.72	-0.235572	0.849348	0.07309	-3.22304	0.00126837	0.00555594	TRUE
ENSMUSG00000018654.17	Ikzf1	232.013	-1.27091	0.414399	0.257312	-4.93916	7.84596e-07	7.82832e-06	TRUE
ENSMUSG00000018659.12	Pnpo	795.269	0.0654589	1.04642	0.0889301	0.736072	0.461687	0.625663	FALSE
ENSMUSG00000018661.17	Cog1	581.045	-0.0524973	0.964266	0.128645	-0.40808	0.683215	0.801619	FALSE
ENSMUSG00000018666.13	Cbx1	9275.23	-0.0567994	0.961395	0.0496392	-1.14425	0.252522	0.41215	FALSE
ENSMUSG00000018669.14	Cdk5rap3	2205.61	0.22226	1.16656	0.069449	3.20033	0.00137268	0.00594647	TRUE
ENSMUSG00000018672.15	Copz2	183.961	0.79667	1.73709	0.191096	4.16895	3.06011e-05	0.000210494	TRUE
ENSMUSG00000018677.9	Slc25a39	3767.04	0.0677597	1.04809	0.0592995	1.14267	0.253176	0.412847	FALSE
ENSMUSG00000018678.13	Sp2	740.68	-0.151359	0.900402	0.0867116	-1.74555	0.0808897	0.174007	FALSE
ENSMUSG00000018697.14	Aatf	998.749	-0.682733	0.622984	0.0807751	-8.45227	2.85698e-17	1.27766e-15	TRUE
ENSMUSG00000018698.15	Lhx1	1463.42	-2.23992	0.211699	0.129683	-17.2723	7.60739e-67	3.44932e-64	TRUE
ENSMUSG00000018707.13	Dync1h1	11039.1	0.00424949	1.00295	0.132244	0.0321337	0.974365	0.986074	FALSE
ENSMUSG00000018727.19	Cpsf4l	105.017	0.844388	1.7955	0.230297	3.66651	0.000245881	0.00134953	TRUE
ENSMUSG00000018733.10	Pex12	321.457	-0.0769109	0.948086	0.558594	-0.137687	0.890488	0.937528	FALSE
ENSMUSG00000018736.14	Ndel1	753.706	0.682037	1.6044	0.120673	5.65195	1.58636e-08	2.18148e-07	TRUE
ENSMUSG00000018740.14	Slc25a35	32.3353	0.134893	1.09801	0.397556	0.339305	0.73438	0.838389	FALSE
ENSMUSG00000018750.14	Zbtb4	148.639	1.3715	2.5874	0.296731	4.62205	3.79972e-06	3.23879e-05	TRUE
ENSMUSG00000018752.19	Tnfsfm13	44.094	0.0422502	1.02972	0.337425	0.125213	0.900355	0.943413	FALSE
ENSMUSG00000018761.14	Mpdu1	1089.28	-0.761277	0.589974	0.0873228	-8.71797	2.83234e-18	1.40524e-16	TRUE
ENSMUSG00000018765.5	Fxr2	4127.17	-0.0516264	0.964848	0.148316	-0.348083	0.727778	0.833978	FALSE
ENSMUSG00000018770.9	Atp5g3	7682.43	-0.234463	0.850001	0.0793916	-2.95325	0.00314447	0.0120855	FALSE
ENSMUSG00000018774.13	Cd68	62.1642	0.626972	1.54432	0.282995	2.21549	0.0267264	0.0716818	FALSE
ENSMUSG00000018776.10	Slc35g3	2.46665	0.087516	1.06254	1.25417	0.0697802	0.944369
ENSMUSG00000018796.13	Acsl1	606.95	0.419045	1.33704	0.114547	3.65827	0.000253919	0.00138619	TRUE
ENSMUSG00000018800.14	Abca5	101.152	1.34765	2.54498	0.226598	5.94733	2.72549e-09	4.25317e-08	TRUE
ENSMUSG00000018809.2	Smyd4	332.235	0.237044	1.17858	0.127243	1.86293	0.0624723	0.14268	FALSE
ENSMUSG00000018819.10	Lsp1	45.9744	0.410386	1.32904	0.560551	0.732111	0.464101	0.627684	FALSE
ENSMUSG00000018820.13	Zfyve27	770.815	0.17695	1.13049	0.132808	1.33238	0.182737	0.324007	FALSE
ENSMUSG00000018821.3	Avpi1	481.092	0.290893	1.2234	0.119575	2.43272	0.0149857	0.0451312	FALSE
ENSMUSG00000018822.7	Sfrp5	390.995	-1.76714	0.293791	0.131865	-13.4011	5.95773e-41	1.33216e-38	TRUE
ENSMUSG00000018830.10	Myh11	9.41159	0.458609	1.37422	0.7146	0.641771	0.521022	0.676367	FALSE
ENSMUSG00000018841.17	Rad51d	1017.95	0.218882	1.16383	0.0758386	2.88616	0.00389972	0.0145265	FALSE
ENSMUSG00000018845.14	Unc45b	234.943	0.520951	1.4349	0.319634	1.62984	0.103136	0.210204	FALSE
ENSMUSG00000018846.8	Pank3	2021.13	0.157468	1.11533	0.0800138	1.96801	0.0490665	0.117608	FALSE
ENSMUSG00000018848.4	Rars	5209.11	-0.243918	0.844449	0.0533517	-4.57189	4.83336e-06	4.03555e-05	TRUE
ENSMUSG00000018849.6	Wwc1	2763.47	0.1692	1.12443	0.135729	1.2466	0.212546	0.362337	FALSE
ENSMUSG00000018858.15	Mrpl58	1081.7	-0.295411	0.81484	0.126004	-2.34446	0.0190547	0.0547201	FALSE
ENSMUSG00000018861.8	Fdxr	399.067	0.0504546	1.03559	0.120585	0.418415	0.675644	0.796629	FALSE
ENSMUSG00000018865.9	Sult4a1	858.849	-0.126605	0.915985	0.105004	-1.20571	0.227927	0.381765	FALSE
ENSMUSG00000018882.12	Mrpl45	2674.72	0.033745	1.02367	0.0632967	0.533125	0.593947	0.735808	FALSE
ENSMUSG00000018893.15	Mb	3.49219	0.603332	1.51922	1.15009	0.524596	0.599864
ENSMUSG00000018899.16	Irf1	768.381	0.00513977	1.00357	0.110095	0.0466849	0.962764	0.979671	FALSE
ENSMUSG00000018900.7	Slc22a5	269.371	-0.00583265	0.995965	0.171563	-0.033997	0.97288	0.985131	FALSE
ENSMUSG00000018906.14	P4ha2	691.447	0.692529	1.61611	0.20314	3.40911	0.000651741	0.0031596	TRUE
ENSMUSG00000018907.10	Alox12e	2.47402	-0.593784	0.662603	1.28271	-0.462916	0.643425
ENSMUSG00000018909.15	Arrb1	4936.1	0.0628863	1.04455	0.117029	0.537357	0.591021	0.733352	FALSE
ENSMUSG00000018919.10	Tm4sf5	42.387	-0.707489	0.612385	0.437881	-1.61571	0.106157	0.21496	FALSE
ENSMUSG00000018920.11	Cxcl16	204.564	0.817503	1.76235	0.178691	4.57495	4.76328e-06	3.98927e-05	TRUE
ENSMUSG00000018921.11	Pelp1	3993.93	-0.344896	0.787365	0.103777	-3.32343	0.000889175	0.00410929	TRUE
ENSMUSG00000018923.13	Med11	519.754	-0.257611	0.836472	0.139639	-1.84483	0.0650621	0.147126	FALSE
ENSMUSG00000018924.6	Alox15	8.24721	1.14295	2.20832	0.956126	1.19539	0.231933	0.386786	FALSE
ENSMUSG00000018931.3	Natd1	735.307	0.000910871	1.00063	0.123881	0.0073528	0.994133	0.997433	FALSE
ENSMUSG00000018932.9	Map2k3	930.032	-0.017338	0.988054	0.0840836	-0.206199	0.836635	0.902902	FALSE
ENSMUSG00000018965.11	Ywhah	6429.7	-0.119026	0.920809	0.0597495	-1.99208	0.0463625	0.112649	FALSE
ENSMUSG00000018974.7	Sart3	4252.69	-0.0208984	0.985619	0.0787408	-0.265408	0.790695	0.875374	FALSE
ENSMUSG00000018983.9	E2f2	151.361	-0.0560812	0.961873	0.318853	-0.175884	0.860385	0.918092	FALSE
ENSMUSG00000018986.10	Slfn3	4.08475	-1.36268	0.388859	1.22029	-1.11669	0.264128
ENSMUSG00000018995.12	Nars2	561.114	0.196461	1.14588	0.163325	1.20289	0.229021	0.383298	FALSE
ENSMUSG00000018999.14	Slc35b4	832.94	0.0269378	1.01885	0.0948701	0.283944	0.776453	0.865773	FALSE
ENSMUSG00000019027.8	Dnah1	70.0847	0.826844	1.7738	0.259559	3.18557	0.00144467	0.00620745	TRUE
ENSMUSG00000019039.14	Dalrd3	1066.35	-0.0405009	0.972317	0.106631	-0.379822	0.704078	0.816237	FALSE
ENSMUSG00000019054.13	Fis1	1950.5	0.229365	1.17232	0.0902726	2.54081	0.0110596	0.0350052	FALSE
ENSMUSG00000019055.15	Plod1	779.02	0.0804107	1.05732	0.112325	0.715876	0.474068	0.637282	FALSE
ENSMUSG00000019066.13	Rab3d	205.062	0.201997	1.15029	0.28527	0.708089	0.47889	0.641415	FALSE
ENSMUSG00000019080.8	Mfsd3	149.652	-0.728944	0.603345	0.451217	-1.61551	0.106201	0.215024	FALSE
ENSMUSG00000019082.18	Slc25a22	947.475	-1.45734	0.364164	0.745808	-1.95404	0.0506964	0.120612	FALSE
ENSMUSG00000019087.13	Atp6ap1	1762.67	0.334462	1.26091	0.118764	2.8162	0.00485957	0.0175338	FALSE
ENSMUSG00000019088.13	Dnase1l1	62.3002	-0.181217	0.881959	0.3567	-0.508037	0.611427	0.749105	FALSE
ENSMUSG00000019102.10	Aldh3a1	1.63158	-0.0452483	0.969123	1.71822	-0.0263344	0.978991
ENSMUSG00000019124.10	Scrn1	273.491	0.559062	1.47331	0.238626	2.34284	0.0191376	0.0548714	FALSE
ENSMUSG00000019132.11	BC005537	4577.72	-0.0597202	0.95945	0.0630371	-0.947381	0.343445	0.511712	FALSE
ENSMUSG00000019139.10	Isyna1	3299.31	-0.192016	0.875382	0.0654183	-2.9352	0.00333333	0.0127037	FALSE
ENSMUSG00000019143.15	Hars2	726.652	-0.0589549	0.959959	0.130055	-0.453308	0.650327	0.777392	FALSE
ENSMUSG00000019158.9	Tmem160	939.384	0.108871	1.07838	0.135922	0.800982	0.423142	0.589934	FALSE
ENSMUSG00000019173.11	Rab5c	2776.46	-0.123508	0.917953	0.0874971	-1.41157	0.158077	0.290901	FALSE
ENSMUSG00000019178.17	Styxl1	2.26915	0.446686	1.36291	1.5622	0.285934	0.774928
ENSMUSG00000019179.10	Mdh2	6350.26	-0.231885	0.851522	0.0690916	-3.35619	0.000790234	0.0037205	TRUE
ENSMUSG00000019188.16	H13	1313.37	-0.395398	0.760279	0.0807271	-4.89796	9.68347e-07	9.47054e-06	TRUE
ENSMUSG00000019189.13	Rnf145	3497.23	-0.126889	0.915804	0.0728227	-1.74244	0.0814321	0.174851	FALSE
ENSMUSG00000019194.15	Scn1b	70.5664	-0.487522	0.713249	0.344211	-1.41635	0.156674	0.288922	FALSE
ENSMUSG00000019210.10	Atp6v1e1	2345.14	0.228573	1.17168	0.0884305	2.58478	0.00974406	0.0315142	FALSE
ENSMUSG00000019214.14	Chtf18	1940.84	-0.122108	0.918844	0.0756074	-1.61502	0.106306	0.215156	FALSE
ENSMUSG00000019235.9	Rps6kl1	652.004	-0.022693	0.984393	0.0919691	-0.246746	0.805105	0.884999	FALSE
ENSMUSG00000019254.16	Ppp1r12c	1317.93	0.339216	1.26507	0.106979	3.17088	0.0015198	0.00648861	TRUE
ENSMUSG00000019256.17	Ahr	429.376	0.132906	1.0965	0.123187	1.07889	0.280636	0.444083	FALSE
ENSMUSG00000019261.3	Map1s	1969.66	-0.32326	0.799262	0.107981	-2.99366	0.00275651	0.0107565	FALSE
ENSMUSG00000019295.8	Tmem129	347.208	0.210978	1.15747	0.121917	1.73051	0.0835387	0.178237	FALSE
ENSMUSG00000019297.9	Nop9	2774.41	-0.10082	0.932503	0.0743093	-1.35677	0.174856	0.313852	FALSE
ENSMUSG00000019301.5	Hsd17b1	11.8154	1.07765	2.11059	0.707521	1.52313	0.127726	0.24719	FALSE
ENSMUSG00000019302.16	Atp6v0a1	1941.17	0.402785	1.32206	0.131833	3.05526	0.00224862	0.00905607	TRUE
ENSMUSG00000019303.14	Psmc3ip	949.776	-0.0498253	0.966053	0.0828843	-0.601143	0.547745	0.698776	FALSE
ENSMUSG00000019312.10	Grb7	1822.42	0.0434709	1.03059	0.0646236	0.672678	0.501152	0.660128	FALSE
ENSMUSG00000019320.14	Noxo1	36.5385	0.33735	1.26343	0.538294	0.626701	0.530855	0.684613	FALSE
ENSMUSG00000019326.14	Aoc3	45.2002	0.21187	1.15819	0.316109	0.670241	0.502704	0.661318	FALSE
ENSMUSG00000019338.13	Zfp687	2515.75	-0.127008	0.915729	0.0710253	-1.78821	0.0737425	0.1617	FALSE
ENSMUSG00000019359.14	Gdpd2	41.1017	0.878151	1.83802	0.350623	2.50454	0.012261	0.0381357	FALSE
ENSMUSG00000019362.8	D8Ertd738e	1899.38	-0.246647	0.842853	0.06343	-3.88849	0.00010087	0.000610265	TRUE
ENSMUSG00000019368.13	Sec14l4	261.547	-0.537873	0.688786	0.196519	-2.737	0.00620015	0.0214918	FALSE
ENSMUSG00000019370.10	Calm3	9508.73	0.0816752	1.05825	0.0672816	1.21393	0.224774	0.377929	FALSE
ENSMUSG00000019373.11	Cops3	3083.14	-0.0366763	0.974898	0.0623102	-0.588608	0.556124	0.705606	FALSE
ENSMUSG00000019428.16	Fkbp8	4349.91	-0.0767086	0.948218	0.0724494	-1.05879	0.289696	0.454163	FALSE
ENSMUSG00000019432.15	Ddx39b	9366.05	-0.325889	0.797807	0.0437444	-7.44983	9.34601e-14	2.79405e-12	TRUE
ENSMUSG00000019433.9	Gipc1	1895.98	0.0979346	1.07024	0.112558	0.87008	0.384257	0.55257	FALSE
ENSMUSG00000019437.17	Tlcd1	664.664	-0.355481	0.781609	0.124031	-2.86607	0.00415606	0.0153483	FALSE
ENSMUSG00000019461.12	Plscr3	443.3	-0.123727	0.917814	0.113962	-1.08568	0.27762	0.441068	FALSE
ENSMUSG00000019464.6	Ptger1	13.2064	-0.0828945	0.944161	0.659078	-0.125773	0.899911	0.943248	FALSE
ENSMUSG00000019467.15	Arhgef25	2119.92	0.59854	1.51418	0.124912	4.79169	1.65381e-06	1.52086e-05	TRUE
ENSMUSG00000019470.12	Xab2	2288.73	-0.0450212	0.969276	0.068722	-0.655121	0.51239	0.669689	FALSE
ENSMUSG00000019471.10	Cdc37	8099.36	-0.112225	0.92516	0.0456771	-2.45693	0.0140131	0.0427144	FALSE
ENSMUSG00000019478.16	Rab4a	812.017	-0.592505	0.66319	0.0936556	-6.32642	2.50913e-10	4.59154e-09	TRUE
ENSMUSG00000019487.11	Trip10	1927.06	0.08521	1.06084	0.0662327	1.28652	0.19826	0.344096	FALSE
ENSMUSG00000019494.14	Cops6	3391.39	-0.181686	0.881672	0.0583935	-3.11141	0.00186194	0.00770794	TRUE
ENSMUSG00000019505.7	Ubb	24967.2	0.0315385	1.0221	0.0665299	0.47405	0.635464	0.767551	FALSE
ENSMUSG00000019518.11	Ap4m1	512.887	-0.397646	0.759096	0.15678	-2.53633	0.011202	0.0353732	FALSE
ENSMUSG00000019528.18	Gyg	493.514	0.261951	1.1991	0.106626	2.45672	0.014021	0.0427306	FALSE
ENSMUSG00000019539.11	Rcn3	2062.72	0.405997	1.325	0.10347	3.92382	8.71574e-05	0.000534436	TRUE
ENSMUSG00000019558.14	Slc6a8	916.586	0.197995	1.1471	0.225096	0.8796	0.379076	0.54729	FALSE
ENSMUSG00000019564.12	Arid3a	905.008	0.0566454	1.04004	0.0810921	0.698532	0.484844	0.646578	FALSE
ENSMUSG00000019577.6	Pdk4	80.4916	0.451112	1.36709	0.309247	1.45875	0.144635	0.272053	FALSE
ENSMUSG00000019578.11	Ubxn6	1079.79	0.402051	1.32138	0.108465	3.70674	0.000209942	0.00117439	TRUE
ENSMUSG00000019579.13	Mydgf	1256.05	-0.148961	0.9019	0.0829221	-1.79639	0.072432	0.159577	FALSE
ENSMUSG00000019590.16	Cyb561	996.58	0.241096	1.18189	0.0990445	2.43422	0.0149239	0.044992	FALSE
ENSMUSG00000019647.16	Sema6a	2701.18	-1.81449	0.284304	0.0727705	-24.9345	3.147e-137	5.70761e-134	TRUE
ENSMUSG00000019659.8	Ccdc12	1224.11	0.0817035	1.05827	0.0738543	1.10628	0.268606	0.430989	FALSE
ENSMUSG00000019689.4	Fmc1	453.66	0.349925	1.27449	0.138186	2.53228	0.0113325	0.0357168	FALSE
ENSMUSG00000019699.16	Akt3	1480.44	0.730281	1.65896	0.0755763	9.66283	4.33725e-22	3.02551e-20	TRUE
ENSMUSG00000019710.13	Mrpl24	2692.33	0.383608	1.3046	0.0746342	5.13984	2.74972e-07	3.02451e-06	TRUE
ENSMUSG00000019715.14	Gle1	1370.91	0.227682	1.17095	0.101217	2.24944	0.0244845	0.0667117	FALSE
ENSMUSG00000019718.8	L3hypdh	118.842	0.455218	1.37099	0.205896	2.21092	0.0270417	0.0723373	FALSE
ENSMUSG00000019726.12	Lyst	594.331	0.0204095	1.01425	1.57943	0.0129221	0.98969	0.995361	FALSE
ENSMUSG00000019731.13	Slc35e1	1666.02	-0.294053	0.815608	0.0875444	-3.3589	0.000782529	0.00369168	TRUE
ENSMUSG00000019732.14	Calr3	49.1761	1.1084	2.15607	0.309942	3.57616	0.000348681	0.0018283	TRUE
ENSMUSG00000019734.16	Tmc4	514.404	0.544689	1.45871	0.132613	4.10737	4.00187e-05	0.000267606	TRUE
ENSMUSG00000019737.14	Syne4	398.503	0.342138	1.26763	0.14761	2.31785	0.0204572	0.0577323	FALSE
ENSMUSG00000019738.15	Polr2i	939.107	-0.465678	0.724131	0.115864	-4.01917	5.84024e-05	0.000375611	TRUE
ENSMUSG00000019756.10	Prl8a1	28.198	-2.65011	0.159308	0.532647	-4.97535	6.51287e-07	6.63605e-06	TRUE
ENSMUSG00000019761.10	Krt10	79.8786	-0.0407522	0.972148	0.251458	-0.162064	0.871256	0.925036	FALSE
ENSMUSG00000019763.11	Rmnd1	372.094	-0.121018	0.919538	0.123889	-0.976828	0.328654	0.496537	FALSE
ENSMUSG00000019767.12	Ccdc170	27.9821	0.110374	1.07951	0.582011	0.189642	0.849589	0.910902	FALSE
ENSMUSG00000019768.16	Esr1	2.58449	-0.0452606	0.969115	1.60102	-0.0282698	0.977447
ENSMUSG00000019772.5	Vip	3.02807	5.02782	32.6231	1.73437	2.89893	0.00374439
ENSMUSG00000019773.7	Fbxo5	3093.7	0.0694904	1.04935	0.0759643	0.914777	0.360309	0.529048	FALSE
ENSMUSG00000019774.8	Mtrf1l	240.322	0.218006	1.16312	0.175565	1.24174	0.214333	0.364698	FALSE
ENSMUSG00000019775.17	Rgs17	98.548	0.332715	1.25938	0.263845	1.26103	0.2073	0.355773	FALSE
ENSMUSG00000019777.16	Hdac2	6180.04	0.0984319	1.07061	0.0580183	1.69657	0.0897789	0.188435	FALSE
ENSMUSG00000019779.15	Frk	3.04019	-0.257322	0.836639	1.17309	-0.219355	0.826374
ENSMUSG00000019782.10	Rwdd1	2242.95	-0.158764	0.895792	0.0668435	-2.37516	0.0175414	0.0511848	FALSE
ENSMUSG00000019785.14	Clvs2	108.912	-0.11111	0.925875	0.264133	-0.42066	0.674003	0.795327	FALSE
ENSMUSG00000019789.9	Hey2	23.6106	0.351154	1.27558	0.430984	0.814771	0.415203	0.582248	FALSE
ENSMUSG00000019790.17	Stxbp5	748.017	0.528046	1.44197	0.114549	4.60979	4.03066e-06	3.42491e-05	TRUE
ENSMUSG00000019791.12	Hint3	165.909	0.412351	1.33085	0.174536	2.36256	0.0181493	0.0525547	FALSE
ENSMUSG00000019792.8	Trmt11	631.05	-0.687469	0.620942	0.107077	-6.42031	1.36001e-10	2.57534e-09	TRUE
ENSMUSG00000019794.13	Katna1	1305.9	0.0710186	1.05046	0.0721103	0.98486	0.324693	0.492882	FALSE
ENSMUSG00000019795.17	Pcmt1	1729.97	0.13173	1.09561	0.0720041	1.82947	0.0673287	0.15117	FALSE
ENSMUSG00000019796.12	Lrp11	2723.79	0.271792	1.20731	0.0808678	3.36094	0.000776767	0.0036698	TRUE
ENSMUSG00000019797.11	1700021F05Rik	814.147	0.414457	1.3328	0.0818495	5.06365	4.11312e-07	4.37955e-06	TRUE
ENSMUSG00000019802.13	Sec63	2187.5	-0.278551	0.824419	0.0702962	-3.96253	7.41606e-05	0.000461778	TRUE
ENSMUSG00000019803.11	Nr2e1	3.53951	-0.140327	0.907314	1.34623	-0.104237	0.916981
ENSMUSG00000019804.12	Snx3	2738.09	0.154722	1.11321	0.0671733	2.30333	0.0212602	0.0596067	FALSE
ENSMUSG00000019806.13	Aig1	495.479	-0.0933333	0.937355	0.10957	-0.851811	0.394319	0.561892	FALSE
ENSMUSG00000019808.8	Adat2	381.968	0.077728	1.05535	0.120739	0.643771	0.519724	0.67565	FALSE
ENSMUSG00000019809.16	Pex3	441.116	-0.0199853	0.986243	0.117385	-0.170254	0.864811	0.920709	FALSE
ENSMUSG00000019810.15	Fuca2	820.588	0.425309	1.34286	0.14896	2.85519	0.00430113	0.0158267	FALSE
ENSMUSG00000019813.16	Cep57l1	513.283	0.41907	1.33707	0.126808	3.30476	0.000950563	0.00435111	TRUE
ENSMUSG00000019814.5	Ltv1	2005.04	-0.474506	0.719713	0.0709059	-6.69206	2.20055e-11	4.64078e-10	TRUE
ENSMUSG00000019817.18	Plagl1	137.656	0.414179	1.33254	0.223569	1.85257	0.0639434	0.145227	FALSE
ENSMUSG00000019818.15	Cd164	6946.02	0.185802	1.13745	0.0643789	2.88608	0.00390077	0.0145271	FALSE
ENSMUSG00000019820.11	Utrn	2034.55	-0.354257	0.782273	0.09726	-3.64237	0.000270144	0.00146157	TRUE
ENSMUSG00000019822.12	Smpd2	539.468	-0.00408035	0.997176	0.127836	-0.0319186	0.974537	0.986094	FALSE
ENSMUSG00000019823.17	Mical1	973.9	-0.268411	0.830233	0.119453	-2.247	0.0246399	0.0669784	FALSE
ENSMUSG00000019826.11	Zbtb24	463.878	0.169241	1.12447	0.117572	1.43946	0.150019	0.279572	FALSE
ENSMUSG00000019828.13	Grm1	4.47081	1.33139	2.51645	1.79996	0.739678	0.459495
ENSMUSG00000019831.14	Wasf1	1011.37	-0.0924508	0.937928	0.0825772	-1.11957	0.262898	0.42425	FALSE
ENSMUSG00000019832.5	Rab32	68.724	0.117144	1.08459	0.2685	0.436292	0.662625	0.786506	FALSE
ENSMUSG00000019837.8	Gtf3c6	1464.04	-0.395427	0.760264	0.0824112	-4.79822	1.60082e-06	1.47462e-05	TRUE
ENSMUSG00000019838.11	Slc16a10	571.929	0.497681	1.41194	0.117811	4.2244	2.39574e-05	0.000169877	TRUE
ENSMUSG00000019841.15	Rev3l	1487.72	-0.132317	0.912365	0.149962	-0.88234	0.377593	0.54568	FALSE
ENSMUSG00000019842.6	Traf3ip2	220.641	0.0902961	1.06459	0.319639	0.282494	0.777565	0.866657	FALSE
ENSMUSG00000019843.14	Fyn	1323.57	-0.0556149	0.962184	0.16886	-0.329354	0.741888	0.842385	FALSE
ENSMUSG00000019845.8	Tube1	847.286	0.711215	1.63718	0.0973848	7.30314	2.81122e-13	7.84402e-12	TRUE
ENSMUSG00000019846.11	Lama4	148.644	-0.730973	0.602497	0.248053	-2.94684	0.00321035	0.0122866	FALSE
ENSMUSG00000019848.14	Popdc3	5.78486	0.305694	1.23601	1.02176	0.299183	0.7648
ENSMUSG00000019849.11	Prep	2972.87	-0.30694	0.808354	0.0544762	-5.63439	1.75677e-08	2.38964e-07	TRUE
ENSMUSG00000019850.11	Tnfaip3	105.469	0.146909	1.10719	0.296937	0.494749	0.620777	0.755983	FALSE
ENSMUSG00000019851.8	Perp	651.157	-1.2463	0.421528	0.128012	-9.73578	2.12181e-22	1.54617e-20	TRUE
ENSMUSG00000019852.7	Arfgef3	474.357	0.314252	1.24337	0.121015	2.5968	0.00940975	0.0306089	FALSE
ENSMUSG00000019853.6	Hebp2	195.408	0.0533131	1.03765	0.161212	0.330701	0.74087	0.841933	FALSE
ENSMUSG00000019854.17	Reps1	2130.85	0.0830259	1.05924	0.0638258	1.30082	0.19332	0.337764	FALSE
ENSMUSG00000019856.14	Fam184a	231.35	-0.283968	0.821329	0.367515	-0.772669	0.439718	0.605099	FALSE
ENSMUSG00000019857.7	Asf1a	2003.68	-0.366315	0.775761	0.0637192	-5.7489	8.9828e-09	1.28507e-07	TRUE
ENSMUSG00000019861.15	Gopc	1104.15	-0.181314	0.8819	0.0804204	-2.25457	0.0241601	0.0660357	FALSE
ENSMUSG00000019863.7	Qrsl1	519.269	-0.136357	0.909814	0.101228	-1.34703	0.177971	0.317884	FALSE
ENSMUSG00000019864.14	Rtn4ip1	884.441	0.269986	1.2058	0.0871291	3.09869	0.0019438	0.0080123	TRUE
ENSMUSG00000019865.9	Nmbr	5.16762	0.723638	1.65134	1.01676	0.711711	0.476644
ENSMUSG00000019866.15	Crybg1	106.859	-0.267794	0.830589	0.210917	-1.26967	0.204203	0.351716	FALSE
ENSMUSG00000019868.16	Vta1	1152.8	0.184106	1.13611	0.0943688	1.95092	0.0510663	0.121262	FALSE
ENSMUSG00000019872.13	Smpdl3a	58.9456	1.33602	2.52454	0.310724	4.29971	1.71025e-05	0.000125806	TRUE
ENSMUSG00000019873.8	Reep3	952.273	0.026887	1.01881	0.0914419	0.294033	0.768732	0.860237	FALSE
ENSMUSG00000019874.11	Fabp7	13.636	-0.881684	0.542733	0.620392	-1.42117	0.155266	0.287099	FALSE
ENSMUSG00000019876.15	Pkib	13.0995	1.1678	2.24669	0.751622	1.55371	0.120254	0.23638	FALSE
ENSMUSG00000019877.10	Serinc1	2230.79	0.097307	1.06977	0.0648941	1.49947	0.133751	0.256186	FALSE
ENSMUSG00000019878.8	Hsf2	1489.8	-0.0378509	0.974105	0.0772388	-0.49005	0.624098	0.758393	FALSE
ENSMUSG00000019880.10	Rspo3	59.2139	-0.769645	0.586562	0.276891	-2.77959	0.00544276	0.0192466	FALSE
ENSMUSG00000019883.11	Echdc1	599.382	-0.272858	0.827678	0.127408	-2.14161	0.032225	0.083826	FALSE
ENSMUSG00000019889.10	Ptprk	1936.3	-0.0660502	0.95525	0.0762188	-0.866587	0.386168	0.554374	FALSE
ENSMUSG00000019891.15	Dcbld1	477.382	-0.0196702	0.986458	0.107783	-0.182499	0.855191	0.914704	FALSE
ENSMUSG00000019892.13	Lrriq1	146.978	0.273836	1.20902	0.226625	1.20832	0.226922	0.380539	FALSE
ENSMUSG00000019894.14	Slc6a15	1010.47	0.9011	1.86749	0.0835174	10.7894	3.86439e-27	3.91792e-25	TRUE
ENSMUSG00000019897.8	Ccdc59	1080.76	-0.13966	0.907733	0.132833	-1.0514	0.293077	0.458272	FALSE
ENSMUSG00000019899.17	Lama2	4.69255	-1.16877	0.444799	1.10589	-1.05687	0.290572
ENSMUSG00000019900.19	Rfx6	93.3469	-0.590065	0.664313	0.231096	-2.55333	0.0106699	0.033957	FALSE
ENSMUSG00000019905.8	Gprc6a	3.68344	-1.76383	0.294465	1.14596	-1.53917	0.123762
ENSMUSG00000019907.10	Ppp1r12a	3627.54	0.176889	1.13044	0.0600216	2.94709	0.00320775	0.01228	FALSE
ENSMUSG00000019909.4	Fam162b	22.6588	-0.19022	0.876472	0.439631	-0.43268	0.665247	0.7883	FALSE
ENSMUSG00000019913.4	Sim1	2.88239	2.2365	4.71251	1.41653	1.57885	0.11437
ENSMUSG00000019916.14	P4ha1	3215.79	0.823989	1.77029	0.0784368	10.5051	8.1811e-26	7.49079e-24	TRUE
ENSMUSG00000019917.10	Sept10	1103.04	0.458016	1.37365	0.0867296	5.28097	1.28504e-07	1.51122e-06	TRUE
ENSMUSG00000019920.18	Lims1	3175.88	0.23781	1.1792	0.0538927	4.41265	1.02114e-05	7.91081e-05	TRUE
ENSMUSG00000019923.14	Zwint	4022.09	-0.119575	0.920459	0.0500576	-2.38876	0.0169054	0.0497292	FALSE
ENSMUSG00000019927.6	Ube2d1	910.138	-0.440943	0.736653	0.0952644	-4.62862	3.68109e-06	3.15083e-05	TRUE
ENSMUSG00000019929.16	Dcn	5.87137	-1.13018	0.456858	0.949227	-1.19063	0.233797
ENSMUSG00000019942.13	Cdk1	4923.79	0.214136	1.16001	0.0595556	3.59556	0.000323699	0.00171327	TRUE
ENSMUSG00000019943.10	Atp2b1	2916.77	0.107647	1.07747	0.0693526	1.55217	0.120622	0.236864	FALSE
ENSMUSG00000019944.14	Rhobtb1	114.626	1.09738	2.13966	0.266674	4.11508	3.87041e-05	0.000259987	TRUE
ENSMUSG00000019945.10	Cabcoco1	5.4823	-0.0114132	0.99212	1.01605	-0.0112329	0.991038
ENSMUSG00000019947.10	Arid5b	116.503	-0.277332	0.825115	0.25217	-1.09978	0.271426	0.434021	FALSE
ENSMUSG00000019948.4	Actr6	1059.8	-0.0122585	0.991539	0.113836	-0.107686	0.914245	0.951086	FALSE
ENSMUSG00000019951.10	Uhrf1bp1l	1611.34	0.0879828	1.06288	0.082964	1.06049	0.28892	0.453161	FALSE
ENSMUSG00000019952.15	Poc1b	796.37	0.160461	1.11764	0.0952282	1.68501	0.0919857	0.19203	FALSE
ENSMUSG00000019960.8	Dusp6	1519.36	-1.22879	0.426676	0.0915999	-13.4147	4.95719e-41	1.12384e-38	TRUE
ENSMUSG00000019961.17	Tmpo	11576.3	-0.0371284	0.974593	0.0637502	-0.582404	0.560295	0.708676	FALSE
ENSMUSG00000019966.18	Kitl	124.225	-1.43578	0.369646	0.20073	-7.15279	8.50328e-13	2.2065e-11	TRUE
ENSMUSG00000019969.14	Psen1	1356.15	-0.09896	0.933706	0.134553	-0.735471	0.462053	0.625955	FALSE
ENSMUSG00000019970.15	Sgk1	2439.1	0.29895	1.23025	0.105718	2.82781	0.00468672	0.017023	FALSE
ENSMUSG00000019971.10	Cep290	1154.3	0.291116	1.22359	0.0895956	3.24922	0.00115721	0.00513755	TRUE
ENSMUSG00000019975.12	Ikbip	360.347	0.196964	1.14628	0.139228	1.41468	0.157162	0.289664	FALSE
ENSMUSG00000019977.16	Hbs1l	4373.95	0.129507	1.09392	0.0779965	1.66042	0.0968302	0.199666	FALSE
ENSMUSG00000019978.16	Epb41l2	3555.68	0.402516	1.32181	0.121882	3.30251	0.000958242	0.00437766	TRUE
ENSMUSG00000019979.12	Apaf1	2161.26	0.185286	1.13704	0.0983977	1.88303	0.0596961	0.137747	FALSE
ENSMUSG00000019982.15	Myb	715.148	-1.11895	0.460428	0.753608	-1.48479	0.137599	0.261927	FALSE
ENSMUSG00000019984.16	Med23	1683.17	-0.218706	0.859336	0.140101	-1.56106	0.118509	0.233989	FALSE
ENSMUSG00000019986.17	Ahi1	557.629	0.309177	1.239	0.110139	2.80715	0.00499821	0.0179507	FALSE
ENSMUSG00000019988.7	Nedd1	1366.23	0.284367	1.21788	0.0678989	4.18809	2.81309e-05	0.000195757	TRUE
ENSMUSG00000019989.8	Enpp3	6754.35	-0.244853	0.843902	0.0776789	-3.15212	0.00162091	0.00685015	TRUE
ENSMUSG00000019992.8	Mtfr2	440.847	0.129965	1.09427	0.104914	1.23877	0.215429	0.365954	FALSE
ENSMUSG00000019996.17	Map7	1118.31	0.772087	1.70774	0.118718	6.50356	7.84402e-11	1.53707e-09	TRUE
ENSMUSG00000019997.11	Ccn2	2578.37	0.810798	1.75418	0.0695755	11.6535	2.20248e-31	3.02109e-29	TRUE
ENSMUSG00000019998.6	Stx7	1585.29	0.256427	1.19452	0.0733536	3.49577	0.000472692	0.00238361	TRUE
ENSMUSG00000020000.7	Moxd1	485.088	0.348345	1.2731	0.105721	3.29495	0.000984397	0.00448084	TRUE
ENSMUSG00000020003.16	Pex7	857.562	0.0838672	1.05986	0.0923504	0.908142	0.363803	0.532357	FALSE
ENSMUSG00000020007.4	Il20ra	35.8755	-0.548697	0.683637	0.348563	-1.57417	0.115448	0.229616	FALSE
ENSMUSG00000020009.13	Ifngr1	349.649	-0.164948	0.891961	0.21522	-0.766416	0.443429	0.608294	FALSE
ENSMUSG00000020014.17	Cfap54	77.4412	0.72749	1.65576	0.374098	1.94465	0.0518171	0.122711	FALSE
ENSMUSG00000020015.10	Cdk17	1069.17	-0.216232	0.860811	0.0866347	-2.49591	0.0125636	0.0389137	FALSE
ENSMUSG00000020017.14	Hal	1.70222	0.953964	1.93719	1.84907	0.515916	0.605913
ENSMUSG00000020018.6	Snrpf	3144.49	-0.0213374	0.985319	0.100535	-0.212238	0.831921	0.900673	FALSE
ENSMUSG00000020019.4	Ntn4	60.2867	-0.110816	0.926064	0.327009	-0.338878	0.734702	0.838404	FALSE
ENSMUSG00000020020.8	Usp44	890.023	-0.231412	0.851801	0.079448	-2.91275	0.00358264	0.013487	FALSE
ENSMUSG00000020021.4	Fgd6	390.312	-0.291583	0.817005	0.154977	-1.88146	0.0599094	0.138161	FALSE
ENSMUSG00000020022.17	Ndufa12	1003.76	0.0853841	1.06097	0.0888069	0.961458	0.336322	0.504421	FALSE
ENSMUSG00000020023.18	Tmcc3	394.811	0.165636	1.12166	0.117846	1.40553	0.159862	0.293458	FALSE
ENSMUSG00000020024.7	Cep83	1827.02	0.267635	1.20383	0.073561	3.63827	0.000274474	0.00148058	TRUE
ENSMUSG00000020027.18	Socs2	1427.96	-0.735578	0.600577	0.112209	-6.55542	5.54853e-11	1.1045e-09	TRUE
ENSMUSG00000020029.6	Nudt4	3544.56	0.593994	1.50942	0.0858001	6.923	4.42177e-12	1.01229e-10	TRUE
ENSMUSG00000020032.14	Nuak1	281.467	-0.632919	0.64487	0.129975	-4.86954	1.11857e-06	1.07465e-05	TRUE
ENSMUSG00000020034.7	Tcp11l2	14.9794	-0.335765	0.792364	0.566733	-0.592458	0.553544	0.70348	FALSE
ENSMUSG00000020037.15	Rfx4	11.446	0.240799	1.18165	1.62644	0.148052	0.882301	0.932216	FALSE
ENSMUSG00000020038.10	Cry1	2546.28	0.60623	1.52228	0.37867	1.60095	0.109389	0.220113	FALSE
ENSMUSG00000020042.15	Btbd11	151.531	0.0287121	1.0201	0.198023	0.144994	0.884716	0.934223	FALSE
ENSMUSG00000020044.13	Timp3	384.325	-0.0498784	0.966018	0.115265	-0.432727	0.665213	0.7883	FALSE
ENSMUSG00000020048.13	Hsp90b1	35250.4	0.15277	1.1117	0.050527	3.02352	0.00249852	0.00988926	TRUE
ENSMUSG00000020056.16	Washc3	607.611	0.332651	1.25933	0.0971872	3.42279	0.000619819	0.0030237	TRUE
ENSMUSG00000020057.2	Dram1	24.9908	0.144199	1.10512	0.461284	0.312603	0.754582	0.85133	FALSE
ENSMUSG00000020059.9	Sycp3	80.2031	1.48243	2.79419	0.249013	5.95321	2.62931e-09	4.11488e-08	TRUE
ENSMUSG00000020061.18	Mybpc1	2.72929	-0.181137	0.882008	1.54933	-0.116913	0.906929
ENSMUSG00000020062.7	Slc5a8	1.83795	-3.24145	0.105737	1.89198	-1.71326	0.0866652
[truncated: 17,793 more rows]
