# Supplementary material for: Lima1 mediates the pluripotency control of membrane dynamics and cellular metabolism
Source: Nat Commun. 2022 Feb 1;13:610. doi: 10.1038/s41467-022-28139-5 (PMC8807836; doi:10.1038/s41467-022-28139-5)
Supplement: Supplementary file 6 — Supplementary Dataset 4 [file 41467_2022_28139_MOESM6_ESM.xlsx]

## Sheet: Sheet1
geneID	symbol	baseMean	log2FoldChange	foldChange	lfcSE	stat	pvalue	padj	significant
ENSG00000000003.15	TSPAN6	1213.27	0.329882	1.25691	0.109275	3.01882	0.00253765	0.0170646	FALSE
ENSG00000000005.6	TNMD	25.1762	0.558208	1.47244	0.514882	1.08415	0.2783	0.538046	FALSE
ENSG00000000419.13	DPM1	1048.87	0.0167494	1.01168	0.0735321	0.227784	0.819814	0.928614	FALSE
ENSG00000000457.14	SCYL3	163.67	0.00615209	1.00427	0.222574	0.0276406	0.977949	0.992131	FALSE
ENSG00000000460.17	C1orf112	514.046	0.132317	1.09605	0.128783	1.02744	0.304211	0.567251	FALSE
ENSG00000000938.13	FGR	2.28554	1.06037	2.08547	1.39869	0.758116	0.448381
ENSG00000001036.14	FUCA2	1774.42	-0.230075	0.852591	0.0695329	-3.30886	0.000936752	0.00742078	TRUE
ENSG00000001084.13	GCLC	1243.86	-0.0813353	0.945182	0.0970313	-0.838237	0.401897	0.663308	FALSE
ENSG00000001167.14	NFYA	910.556	0.123005	1.089	0.0862743	1.42575	0.153941	0.374939	FALSE
ENSG00000001460.18	STPG1	175.623	0.51483	1.42883	0.235003	2.19074	0.028471	0.115699	FALSE
ENSG00000001461.17	NIPAL3	177.143	-0.130083	0.913779	0.206911	-0.628692	0.529551	0.763292	FALSE
ENSG00000001497.17	LAS1L	1994.87	0.0829751	1.0592	0.0651911	1.2728	0.20309	0.446571	FALSE
ENSG00000001561.7	ENPP4	138.619	-0.0708443	0.952081	0.196039	-0.361379	0.717816	0.879618	FALSE
ENSG00000001617.12	SEMA3F	1237.09	0.611328	1.52767	0.0709302	8.61873	6.76999e-18	4.26924e-16	TRUE
ENSG00000001626.16	CFTR	7.96285	-1.81392	0.284416	0.928515	-1.95357	0.0507516	0.17504	FALSE
ENSG00000001629.10	ANKIB1	1387.37	-0.197003	0.872361	0.0913934	-2.15556	0.0311184	0.123256	FALSE
ENSG00000001630.17	CYP51A1	2352.82	-0.0905056	0.939194	0.0631603	-1.43295	0.151872	0.371594	FALSE
ENSG00000001631.16	KRIT1	597.817	0.0548582	1.03876	0.130682	0.419783	0.674644	0.85698	FALSE
ENSG00000002016.18	RAD52	168.206	-0.414915	0.750064	0.273491	-1.51711	0.12924	0.336358	FALSE
ENSG00000002330.14	BAD	312.526	0.571818	1.4864	0.23098	2.47562	0.0133005	0.065168	FALSE
ENSG00000002549.12	LAP3	1283.94	0.0924881	1.06621	0.0744109	1.24294	0.213891	0.46105	FALSE
ENSG00000002586.20	CD99	1988.92	0.23192	1.1744	0.0565234	4.10308	4.07682e-05	0.000496325	TRUE
ENSG00000002587.10	HS3ST1	16.7394	0.853975	1.80747	0.72511	1.17772	0.238909	0.492626	FALSE
ENSG00000002726.21	AOC1	2.81501	-1.23234	0.425626	1.31391	-0.937921	0.348285
ENSG00000002745.13	WNT16	3.75511	-0.42599	0.744328	1.1142	-0.382328	0.702218
ENSG00000002746.15	HECW1	97.3861	-0.860672	0.550696	0.372228	-2.31222	0.0207655	0.0913297	FALSE
ENSG00000002822.15	MAD1L1	732.419	0.298201	1.22961	0.141257	2.11106	0.0347669	0.133486	FALSE
ENSG00000002834.18	LASP1	8837.62	-0.123271	0.918104	0.0569932	-2.1629	0.0305486	0.121715	FALSE
ENSG00000002919.15	SNX11	394.282	0.0280405	1.01963	0.169622	0.165312	0.868699	0.951406	FALSE
ENSG00000003056.8	M6PR	2286.7	0.107966	1.07771	0.112156	0.962639	0.335729	0.600026	FALSE
ENSG00000003096.14	KLHL13	121.234	-7.02828e-05	0.999951	0.411287	-0.000170885	0.999864	0.999864	FALSE
ENSG00000003137.8	CYP26B1	6.41429	-1.47512	0.359704	1.13818	-1.29603	0.194965	0.435184	FALSE
ENSG00000003147.19	ICA1	364.95	0.0527574	1.03725	0.120732	0.436979	0.662127	0.849174	FALSE
ENSG00000003249.14	DBNDD1	951.45	0.132785	1.09641	0.0785145	1.69122	0.0907956	0.264496	FALSE
ENSG00000003393.15	ALS2	1397.02	0.0379695	1.02667	0.0911386	0.416613	0.676961	0.858059	FALSE
ENSG00000003400.15	CASP10	131.083	-0.288063	0.819001	0.263069	-1.09501	0.273513	0.53301	FALSE
ENSG00000003402.20	CFLAR	648.887	0.282518	1.21632	0.139702	2.0223	0.0431457	0.15586	FALSE
ENSG00000003436.16	TFPI	242.345	-0.0119077	0.99178	0.142858	-0.0833537	0.93357	0.97675	FALSE
ENSG00000003509.16	NDUFAF7	406.028	-0.248621	0.8417	0.132598	-1.87501	0.060792	0.199242	FALSE
ENSG00000003756.17	RBM5	1601.16	0.075791	1.05394	0.0981574	0.772138	0.440033	0.695885	FALSE
ENSG00000003987.14	MTMR7	83.3408	-0.33312	0.793818	0.454894	-0.732302	0.463984	0.715011	FALSE
ENSG00000003989.18	SLC7A2	521.593	-0.504311	0.704997	0.106275	-4.74534	2.0816e-06	3.4362e-05	TRUE
ENSG00000004059.11	ARF5	1640.66	0.473926	1.38888	0.0662583	7.1527	8.50876e-13	3.31482e-11	TRUE
ENSG00000004139.14	SARM1	38.1691	-0.160742	0.894565	0.423978	-0.379128	0.704593	0.873672	FALSE
ENSG00000004142.12	POLDIP2	2020.3	0.0895243	1.06402	0.0662807	1.35068	0.176797	0.409327	FALSE
ENSG00000004399.13	PLXND1	3638.86	-0.895314	0.53763	0.123404	-7.25515	4.01216e-13	1.61694e-11	TRUE
ENSG00000004455.17	AK2	1635.6	0.374635	1.29651	0.113723	3.29428	0.00098675	0.007733	TRUE
ENSG00000004468.13	CD38	4.15167	1.37248	2.58914	1.45354	0.944228	0.345053
ENSG00000004478.8	FKBP4	6415.5	0.174441	1.12853	0.0552326	3.15829	0.00158697	0.0116115	FALSE
ENSG00000004487.17	KDM1A	5801.77	-0.0309514	0.978775	0.0486926	-0.635649	0.525005	0.759988	FALSE
ENSG00000004534.15	RBM6	1736.85	-0.00173755	0.998796	0.0792606	-0.021922	0.98251	0.993734	FALSE
ENSG00000004660.15	CAMKK1	106.817	0.530357	1.44429	0.232546	2.28066	0.0225687	0.0970686	FALSE
ENSG00000004700.16	RECQL	1328.91	0.0179727	1.01254	0.0778127	0.230974	0.817335	0.927604	FALSE
ENSG00000004766.17	VPS50	210.863	-0.126397	0.916116	0.177894	-0.71052	0.477382	0.726474	FALSE
ENSG00000004776.13	HSPB6	12.7954	-0.141849	0.906357	0.611921	-0.23181	0.816686	0.927407	FALSE
ENSG00000004777.18	ARHGAP33	233.977	0.208764	1.1557	0.228032	0.915504	0.359927	0.623568	FALSE
ENSG00000004779.10	NDUFAB1	1196.29	-0.0379877	0.974013	0.0753657	-0.504045	0.61423	0.819924	FALSE
ENSG00000004799.8	PDK4	5.39349	-0.42943	0.742555	0.967076	-0.444049	0.657007	0.845711	FALSE
ENSG00000004809.14	SLC22A16	1.99826	-0.0788202	0.946832	1.50279	-0.0524494	0.958171
ENSG00000004838.14	ZMYND10	3.13508	0.504789	1.41892	1.35423	0.372749	0.709336
ENSG00000004864.14	SLC25A13	2625.81	0.00100759	1.0007	0.101647	0.00991271	0.992091	0.99675	FALSE
ENSG00000004866.21	ST7	253.348	-0.410394	0.752418	0.156544	-2.62159	0.00875211	0.0467072	FALSE
ENSG00000004897.12	CDC27	1467.89	0.0247157	1.01728	0.10454	0.236423	0.813105	0.925595	FALSE
ENSG00000004948.16	CALCR	233.334	0.525292	1.43922	0.153752	3.4165	0.000634324	0.00536955	TRUE
ENSG00000004961.15	HCCS	648.691	-0.0529712	0.963949	0.113338	-0.467371	0.640234	0.835861	FALSE
ENSG00000004975.12	DVL2	1101.63	0.356454	1.28028	0.125258	2.84575	0.00443066	0.0270358	FALSE
ENSG00000005001.10	PRSS22	15.043	-0.708336	0.612025	0.62205	-1.13871	0.254823	0.51064	FALSE
ENSG00000005007.13	UPF1	2896.15	-0.220817	0.858079	0.0826441	-2.67191	0.00754215	0.041546	FALSE
ENSG00000005020.13	SKAP2	182.272	-0.63212	0.645228	0.195608	-3.23156	0.00123114	0.00931515	TRUE
ENSG00000005022.6	SLC25A5	6822.42	0.0322673	1.02262	0.0398734	0.809244	0.418375	0.677617	FALSE
ENSG00000005059.16	MCUB	181.842	-0.0925376	0.937872	0.20584	-0.449561	0.653027	0.842772	FALSE
ENSG00000005075.15	POLR2J	532.243	0.0406011	1.02854	0.103092	0.393835	0.693703	0.86724	FALSE
ENSG00000005100.13	DHX33	2357.79	-0.288895	0.818529	0.0666163	-4.33669	1.44642e-05	0.000197639	TRUE
ENSG00000005108.16	THSD7A	27.4157	-1.5953	0.330954	0.476074	-3.35095	0.000805356	0.0065516	TRUE
ENSG00000005156.12	LIG3	1896.13	-0.249498	0.841189	0.443421	-0.562665	0.573663	0.794914	FALSE
ENSG00000005175.10	RPAP3	1112.28	0.0822162	1.05864	0.0732113	1.123	0.261438	0.519469	FALSE
ENSG00000005187.12	ACSM3	20.5194	-0.443865	0.735163	0.57393	-0.773378	0.439299	0.695485	FALSE
ENSG00000005189.19	REXO5	123.032	0.0564754	1.03992	0.262727	0.214958	0.8298	0.933172	FALSE
ENSG00000005194.15	CIAPIN1	1664.66	-0.0162057	0.98883	0.113948	-0.14222	0.886907	0.958573	FALSE
ENSG00000005206.17	SPPL2B	650.288	-0.13731	0.909213	0.107346	-1.27913	0.20085	0.443632	FALSE
ENSG00000005238.20	FAM214B	268.929	-0.282455	0.822191	0.209053	-1.35112	0.176658	0.409167	FALSE
ENSG00000005243.10	COPZ2	1.69774	-0.161336	0.894196	1.73784	-0.0928372	0.926033
ENSG00000005249.13	PRKAR2B	395.272	-0.447856	0.733131	0.185723	-2.41142	0.0158904	0.0743856	FALSE
ENSG00000005302.19	MSL3	335.329	-0.099522	0.933342	0.231538	-0.429831	0.667319	0.852493	FALSE
ENSG00000005339.15	CREBBP	2056.93	-0.558062	0.679214	0.40663	-1.37241	0.169937	0.399413	FALSE
ENSG00000005379.17	TSPOAP1	93.2943	2.04088	4.11495	0.530029	3.8505	0.000117876	0.00126546	TRUE
ENSG00000005421.9	PON1	2.5567	-1.01943	0.493312	1.34876	-0.755825	0.449754
ENSG00000005436.14	GCFC2	399.694	-0.145242	0.904228	0.139062	-1.04444	0.296282	0.557907	FALSE
ENSG00000005448.17	WDR54	318.463	1.18365	2.27151	0.155972	7.58885	3.2275e-14	1.4434e-12	TRUE
ENSG00000005469.12	CROT	75.0301	-0.120432	0.919912	0.368904	-0.326459	0.744077	0.893739	FALSE
ENSG00000005471.18	ABCB4	9.87009	0.0216127	1.01509	0.847291	0.025508	0.97965	0.992386	FALSE
ENSG00000005483.21	KMT2E	831.693	-0.0421997	0.971173	0.114699	-0.367918	0.712934	0.877392	FALSE
ENSG00000005486.17	RHBDD2	285.714	0.292841	1.22505	0.350719	0.834974	0.403732	0.665209	FALSE
ENSG00000005513.10	SOX8	169.86	-0.390165	0.763042	0.167051	-2.3356	0.0195122	0.0872403	FALSE
ENSG00000005700.15	IBTK	1430.63	-0.214384	0.861914	0.0724918	-2.95735	0.00310295	0.0201622	FALSE
ENSG00000005801.18	ZNF195	1222.81	-0.0902691	0.939348	0.0983254	-0.918065	0.358585	0.621921	FALSE
ENSG00000005810.18	MYCBP2	1181.86	-0.30978	0.806765	0.154251	-2.00829	0.0446127	0.159483	FALSE
ENSG00000005812.11	FBXL3	466.426	-0.174299	0.886198	0.110046	-1.58388	0.11322	0.306826	FALSE
ENSG00000005882.12	PDK2	204.291	0.580105	1.49496	0.36366	1.59519	0.110671	0.301878	FALSE
ENSG00000005884.18	ITGA3	1484.59	-0.963279	0.51289	0.0823689	-11.6947	1.35675e-31	1.90281e-29	TRUE
ENSG00000005889.15	ZFX	321.175	-0.10134	0.932167	0.257231	-0.393965	0.693607	0.86724	FALSE
ENSG00000005893.16	LAMP2	1157.01	-0.273963	0.827044	0.0698824	-3.92035	8.8421e-05	0.000984821	TRUE
ENSG00000005961.19	ITGA2B	66.1612	0.777691	1.71438	0.363627	2.13871	0.0324594	0.127076	FALSE
ENSG00000006007.12	GDE1	1575.97	-0.0378158	0.974129	0.0703573	-0.537482	0.590935	0.806012	FALSE
ENSG00000006015.17	REX1BD	589.241	0.159038	1.11654	0.131109	1.21303	0.22512	0.474383	FALSE
ENSG00000006016.11	CRLF1	180.511	1.69416	3.23588	0.221903	7.63468	2.26386e-14	1.02552e-12	TRUE
ENSG00000006025.12	AC003665.1	116.76	0.138895	1.10106	0.329107	0.422037	0.672998	0.856087	FALSE
ENSG00000006042.12	TMEM98	1248.01	-0.00439739	0.996957	0.0791753	-0.0555399	0.955708	0.985966	FALSE
ENSG00000006047.13	YBX2	160.102	1.10466	2.15049	0.212427	5.2002	1.99076e-07	3.90381e-06	TRUE
ENSG00000006062.17	MAP3K14	269.852	-1.43065	0.370965	0.260654	-5.48868	4.04939e-08	9.11295e-07	TRUE
ENSG00000006071.15	ABCC8	9.33342	0.395178	1.31511	1.16295	0.339805	0.734003	0.887546	FALSE
ENSG00000006118.15	TMEM132A	1343.86	-0.315053	0.803821	0.116236	-2.71046	0.00671909	0.0379241	FALSE
ENSG00000006125.18	AP2B1	7278.48	-0.139591	0.907777	0.0841031	-1.65976	0.0969634	0.276266	FALSE
ENSG00000006128.12	TAC1	15.9716	-3.49109	0.088936	0.740762	-4.71284	2.44293e-06	3.96179e-05	TRUE
ENSG00000006194.10	ZNF263	657.061	0.162618	1.11932	0.0891628	1.82383	0.0681773	0.216172	FALSE
ENSG00000006210.7	CX3CL1	44.1001	-0.760026	0.590486	0.395227	-1.92301	0.0544788	0.184234	FALSE
ENSG00000006282.21	SPATA20	712.875	0.481308	1.39601	0.114262	4.21233	2.52751e-05	0.000324613	TRUE
ENSG00000006283.18	CACNA1G	42.421	-0.0622779	0.957751	0.440812	-0.14128	0.887649	0.958573	FALSE
ENSG00000006327.14	TNFRSF12A	1499.55	-0.862414	0.550032	0.108338	-7.96041	1.71472e-15	8.46783e-14	TRUE
ENSG00000006432.15	MAP3K9	747.876	0.244326	1.18454	0.0859396	2.84299	0.00446923	0.0272143	FALSE
ENSG00000006451.8	RALA	1899.58	-0.523529	0.695668	0.10368	-5.04948	4.43013e-07	8.2798e-06	TRUE
ENSG00000006453.14	BAIAP2L1	1059.38	-0.110227	0.926442	0.0848494	-1.29909	0.193913	0.433608	FALSE
ENSG00000006459.11	KDM7A	500.911	-0.220113	0.858498	0.103924	-2.11802	0.0341735	0.131915	FALSE
ENSG00000006468.14	ETV1	1640.9	0.269712	1.20557	0.0710058	3.79845	0.000145603	0.00152483	TRUE
ENSG00000006530.18	AGK	753.656	-0.0855498	0.942425	0.137941	-0.620189	0.535133	0.767314	FALSE
ENSG00000006534.16	ALDH3B1	4.46489	0.826776	1.77372	1.09967	0.751837	0.452149
ENSG00000006555.11	TTC22	9.70406	-0.333939	0.793367	0.748012	-0.446436	0.655282	0.844502	FALSE
ENSG00000006576.16	PHTF2	556.323	-0.0499634	0.965961	0.101276	-0.493338	0.621774	0.82443	FALSE
ENSG00000006606.8	CCL26	46.9818	0.158016	1.11575	0.38367	0.411855	0.680446	0.859705	FALSE
ENSG00000006607.14	FARP2	755.095	-0.0388441	0.973435	0.106836	-0.363588	0.716166	0.879024	FALSE
ENSG00000006611.16	USH1C	13.9524	-0.256195	0.837293	0.818179	-0.313128	0.754183	0.89845	FALSE
ENSG00000006625.18	GGCT	1324.78	-0.152419	0.89974	0.0746826	-2.04089	0.0412614	0.150819	FALSE
ENSG00000006634.8	DBF4	1118.17	-0.152381	0.899764	0.0743519	-2.04945	0.040418	0.148734	FALSE
ENSG00000006638.13	TBXA2R	22.5082	0.875362	1.83447	0.594727	1.47187	0.141056	0.355193	FALSE
ENSG00000006652.15	IFRD1	1579.22	-0.609782	0.655296	0.0956951	-6.37214	1.86413e-10	5.6055e-09	TRUE
ENSG00000006695.12	COX10	431.091	-0.0908614	0.938962	0.139349	-0.652042	0.514374	0.75239	FALSE
ENSG00000006704.10	GTF2IRD1	597.872	-0.0978875	0.9344	0.162823	-0.601191	0.547713	0.776738	FALSE
ENSG00000006712.15	PAF1	890.832	0.0893011	1.06385	0.0924146	0.96631	0.333889	0.598386	FALSE
ENSG00000006715.16	VPS41	968.972	0.136233	1.09903	0.109342	1.24594	0.212786	0.45946	FALSE
ENSG00000006740.17	ARHGAP44	359.333	-0.090548	0.939166	0.170669	-0.530549	0.595732	0.808717	FALSE
ENSG00000006744.19	ELAC2	2319.91	-0.123394	0.918025	0.082321	-1.49894	0.133889	0.343503	FALSE
ENSG00000006747.15	SCIN	2.688	-0.913706	0.53082	1.45328	-0.628718	0.529534
ENSG00000006756.16	ARSD	158.672	0.934582	1.91134	0.32349	2.88907	0.00386389	0.0241874	FALSE
ENSG00000006757.12	PNPLA4	232.881	0.0926928	1.06636	0.177438	0.522395	0.601395	0.812102	FALSE
ENSG00000006831.10	ADIPOR2	1388.51	-0.0326622	0.977615	0.0809096	-0.403687	0.686443	0.863211	FALSE
ENSG00000006837.12	CDKL3	24.5761	0.861899	1.81743	0.582719	1.4791	0.139114	0.352174	FALSE
ENSG00000007038.11	PRSS21	2.11371	0.356402	1.28023	1.42075	0.250855	0.801926
ENSG00000007047.15	MARK4	786.548	0.264976	1.20162	0.10051	2.63631	0.00838125	0.0451264	FALSE
ENSG00000007062.12	PROM1	1187.48	-0.226803	0.854527	0.130557	-1.73719	0.0823538	0.247259	FALSE
ENSG00000007080.11	CCDC124	1597.04	0.165071	1.12122	0.0691218	2.38812	0.0169348	0.0781479	FALSE
ENSG00000007168.14	PAFAH1B1	3421.99	0.0701258	1.04981	0.0799233	0.877413	0.380263	0.641869	FALSE
ENSG00000007171.18	NOS2	28.5336	0.0396799	1.02789	0.456318	0.0869567	0.930706	0.975996	FALSE
ENSG00000007174.18	DNAH9	7.58322	-0.590803	0.663973	0.959183	-0.615944	0.537932	0.769414	FALSE
ENSG00000007202.15	KIAA0100	4811.37	-0.103126	0.931013	0.0635097	-1.62379	0.10442	0.290072	FALSE
ENSG00000007237.18	AC005747.1	555.155	-0.126994	0.915737	0.477612	-0.265894	0.790321	0.917017	FALSE
ENSG00000007255.10	TRAPPC6A	164.424	0.465599	1.38089	0.181813	2.56086	0.0104413	0.054044	FALSE
ENSG00000007264.15	MATK	141.587	-0.10712	0.928439	0.20935	-0.511679	0.608875	0.816711	FALSE
ENSG00000007312.13	CD79B	60.459	-0.191764	0.875534	0.333333	-0.575293	0.565093	0.788523	FALSE
ENSG00000007314.12	SCN4A	295.936	0.251428	1.19038	0.243958	1.03062	0.30272	0.565414	FALSE
ENSG00000007341.19	ST7L	118.042	0.159787	1.11712	0.213412	0.748723	0.454024	0.707322	FALSE
ENSG00000007372.23	PAX6	9.69159	0.516057	1.43004	0.810587	0.636646	0.524355	0.759591	FALSE
ENSG00000007376.8	RPUSD1	678.85	0.0113782	1.00792	0.0901618	0.126198	0.899575	0.962865	FALSE
ENSG00000007384.15	RHBDF1	1276.74	-0.348755	0.785262	0.111563	-3.12607	0.00177156	0.0127076	FALSE
ENSG00000007392.17	LUC7L	1375.63	-0.0878953	0.940894	0.0929407	-0.945713	0.344295	0.608144	FALSE
ENSG00000007402.11	CACNA2D2	261.12	0.235313	1.17716	0.15877	1.4821	0.138314	0.35091	FALSE
ENSG00000007516.14	BAIAP3	164.083	1.02408	2.03367	0.216882	4.72186	2.33702e-06	3.79706e-05	TRUE
ENSG00000007520.4	TSR3	912.765	0.0522798	1.0369	0.105334	0.496327	0.619664	0.823479	FALSE
ENSG00000007541.17	PIGQ	553.514	0.302083	1.23292	0.118316	2.55319	0.0106741	0.0549569	FALSE
ENSG00000007545.16	CRAMP1	706.741	0.730804	1.65956	0.68465	1.06741	0.285786	0.546716	FALSE
ENSG00000007866.21	TEAD3	876.249	0.0140246	1.00977	0.0900504	0.155742	0.876237	0.954059	FALSE
ENSG00000007923.16	DNAJC11	2135.52	-0.315823	0.803392	0.150865	-2.09342	0.0363118	0.137317	FALSE
ENSG00000007944.15	MYLIP	197.658	0.220714	1.16531	0.157479	1.40154	0.161052	0.386504	FALSE
ENSG00000007968.7	E2F2	96.791	0.236098	1.1778	0.221641	1.06523	0.286771	0.547707	FALSE
ENSG00000008018.9	PSMB1	3726.58	0.0470473	1.03315	0.0538471	0.873719	0.382271	0.64354	FALSE
ENSG00000008056.14	SYN1	160.514	0.767771	1.70264	0.245415	3.12847	0.0017572	0.0126201	FALSE
ENSG00000008083.14	JARID2	5832.15	-0.285494	0.820461	0.0545409	-5.23449	1.65444e-07	3.31853e-06	TRUE
ENSG00000008086.13	CDKL5	455.249	0.0859449	1.06138	0.176692	0.48641	0.626676	0.827406	FALSE
ENSG00000008118.10	CAMK1G	3.39288	2.54428	5.83315	1.33401	1.90723	0.0564905
ENSG00000008128.23	CDK11A	818.783	-0.0427695	0.97079	0.094764	-0.451327	0.651754	0.842292	FALSE
ENSG00000008130.15	NADK	1163.51	-0.134484	0.910996	0.132126	-1.01785	0.308752	0.571867	FALSE
ENSG00000008226.20	DLEC1	31.2921	-0.625744	0.648086	0.50424	-1.24096	0.214619	0.461861	FALSE
ENSG00000008256.16	CYTH3	326.462	0.443012	1.35944	0.190264	2.32841	0.0198904	0.0883676	FALSE
ENSG00000008277.14	ADAM22	274.916	-0.13414	0.911213	0.150586	-0.890785	0.373044	0.635245	FALSE
ENSG00000008282.8	SYPL1	1434.75	0.123175	1.08913	0.0853308	1.4435	0.14888	0.367305	FALSE
ENSG00000008283.16	CYB561	906.572	0.322315	1.25034	0.0840734	3.83373	0.000126213	0.00134343	TRUE
ENSG00000008294.21	SPAG9	2948.88	-0.0856943	0.942331	0.0711364	-1.20465	0.228339	0.4789	FALSE
ENSG00000008300.17	CELSR3	589.424	0.245145	1.18521	0.107258	2.28557	0.0222792	0.0962485	FALSE
ENSG00000008311.15	AASS	3207.35	-1.00899	0.496894	0.061852	-16.3129	7.98451e-60	2.97822e-57	TRUE
ENSG00000008323.15	PLEKHG6	414.481	-0.253734	0.838723	0.28055	-0.904418	0.365774	0.628679	FALSE
ENSG00000008324.12	SS18L2	542.749	-0.0404194	0.972372	0.109463	-0.369253	0.711939	0.876783	FALSE
ENSG00000008382.16	MPND	292.926	0.292315	1.2246	0.220011	1.32864	0.183968	0.419449	FALSE
ENSG00000008394.13	MGST1	2775.28	-0.401363	0.757142	0.12684	-3.16432	0.00155447	0.0114023	FALSE
ENSG00000008405.12	CRY1	815.656	-0.111643	0.925533	0.0932489	-1.19726	0.231204	0.482873	FALSE
ENSG00000008441.17	NFIX	5.36611	-0.0784281	0.947089	0.917754	-0.0854565	0.931898
ENSG00000008513.16	ST3GAL1	180.809	-0.424516	0.745089	0.319341	-1.32935	0.183732	0.419142	FALSE
ENSG00000008516.17	MMP25	411.494	0.803934	1.74585	0.186164	4.31841	1.5716e-05	0.000212755	TRUE
ENSG00000008517.18	IL32	39.7854	-1.53941	0.344025	0.375478	-4.09988	4.13366e-05	0.000501503	TRUE
ENSG00000008710.20	PKD1	760.642	-0.331815	0.794536	0.119886	-2.76776	0.00564431	0.032765	FALSE
ENSG00000008735.14	MAPK8IP2	19.6159	0.643947	1.5626	0.56143	1.14698	0.251391	0.506716	FALSE
ENSG00000008838.20	MED24	1568.39	0.01809	1.01262	0.122482	0.147695	0.882583	0.956709	FALSE
ENSG00000008853.17	RHOBTB2	359.823	0.0784781	1.0559	0.159105	0.493247	0.621838	0.82443	FALSE
ENSG00000008869.12	HEATR5B	523.547	-0.0170197	0.988272	0.106079	-0.160444	0.872531	0.952715	FALSE
ENSG00000008952.17	SEC62	2352.13	-0.0992958	0.933489	0.0563033	-1.76359	0.0778016	0.237432	FALSE
ENSG00000008988.10	RPS20	13525.3	-0.0149017	0.989724	0.0397971	-0.374441	0.708076	0.874729	FALSE
ENSG00000009307.16	CSDE1	15179.1	0.00384544	1.00267	0.047564	0.0808477	0.935563	0.977564	FALSE
ENSG00000009335.18	UBE3C	2528.84	-0.0964883	0.935307	0.0544799	-1.77108	0.0765472	0.234565	FALSE
ENSG00000009413.16	REV3L	235.775	-0.171506	0.887915	0.296207	-0.579007	0.562585	0.787102	FALSE
ENSG00000009694.13	TENM1	16.0641	-1.69335	0.309208	0.604326	-2.80205	0.00507794	0.0301767	FALSE
ENSG00000009724.17	MASP2	6.11786	-0.930867	0.524543	0.890197	-1.04569	0.295706	0.557302	FALSE
ENSG00000009780.16	FAM76A	170.729	0.407667	1.32654	0.198351	2.05529	0.0398512	0.147297	FALSE
ENSG00000009830.12	POMT2	623.147	0.224391	1.16828	0.134301	1.67081	0.0947593	0.2722	FALSE
ENSG00000009844.16	VTA1	1547.47	0.179087	1.13217	0.0778058	2.30172	0.0213509	0.0931796	FALSE
ENSG00000009950.16	MLXIPL	14.6693	0.613823	1.53031	0.906704	0.676983	0.498417	0.742422	FALSE
ENSG00000009954.11	BAZ1B	3347.04	-0.0956686	0.935838	0.050608	-1.89038	0.0587067	0.194247	FALSE
ENSG00000010017.13	RANBP9	1068.6	-0.0444683	0.969647	0.0810039	-0.548965	0.583029	0.801069	FALSE
ENSG00000010030.14	ETV7	6.2146	-1.12173	0.459542	0.988501	-1.13478	0.256468	0.51279	FALSE
ENSG00000010072.16	SPRTN	336.881	-0.245534	0.843503	0.179713	-1.36626	0.171858	0.402249	FALSE
ENSG00000010165.20	EEF1AKNMT	1553.4	-0.222218	0.857247	0.0771791	-2.87924	0.00398629	0.0248079	FALSE
ENSG00000010219.13	DYRK4	67.9778	0.0471699	1.03324	0.327972	0.143823	0.88564	0.957991	FALSE
ENSG00000010244.18	ZNF207	4320.4	0.0551074	1.03894	0.0544963	1.01122	0.311913	0.575622	FALSE
ENSG00000010256.11	UQCRC1	3802.94	0.137332	1.09987	0.055598	2.4701	0.0135076	0.0659926	FALSE
ENSG00000010270.13	STARD3NL	969.564	0.127362	1.09229	0.0833602	1.52785	0.12655	0.331522	FALSE
ENSG00000010278.14	CD9	2151.07	-0.0299684	0.979442	0.0691523	-0.433368	0.664747	0.851069	FALSE
ENSG00000010292.13	NCAPD2	4078.9	-0.23022	0.852505	0.108408	-2.12364	0.0336998	0.13062	FALSE
ENSG00000010295.19	IFFO1	248.335	-0.281372	0.822808	0.151924	-1.85205	0.0640185	0.206596	FALSE
ENSG00000010310.9	GIPR	12.753	1.50454	2.83735	0.637061	2.36169	0.0181917	0.0828144	FALSE
ENSG00000010318.21	PHF7	97.3928	0.00795737	1.00553	0.23111	0.034431	0.972533	0.991061	FALSE
ENSG00000010319.7	SEMA3G	60.5031	-0.106567	0.928796	0.3699	-0.288097	0.773273	0.909197	FALSE
ENSG00000010322.16	NISCH	1774.81	-0.0123374	0.991485	0.0830208	-0.148606	0.881864	0.956431	FALSE
ENSG00000010327.10	STAB1	8.74445	0.805875	1.74821	0.921913	0.874134	0.382045	0.643517	FALSE
ENSG00000010361.14	FUZ	281.654	0.558864	1.47311	0.161313	3.46447	0.00053127	0.00461531	TRUE
ENSG00000010379.16	SLC6A13	2.38076	3.97178	15.6901	1.81787	2.18485	0.0288996
ENSG00000010404.18	IDS	860.554	0.072161	1.05129	0.100806	0.715838	0.474092	0.723855	FALSE
ENSG00000010438.16	PRSS3	13.1141	4.87831	29.4116	1.47083	3.3167	0.000910861	0.00725362	TRUE
ENSG00000010539.12	ZNF200	284.73	0.00325802	1.00226	0.142749	0.0228234	0.981791	0.993465	FALSE
ENSG00000010610.10	CD4	15.7619	0.783116	1.72084	0.712459	1.09917	0.271692	0.531233	FALSE
ENSG00000010626.15	LRRC23	42.4491	0.408416	1.32723	0.350602	1.1649	0.24406	0.499256	FALSE
ENSG00000010671.16	BTK	11.5283	-0.0154637	0.989339	0.687229	-0.0225015	0.982048	0.99361	FALSE
ENSG00000010704.18	HFE	21.1464	-0.395875	0.760029	0.49865	-0.793893	0.427258	0.685293	FALSE
ENSG00000010803.16	SCMH1	199.084	-0.320363	0.800869	0.248855	-1.28735	0.197974	0.438994	FALSE
ENSG00000010810.17	FYN	1100.19	0.00650471	1.00452	0.182781	0.0355874	0.971611	0.990828	FALSE
ENSG00000010818.10	HIVEP2	420.089	-0.600933	0.659328	0.265846	-2.26046	0.0237929	0.10129	FALSE
ENSG00000011007.12	ELOA	1963.3	-0.204756	0.867685	0.0615357	-3.32743	0.000876495	0.00701637	TRUE
ENSG00000011009.11	LYPLA2	2176.49	0.190377	1.14106	0.0915702	2.07903	0.0376145	0.140992	FALSE
ENSG00000011021.23	CLCN6	432.302	-0.120914	0.919605	0.172617	-0.700475	0.48363	0.731538	FALSE
ENSG00000011028.14	AC080038.1	3457.98	0.183824	1.13589	0.0497263	3.69672	0.000218405	0.0021632	TRUE
ENSG00000011052.21	NME1-NME2	147.869	-0.845085	0.556678	0.452024	-1.86956	0.0615453	0.201109	FALSE
ENSG00000011105.14	TSPAN9	947.963	0.0861763	1.06155	0.108702	0.792777	0.427907	0.685959	FALSE
ENSG00000011114.15	BTBD7	953.683	-0.414789	0.750129	0.171153	-2.4235	0.0153718	0.0726393	FALSE
ENSG00000011132.12	AC005954.1	306.169	-0.137923	0.908827	0.186603	-0.739126	0.45983	0.711716	FALSE
ENSG00000011143.18	MKS1	482.446	0.167723	1.12328	0.151611	1.10627	0.268609	0.527381	FALSE
ENSG00000011198.10	ABHD5	417.729	0.0684217	1.04857	0.132115	0.517897	0.60453	0.813693	FALSE
ENSG00000011201.12	ANOS1	4425.42	-0.0377974	0.974141	0.0552587	-0.684008	0.49397	0.73856	FALSE
ENSG00000011243.18	AKAP8L	1133.44	0.0962051	1.06896	0.121839	0.789609	0.429756	0.687395	FALSE
ENSG00000011258.16	MBTD1	2077.93	0.149888	1.10948	0.0720766	2.07957	0.0375654	0.140868	FALSE
ENSG00000011260.14	UTP18	2473.11	0.173781	1.12801	0.0743735	2.33659	0.0194603	0.0870749	FALSE
ENSG00000011275.19	RNF216	1049.67	0.315717	1.24463	0.130454	2.42015	0.0155141	0.0730458	FALSE
ENSG00000011295.16	TTC19	1220.16	0.0296088	1.02074	0.0701451	0.422108	0.672946	0.856087	FALSE
ENSG00000011304.21	PTBP1	12740	-0.141413	0.906631	0.0416157	-3.39807	0.000678639	0.00569683	TRUE
ENSG00000011332.19	DPF1	56.6394	-0.428021	0.74328	0.329835	-1.29768	0.194396	0.434192	FALSE
ENSG00000011347.10	SYT7	153.835	0.861919	1.81745	0.206808	4.16773	3.07646e-05	0.000387174	TRUE
ENSG00000011376.12	LARS2	1387.43	0.0193881	1.01353	0.170391	0.113786	0.909407	0.966993	FALSE
ENSG00000011405.13	PIK3C2A	2802.87	-0.193959	0.874204	0.102321	-1.89559	0.0580146	0.192587	FALSE
ENSG00000011422.12	PLAUR	303.745	-0.758469	0.591123	0.151062	-5.0209	5.14292e-07	9.48059e-06	TRUE
ENSG00000011426.11	ANLN	3499.83	-0.126489	0.916058	0.0916612	-1.37996	0.1676	0.39605	FALSE
ENSG00000011451.21	WIZ	1138.13	0.15407	1.1127	0.0746078	2.06507	0.0389162	0.144725	FALSE
ENSG00000011454.18	RABGAP1	660.75	0.0232195	1.01622	0.19136	0.121339	0.903422	0.964843	FALSE
ENSG00000011478.12	QPCTL	373.34	0.0966532	1.06929	0.12909	0.748726	0.454022	0.707322	FALSE
ENSG00000011485.15	PPP5C	2103.68	-0.121364	0.919318	0.0760075	-1.59674	0.110324	0.301355	FALSE
ENSG00000011523.14	CEP68	554.32	-0.150502	0.900937	0.150057	-1.00296	0.315878	0.580103	FALSE
ENSG00000011566.15	MAP4K3	1272.52	-0.198528	0.871439	0.0845347	-2.34848	0.01885	0.0850603	FALSE
ENSG00000011638.10	TMEM159	266.923	0.0167943	1.01171	0.185476	0.090547	0.927853	0.975191	FALSE
ENSG00000011677.13	GABRA3	48.6941	0.733287	1.66242	0.334325	2.19333	0.0282833	0.115123	FALSE
ENSG00000012048.23	BRCA1	898.932	0.184151	1.13615	0.167411	1.09999	0.271335	0.530771	FALSE
ENSG00000012061.16	ERCC1	690.611	0.246351	1.1862	0.0949887	2.59347	0.00950116	0.0501084	FALSE
ENSG00000012124.17	CD22	6.60115	-0.481687	0.71614	1.05429	-0.456884	0.647755	0.840298	FALSE
ENSG00000012171.20	SEMA3B	54.8315	0.050638	1.03572	0.39127	0.12942	0.897026	0.961585	FALSE
ENSG00000012174.12	MBTPS2	319.855	-0.0291215	0.980017	0.125399	-0.232231	0.816359	0.9273	FALSE
ENSG00000012211.13	PRICKLE3	134.561	0.541135	1.45512	0.230382	2.34886	0.0188312	0.0849972	FALSE
ENSG00000012223.13	LTF	6.19008	-0.805391	0.572207	1.16374	-0.692072	0.488892	0.734775	FALSE
ENSG00000012232.9	EXTL3	3938.77	-0.424348	0.745175	0.0696021	-6.09678	1.08229e-09	3.00215e-08	TRUE
ENSG00000012660.14	ELOVL5	2600.36	0.0643594	1.04562	0.0633539	1.01587	0.309691	0.573062	FALSE
ENSG00000012779.11	ALOX5	7.5888	0.2012	1.14965	0.940791	0.213863	0.830654	0.933853	FALSE
ENSG00000012817.16	KDM5D	1108.08	-0.142719	0.90581	0.0987649	-1.44504	0.148448	0.366696	FALSE
ENSG00000012822.16	CALCOCO1	278.525	0.0763611	1.05436	0.170224	0.448593	0.653725	0.843301	FALSE
ENSG00000012963.15	UBR7	1167.32	0.0213634	1.01492	0.0898339	0.23781	0.812029	0.925438	FALSE
ENSG00000012983.11	MAP4K5	796.767	-0.175516	0.885451	0.15676	-1.11964	0.262865	0.521209	FALSE
ENSG00000013016.16	EHD3	446.403	0.168817	1.12414	0.122868	1.37397	0.16945	0.398786	FALSE
ENSG00000013275.8	PSMC4	2690.3	0.0563412	1.03983	0.0539064	1.04517	0.295945	0.557573	FALSE
ENSG00000013288.9	MAN2B2	229.247	0.11473	1.08277	0.174403	0.657847	0.510637	0.749476	FALSE
ENSG00000013293.6	SLC7A14	312	-2.37134	0.193266	0.169757	-13.969	2.40982e-44	5.28083e-42	TRUE
ENSG00000013297.12	CLDN11	835.146	-1.52217	0.348163	0.104162	-14.6134	2.30688e-48	5.86116e-46	TRUE
ENSG00000013306.16	SLC25A39	2706.86	0.199412	1.14823	0.0568585	3.50716	0.000452909	0.00404893	TRUE
ENSG00000013364.19	MVP	32.3846	-0.329921	0.79558	0.666304	-0.495151	0.620494	0.824043	FALSE
ENSG00000013374.16	NUB1	786.197	-0.00766842	0.994699	0.123743	-0.0619706	0.950586	0.983636	FALSE
ENSG00000013375.16	PGM3	1516.79	0.143146	1.10431	0.203197	0.704468	0.481141	0.729598	FALSE
ENSG00000013392.8	RWDD2A	116.317	0.203055	1.15113	0.210897	0.962817	0.335639	0.599989	FALSE
ENSG00000013441.16	CLK1	400.445	-0.0716871	0.951525	0.123314	-0.581337	0.561014	0.786118	FALSE
ENSG00000013503.10	POLR3B	653.572	-0.166664	0.8909	0.112443	-1.48221	0.138284	0.350884	FALSE
ENSG00000013523.11	ANGEL1	577.241	0.0766897	1.0546	0.138816	0.552454	0.580637	0.799277	FALSE
ENSG00000013561.18	RNF14	710.559	-0.0290805	0.980045	0.0951754	-0.305546	0.75995	0.901447	FALSE
ENSG00000013563.14	DNASE1L1	283.585	0.423826	1.34148	0.160837	2.63512	0.00841077	0.0452437	FALSE
ENSG00000013573.17	DDX11	1582.48	-0.0274035	0.981185	0.104128	-0.263171	0.792419	0.917478	FALSE
ENSG00000013583.10	HEBP1	295.204	0.234939	1.17686	0.133318	1.76225	0.0780277	0.237814	FALSE
ENSG00000013588.9	GPRC5A	10.3423	-1.46256	0.362848	0.879718	-1.66254	0.096405	0.275421	FALSE
ENSG00000013619.14	MAMLD1	6.99835	-1.18102	0.441039	0.846949	-1.39444	0.163185	0.389859	FALSE
ENSG00000013725.14	CD6	1.78024	1.73011	3.31753	1.86921	0.92558	0.354664
ENSG00000013810.20	TACC3	4010.48	-0.0370089	0.974674	0.0681287	-0.543221	0.586978	0.803178	FALSE
ENSG00000014123.10	UFL1	808.233	0.35372	1.27785	0.0856896	4.12792	3.66064e-05	0.000450981	TRUE
ENSG00000014138.9	POLA2	568.801	0.132017	1.09582	0.126697	1.04199	0.297418	0.559565	FALSE
ENSG00000014164.7	ZC3H3	531.747	0.0694964	1.04935	0.11987	0.579766	0.562072	0.786785	FALSE
ENSG00000014216.16	CAPN1	3479.32	0.0575448	1.04069	0.0702897	0.818681	0.412968	0.673353	FALSE
ENSG00000014257.16	ACPP	14.0251	0.127745	1.09258	0.722817	0.176733	0.859718	0.947311	FALSE
ENSG00000014641.21	MDH1	3049.73	-0.203759	0.868285	0.0582413	-3.49854	0.000467817	0.00415677	TRUE
ENSG00000014824.14	SLC30A9	2107.14	0.123145	1.08911	0.0829846	1.48394	0.137824	0.35002	FALSE
ENSG00000014914.21	MTMR11	64.3241	-0.0285888	0.980379	0.341337	-0.0837554	0.933251	0.97669	FALSE
ENSG00000014919.13	COX15	797.03	-0.201519	0.869635	0.107498	-1.87462	0.0608449	0.199303	FALSE
ENSG00000015133.19	CCDC88C	1200.02	0.168431	1.12384	0.153283	1.09882	0.271846	0.531415	FALSE
ENSG00000015153.15	YAF2	63.5689	-0.248712	0.841648	0.317039	-0.784483	0.432757	0.690145	FALSE
ENSG00000015171.20	ZMYND11	832.122	-0.187099	0.87837	0.0936365	-1.99814	0.0457018	0.162284	FALSE
ENSG00000015285.11	WAS	10.3634	0.0564965	1.03994	0.756815	0.0746504	0.940493	0.979383	FALSE
ENSG00000015413.9	DPEP1	64.6353	0.672211	1.59351	0.353546	1.90134	0.0572578	0.190777	FALSE
ENSG00000015475.19	BID	470.761	-0.331173	0.79489	0.125173	-2.64572	0.00815168	0.0441071	FALSE
ENSG00000015479.20	MATR3	7055.72	0.213089	1.15917	0.0751174	2.83675	0.00455757	0.0277041	FALSE
ENSG00000015520.15	NPC1L1	3.80934	0.752729	1.68498	1.08779	0.69198	0.48895
ENSG00000015532.10	XYLT2	1302.83	0.846086	1.79762	0.405216	2.08798	0.0367992	0.138588	FALSE
ENSG00000015568.13	RGPD5	52.5675	-0.630514	0.645946	0.423983	-1.48712	0.136983	0.348584	FALSE
ENSG00000015676.18	NUDCD3	1481.3	0.163515	1.12001	0.0964712	1.69497	0.0900817	0.262976	FALSE
ENSG00000016082.15	ISL1	6.30437	-0.44958	0.732256	0.913242	-0.49229	0.622515	0.824716	FALSE
ENSG00000016391.11	CHDH	323.403	0.162123	1.11893	0.125361	1.29324	0.195927	0.436405	FALSE
ENSG00000016402.13	IL20RA	20.9488	0.714694	1.64113	0.588654	1.21411	0.224704	0.474156	FALSE
ENSG00000016864.18	GLT8D1	643.811	0.239465	1.18055	0.12503	1.91526	0.0554589	0.18672	FALSE
ENSG00000017260.20	ATP2C1	2503.66	-0.0791345	0.946625	0.138039	-0.573277	0.566457	0.789204	FALSE
ENSG00000017483.15	SLC38A5	1013.01	-0.0418504	0.971408	0.137474	-0.304424	0.760805	0.901925	FALSE
ENSG00000017797.13	RALBP1	2627.74	-0.064761	0.956104	0.0861981	-0.751304	0.45247	0.706282	FALSE
ENSG00000018189.13	RUFY3	791.558	0.154993	1.11342	0.084045	1.84417	0.0651584	0.209288	FALSE
ENSG00000018236.15	CNTN1	53.1861	-0.350443	0.784343	0.387033	-0.905462	0.36522	0.628411	FALSE
ENSG00000018408.15	WWTR1	844.868	-0.242257	0.845422	0.111	-2.1825	0.0290729	0.11742	FALSE
ENSG00000018510.16	AGPS	2138.1	0.089386	1.06392	0.0768892	1.16253	0.24502	0.500519	FALSE
ENSG00000018607.7	ZNF806	5.0212	0.00566726	1.00394	0.956199	0.00592686	0.995271
ENSG00000018610.15	CXorf56	586.012	0.0576783	1.04079	0.120059	0.480417	0.630931	0.830581	FALSE
ENSG00000018625.15	ATP1A2	295.571	-0.109042	0.927204	0.235791	-0.462451	0.643758	0.837677	FALSE
ENSG00000018699.13	TTC27	732.391	-0.148241	0.90235	0.113914	-1.30134	0.193144	0.432628	FALSE
ENSG00000018869.17	ZNF582	48.1789	-0.244136	0.844321	0.389623	-0.626596	0.530924	0.764299	FALSE
ENSG00000019102.12	VSIG2	7.46384	-0.759928	0.590526	0.859556	-0.884093	0.376646	0.638648	FALSE
ENSG00000019144.19	PHLDB1	1140.01	0.121833	1.08812	0.0895032	1.36121	0.173447	0.404743	FALSE
ENSG00000019186.10	CYP24A1	2.90011	-2.02833	0.245139	1.79138	-1.13227	0.257521
ENSG00000019485.13	PRDM11	396.664	-0.0310395	0.978715	0.153517	-0.20219	0.839768	0.938184	FALSE
ENSG00000019505.8	SYT13	191.685	0.529669	1.4436	0.165013	3.20985	0.00132802	0.00994089	TRUE
ENSG00000019549.13	SNAI2	13.5543	-2.3648	0.194144	0.750989	-3.14891	0.00163878	0.0119507	FALSE
ENSG00000019582.15	CD74	470.907	0.647924	1.56691	0.110879	5.8435	5.11155e-09	1.30437e-07	TRUE
ENSG00000019995.6	ZRANB1	762.197	-0.220923	0.858016	0.170053	-1.29914	0.193895	0.433608	FALSE
ENSG00000020129.16	NCDN	961.383	-0.182812	0.880984	0.126502	-1.44512	0.148423	0.366686	FALSE
ENSG00000020181.18	ADGRA2	97.5142	0.54232	1.45631	0.319886	1.69535	0.0900082	0.262901	FALSE
ENSG00000020256.20	ZFP64	510.812	0.0295916	1.02072	0.15793	0.187372	0.851369	0.943574	FALSE
ENSG00000020426.11	MNAT1	597.986	0.0578743	1.04093	0.0934911	0.619036	0.535893	0.767765	FALSE
ENSG00000020577.14	SAMD4A	737.007	-2.00634	0.248904	0.173376	-11.5722	5.70041e-31	7.86881e-29	TRUE
ENSG00000020633.19	RUNX3	14.862	-0.539304	0.688103	0.727917	-0.740887	0.458762	0.711287	FALSE
ENSG00000020922.13	MRE11	836.009	0.0370648	1.02602	0.0837295	0.442673	0.658002	0.846536	FALSE
ENSG00000021300.14	PLEKHB1	117.245	1.1233	2.17844	0.354977	3.16443	0.00155389	0.0114023	FALSE
ENSG00000021355.13	SERPINB1	363.242	0.0511165	1.03607	0.125981	0.405748	0.684928	0.862301	FALSE
ENSG00000021461.17	CYP3A43	3.40425	-0.338523	0.790851	1.16868	-0.289662	0.772075
ENSG00000021574.13	SPAST	849.145	-0.0377228	0.974191	0.0820743	-0.459618	0.64579	0.839054	FALSE
ENSG00000021645.19	NRXN3	44.8734	0.0333093	1.02336	0.460385	0.0723511	0.942323	0.980518	FALSE
ENSG00000021762.20	OSBPL5	234.955	-0.0752071	0.949206	0.272315	-0.276177	0.782412	0.913789	FALSE
ENSG00000021776.11	AQR	1897.84	0.00911314	1.00634	0.105568	0.0863246	0.931208	0.976127	FALSE
ENSG00000021826.17	CPS1	284.353	0.666837	1.58759	0.157349	4.23794	2.25584e-05	0.000293376	TRUE
ENSG00000022267.19	FHL1	230.095	-0.6546	0.635252	0.22897	-2.85889	0.00425123	0.0262128	FALSE
ENSG00000022277.13	RTF2	1166.62	0.161457	1.11842	0.0813308	1.98519	0.0471239	0.165956	FALSE
ENSG00000022355.18	GABRA1	14.0408	-0.492232	0.710925	0.621038	-0.792595	0.428014	0.686066	FALSE
ENSG00000022556.16	NLRP2	23.0235	0.30354	1.23417	0.747463	0.406094	0.684674	0.862301	FALSE
ENSG00000022567.10	SLC45A4	485.694	0.24595	1.18587	0.136263	1.80497	0.0710799	0.22251	FALSE
ENSG00000022840.16	RNF10	3450.67	-0.234258	0.850122	0.11999	-1.95232	0.0509001	0.175448	FALSE
ENSG00000022976.15	ZNF839	202.721	-0.152425	0.899737	0.251259	-0.606643	0.544088	0.773844	FALSE
ENSG00000023041.11	ZDHHC6	533.886	-0.226389	0.854772	0.130949	-1.72884	0.0838375	0.250384	FALSE
ENSG00000023171.18	GRAMD1B	341.264	0.171305	1.12608	0.147912	1.15815	0.246801	0.501875	FALSE
ENSG00000023191.17	RNH1	752.473	0.382159	1.30329	0.098945	3.86234	0.000112307	0.00121384	TRUE
ENSG00000023228.14	NDUFS1	2410.26	0.127686	1.09254	0.0622559	2.05099	0.0402679	0.148275	FALSE
ENSG00000023287.13	RB1CC1	1825.45	-0.0455125	0.968946	0.0712597	-0.638685	0.523028	0.759062	FALSE
ENSG00000023318.8	ERP44	1063.67	0.0973448	1.0698	0.0800093	1.21667	0.22373	0.472727	FALSE
ENSG00000023330.15	ALAS1	953.392	-0.0392867	0.973136	0.0825619	-0.475845	0.634185	0.832364	FALSE
ENSG00000023445.16	BIRC3	3.84768	-0.617908	0.651615	1.26688	-0.487741	0.625733
ENSG00000023516.9	AKAP11	1077.87	-0.0212323	0.985391	0.0758298	-0.28	0.779478	0.912442	FALSE
ENSG00000023572.10	GLRX2	189.124	0.0770868	1.05489	0.172484	0.446921	0.654932	0.844201	FALSE
ENSG00000023608.5	SNAPC1	308.105	-0.298621	0.813029	0.133816	-2.23157	0.0256433	0.107165	FALSE
ENSG00000023697.13	DERA	361.026	0.650133	1.56931	0.13487	4.82043	1.43246e-06	2.43574e-05	TRUE
ENSG00000023734.11	STRAP	5023.33	-0.0281162	0.9807	0.0750834	-0.374467	0.708057	0.874729	FALSE
ENSG00000023839.12	ABCC2	6.70158	0.357307	1.28103	1.04981	0.340355	0.73359	0.887429	FALSE
ENSG00000023892.11	DEF6	207.498	0.625585	1.54284	0.181434	3.448	0.000564759	0.00485333	TRUE
ENSG00000023902.14	PLEKHO1	997.012	0.463015	1.37842	0.108935	4.25036	2.13423e-05	0.000278802	TRUE
ENSG00000023909.10	GCLM	780.08	-0.438217	0.738046	0.103624	-4.2289	2.34838e-05	0.000304283	TRUE
ENSG00000024048.10	UBR2	742.164	-0.0678891	0.954033	0.0885737	-0.766471	0.443396	0.698662	FALSE
ENSG00000024422.12	EHD2	498.222	-0.212711	0.862914	0.204048	-1.04246	0.2972	0.559216	FALSE
ENSG00000024526.17	DEPDC1	1404.81	-0.0192128	0.986771	0.122867	-0.156371	0.875741	0.953756	FALSE
ENSG00000024862.17	CCDC28A	145.304	-0.0961764	0.935509	0.225035	-0.427384	0.6691	0.853152	FALSE
ENSG00000025039.15	RRAGD	156.328	-0.721441	0.606491	0.213055	-3.38617	0.000708756	0.00590551	TRUE
ENSG00000025156.13	HSF2	310.79	0.199725	1.14848	0.169465	1.17856	0.238573	0.492282	FALSE
ENSG00000025293.17	PHF20	1788.67	-0.12506	0.916966	0.0892141	-1.40179	0.160977	0.386375	FALSE
ENSG00000025423.11	HSD17B6	36.9261	-0.10343	0.930818	0.522865	-0.197813	0.843191	0.939443	FALSE
ENSG00000025434.19	NR1H3	232.022	0.149734	1.10936	0.171995	0.870572	0.383988	0.645416	FALSE
ENSG00000025708.14	TYMP	27.5538	1.77547	3.42351	1.093	1.6244	0.104291	0.289887	FALSE
ENSG00000025770.19	NCAPH2	1179.26	0.0214088	1.01495	0.112388	0.19049	0.848925	0.942528	FALSE
ENSG00000025772.8	TOMM34	611.547	0.264587	1.20129	0.102057	2.59255	0.00952669	0.0502142	FALSE
ENSG00000025796.14	SEC63	3024.15	-0.0786295	0.946957	0.0659591	-1.19209	0.233224	0.485027	FALSE
ENSG00000025800.14	KPNA6	2468.99	-0.0167622	0.988449	0.116758	-0.143563	0.885845	0.958035	FALSE
ENSG00000026025.16	VIM	18744.7	-0.715929	0.608813	0.0526034	-13.6099	3.49612e-42	7.1268e-40	TRUE
ENSG00000026036.22	RTEL1-TNFRSF6B	92.3406	0.0676766	1.04803	0.273118	0.247792	0.804295	0.922444	FALSE
ENSG00000026103.22	FAS	45.3324	-1.6424	0.320322	0.445096	-3.69	0.000224256	0.00221239	TRUE
ENSG00000026297.16	RNASET2	146.688	0.108085	1.0778	0.197874	0.546229	0.584908	0.802224	FALSE
ENSG00000026508.20	CD44	831.821	-2.14466	0.226149	0.100477	-21.3448	4.35487e-101	3.81726e-98	TRUE
ENSG00000026559.14	KCNG1	1304.46	0.0384569	1.02701	0.0689411	0.557822	0.576966	0.796862	FALSE
ENSG00000026652.15	AGPAT4	1078.79	0.0598113	1.04233	0.0714188	0.837472	0.402327	0.663768	FALSE
ENSG00000026950.17	BTN3A1	46.242	0.399788	1.31931	0.394773	1.0127	0.311202	0.574826	FALSE
ENSG00000027001.10	MIPEP	342.057	0.273499	1.20874	0.128662	2.12571	0.0335271	0.130151	FALSE
ENSG00000027075.15	PRKCH	246.787	-0.777141	0.583522	0.16926	-4.59141	4.40253e-06	6.77024e-05	TRUE
ENSG00000027697.15	IFNGR1	635.801	-0.0328725	0.977472	0.141488	-0.232334	0.816279	0.9273	FALSE
ENSG00000027847.14	B4GALT7	359.435	0.286259	1.21947	0.155404	1.84203	0.0654708	0.210099	FALSE
ENSG00000027869.12	SH2D2A	44.7267	0.842722	1.79343	0.424968	1.98302	0.0473648	0.166503	FALSE
ENSG00000028116.18	VRK2	567.404	0.0961331	1.0689	0.103044	0.932932	0.350855	0.615146	FALSE
ENSG00000028137.19	TNFRSF1B	43.0247	-0.310667	0.806269	0.359143	-0.865022	0.387027	0.649062	FALSE
ENSG00000028203.18	VEZT	1253.05	0.0902385	1.06455	0.0719937	1.25342	0.210052	0.45614	FALSE
ENSG00000028277.21	POU2F2	154.68	-0.534124	0.690578	0.210618	-2.53599	0.0112132	0.0571115	FALSE
ENSG00000028310.18	BRD9	1151.35	-0.0446044	0.969556	0.0901193	-0.494949	0.620636	0.824043	FALSE
ENSG00000028528.15	SNX1	1184.02	0.228926	1.17196	0.0886264	2.58305	0.00979325	0.0513721	FALSE
ENSG00000028839.10	TBPL1	570.334	-0.205543	0.867212	0.101146	-2.03214	0.0421392	0.153044	FALSE
ENSG00000029153.14	ARNTL2	581.337	-0.389419	0.763437	0.114123	-3.41227	0.000644246	0.00545036	TRUE
ENSG00000029363.17	BCLAF1	5882.15	-0.0816511	0.944976	0.0557361	-1.46496	0.142932	0.358259	FALSE
ENSG00000029364.12	SLC39A9	1031.94	0.137641	1.1001	0.0977086	1.40869	0.158928	0.383031	FALSE
ENSG00000029534.21	ANK1	108.454	-1.35263	0.391577	0.267742	-5.05201	4.37186e-07	8.18837e-06	TRUE
ENSG00000029639.11	TFB1M	325.981	0.240175	1.18114	0.128251	1.8727	0.0611105	0.200024	FALSE
ENSG00000029725.17	RABEP1	1788.92	-0.00299539	0.997926	0.0896874	-0.0333981	0.973357	0.991254	FALSE
ENSG00000029993.15	HMGB3	5659.86	0.169699	1.12482	0.0510473	3.32435	0.000886256	0.0070848	TRUE
ENSG00000030066.13	NUP160	3515.44	-0.196213	0.872839	0.0765103	-2.56452	0.0103318	0.0536511	FALSE
ENSG00000030110.13	BAK1	1002.37	-0.0542771	0.963077	0.0750769	-0.722954	0.469708	0.72033	FALSE
ENSG00000030419.16	IKZF2	34.285	-0.295717	0.814667	0.425422	-0.695115	0.486983	0.733714	FALSE
ENSG00000030582.18	GRN	2159.31	0.102605	1.07371	0.0726275	1.41276	0.157727	0.381174	FALSE
ENSG00000031003.10	FAM13B	495.777	-0.367812	0.774957	0.125869	-2.92218	0.00347587	0.0221825	FALSE
ENSG00000031081.11	ARHGAP31	175.672	-0.560333	0.678146	0.230167	-2.43447	0.0149137	0.0710662	FALSE
ENSG00000031691.7	CENPQ	287.741	0.0884241	1.06321	0.139882	0.632135	0.527299	0.761393	FALSE
ENSG00000031698.13	SARS	2787.39	-0.45951	0.727233	0.0553915	-8.29568	1.07963e-16	5.98954e-15	TRUE
ENSG00000031823.14	RANBP3	1337.53	0.213157	1.15922	0.0747538	2.85146	0.00435192	0.0267415	FALSE
ENSG00000032219.19	ARID4A	353.45	0.258847	1.19652	0.132945	1.94703	0.0515307	0.177077	FALSE
ENSG00000032389.13	EIPR1	491.22	0.144951	1.10569	0.100812	1.43784	0.150481	0.369638	FALSE
ENSG00000032444.17	PNPLA6	1689.71	0.00539331	1.00375	0.114725	0.0470109	0.962505	0.987977	FALSE
ENSG00000032742.17	IFT88	102.639	0.265426	1.20199	0.21546	1.2319	0.217986	0.466489	FALSE
ENSG00000033011.13	ALG1	763.359	-0.108336	0.927657	0.129914	-0.833905	0.404335	0.665952	FALSE
ENSG00000033030.15	ZCCHC8	695.996	-0.407706	0.753821	0.0999034	-4.081	4.48418e-05	0.000539919	TRUE
ENSG00000033050.9	ABCF2	1115.5	0.00444855	1.00309	0.0909399	0.0489174	0.960985	0.98754	FALSE
ENSG00000033100.16	CHPF2	511.917	-0.410526	0.752349	0.102558	-4.00287	6.25774e-05	0.0007246	TRUE
ENSG00000033122.21	LRRC7	8.17657	2.93339	7.63905	0.90919	3.22638	0.00125366	0.00946917	TRUE
ENSG00000033170.17	FUT8	603.235	0.186943	1.13835	0.119908	1.55906	0.118983	0.317922	FALSE
ENSG00000033178.13	UBA6	1478.44	-0.318468	0.801921	0.107228	-2.97	0.00297801	0.0195168	FALSE
ENSG00000033327.13	GAB2	576.015	0.342956	1.26835	0.126433	2.71254	0.00667698	0.0377472	FALSE
ENSG00000033627.17	ATP6V0A1	635.311	-0.0773516	0.947796	0.134432	-0.575396	0.565023	0.788523	FALSE
ENSG00000033800.14	PIAS1	614.656	0.106997	1.07698	0.124035	0.862631	0.388341	0.649791	FALSE
ENSG00000033867.16	SLC4A7	2015.68	-0.117468	0.921804	0.0622754	-1.88627	0.0592585	0.195569	FALSE
ENSG00000034053.14	APBA2	405.754	0.358876	1.28243	0.160978	2.22934	0.025791	0.107607	FALSE
ENSG00000034152.19	MAP2K3	1220.34	0.076959	1.05479	0.136689	0.563023	0.573419	0.794898	FALSE
ENSG00000034510.6	TMSB10	13738.8	0.149105	1.10888	0.0580311	2.56939	0.0101877	0.0531033	FALSE
ENSG00000034533.12	ASTE1	169.008	-0.273708	0.827191	0.190268	-1.43854	0.150281	0.369299	FALSE
ENSG00000034677.13	RNF19A	1017	-0.00251907	0.998255	0.0900189	-0.0279838	0.977675	0.992131	FALSE
ENSG00000034693.15	PEX3	337.262	0.209038	1.15592	0.201365	1.0381	0.299222	0.561114	FALSE
ENSG00000034713.8	GABARAPL2	742.649	0.0171853	1.01198	0.096395	0.17828	0.858503	0.94696	FALSE
ENSG00000035115.22	SH3YL1	257.09	-0.0681125	0.953885	0.188554	-0.361235	0.717924	0.879642	FALSE
ENSG00000035141.8	FAM136A	2136.02	-0.120502	0.919867	0.0616684	-1.95403	0.0506973	0.174999	FALSE
ENSG00000035403.18	VCL	19191.8	-0.489115	0.712462	0.0390964	-12.5105	6.54228e-36	1.07189e-33	TRUE
ENSG00000035499.13	DEPDC1B	1253.05	0.0183676	1.01281	0.0728366	0.252175	0.800905	0.921114	FALSE
ENSG00000035664.11	DAPK2	52.4615	0.400876	1.32031	0.359788	1.1142	0.265193	0.523605	FALSE
ENSG00000035681.9	NSMAF	590.732	-0.231533	0.85173	0.15696	-1.47511	0.140183	0.353961	FALSE
ENSG00000035687.10	ADSS	2763.34	-0.322861	0.799483	0.0580767	-5.55922	2.7099e-08	6.32588e-07	TRUE
ENSG00000035862.12	TIMP2	986.193	-0.21114	0.863854	0.0928136	-2.27488	0.0229129	0.0982359	FALSE
ENSG00000035928.16	RFC1	2159.6	0.0722891	1.05138	0.119988	0.602472	0.54686	0.776087	FALSE
ENSG00000036054.13	TBC1D23	923.898	-0.671438	0.627881	0.131207	-5.1174	3.09782e-07	5.90302e-06	TRUE
ENSG00000036257.13	CUL3	2530.66	0.0236303	1.01651	0.0908584	0.260079	0.794803	0.918382	FALSE
ENSG00000036448.10	MYOM2	11.3673	-1.29896	0.406418	1.03167	-1.25909	0.207998	0.45342	FALSE
ENSG00000036530.9	CYP46A1	9.42336	-0.719102	0.607476	0.811529	-0.886107	0.37556	0.637423	FALSE
ENSG00000036549.13	AC118549.1	1145.76	0.211359	1.15778	0.112486	1.87898	0.0602475	0.197938	FALSE
ENSG00000036672.16	USP2	163.039	-0.258734	0.835821	0.269327	-0.960668	0.336719	0.601185	FALSE
ENSG00000037042.9	TUBG2	154.782	0.212255	1.1585	0.218785	0.970152	0.33197	0.596624	FALSE
ENSG00000037241.7	RPL26L1	493.111	0.128479	1.09314	0.174764	0.735154	0.462246	0.71341	FALSE
ENSG00000037280.16	FLT4	190.33	0.334705	1.26112	0.170843	1.95914	0.0500958	0.173539	FALSE
ENSG00000037474.15	NSUN2	3666.86	-0.167138	0.890608	0.0709907	-2.35436	0.0185545	0.0839863	FALSE
ENSG00000037637.11	FBXO42	537.718	-0.0399801	0.972668	0.145788	-0.274235	0.783904	0.914225	FALSE
ENSG00000037749.12	MFAP3	408.542	-0.218261	0.859601	0.157322	-1.38735	0.165334	0.393013	FALSE
ENSG00000037757.14	MRI1	531.441	-0.0548927	0.962666	0.117527	-0.467063	0.640455	0.835982	FALSE
ENSG00000037897.17	METTL1	335.635	0.00478399	1.00332	0.129265	0.0370092	0.970478	0.990363	FALSE
ENSG00000038002.9	AGA	256.506	0.149056	1.10884	0.150649	0.989427	0.322454	0.587853	FALSE
ENSG00000038210.14	PI4K2B	578.751	0.0689076	1.04892	0.106839	0.64497	0.518947	0.756078	FALSE
ENSG00000038219.13	BOD1L1	1717.34	-0.365753	0.776064	0.0808626	-4.52314	6.0929e-06	9.05209e-05	TRUE
ENSG00000038274.17	MAT2B	1026.85	0.0651714	1.04621	0.0762781	0.854392	0.392888	0.654166	FALSE
ENSG00000038295.8	TLL1	24.1623	2.78425	6.8888	0.556758	5.00083	5.70836e-07	1.03918e-05	TRUE
ENSG00000038358.15	EDC4	1653.14	-0.0633194	0.95706	0.12427	-0.509529	0.610381	0.817526	FALSE
ENSG00000038382.20	TRIO	1903.47	-0.337382	0.791476	0.14316	-2.35668	0.018439	0.0836363	FALSE
ENSG00000038427.16	VCAN	12039.5	-0.752255	0.593675	0.0727795	-10.3361	4.83898e-25	4.99013e-23	TRUE
ENSG00000038532.16	CLEC16A	525.069	-0.139042	0.908122	0.219696	-0.632885	0.526809	0.761139	FALSE
ENSG00000038945.15	MSR1	3.45352	1.90308	3.74011	2.07972	0.915068	0.360156
ENSG00000039068.19	CDH1	3789.87	-0.296665	0.814132	0.103341	-2.87073	0.00409524	0.0253688	FALSE
ENSG00000039123.16	MTREX	3119.65	0.247843	1.18743	0.10564	2.34611	0.0189707	0.0854239	FALSE
ENSG00000039139.9	DNAH5	42.828	0.885094	1.84689	0.358913	2.46604	0.0136614	0.0665766	FALSE
ENSG00000039319.17	ZFYVE16	758.974	0.0309711	1.0217	0.100868	0.307045	0.758809	0.900899	FALSE
ENSG00000039523.20	RIPOR1	450.2	-0.160925	0.894451	0.182853	-0.88008	0.378816	0.640791	FALSE
ENSG00000039560.14	RAI14	3978.23	-0.616084	0.652439	0.0735152	-8.38036	5.27639e-17	3.02289e-15	TRUE
ENSG00000039600.11	SOX30	8.99143	0.497887	1.41214	0.752556	0.661594	0.508231	0.748267	FALSE
ENSG00000039650.12	PNKP	681.502	0.396287	1.31612	0.283228	1.39918	0.161759	0.387474	FALSE
ENSG00000039987.7	BEST2	11.1959	-0.290028	0.817886	0.632576	-0.458487	0.646603	0.839549	FALSE
ENSG00000040199.18	PHLPP2	324.37	0.0566182	1.04003	0.20341	0.278345	0.780747	0.913063	FALSE
ENSG00000040275.17	SPDL1	1652.21	0.121392	1.08778	0.065499	1.85334	0.0638332	0.206278	FALSE
ENSG00000040341.18	STAU2	1425.05	0.39763	1.31734	0.112183	3.54447	0.000393402	0.00361653	TRUE
ENSG00000040487.13	PQLC2	252.14	-0.301035	0.81167	0.157097	-1.91624	0.0553343	0.186525	FALSE
ENSG00000040531.16	CTNS	311.699	-0.0356859	0.975568	0.137538	-0.259462	0.795279	0.918628	FALSE
ENSG00000040608.14	RTN4R	429.559	0.277249	1.21188	0.1218	2.27626	0.0228304	0.097954	FALSE
ENSG00000040633.13	PHF23	1293.77	0.213691	1.15965	0.0721945	2.95994	0.00307699	0.0200264	FALSE
ENSG00000040731.10	CDH10	4.15281	0.338708	1.26462	1.04192	0.32508	0.745121
ENSG00000040933.16	INPP4A	1121.64	0.262636	1.19967	0.159341	1.64826	0.0992997	0.280778	FALSE
ENSG00000041353.10	RAB27B	8.64866	-0.102297	0.931548	0.742185	-0.137833	0.890373	0.95898	FALSE
ENSG00000041357.16	PSMA4	4166.24	0.151364	1.11062	0.0485465	3.11793	0.00182129	0.0130163	FALSE
ENSG00000041515.16	MYO16	8.44673	-1.36245	0.38892	0.778608	-1.74986	0.0801426	0.242363	FALSE
ENSG00000041802.11	LSG1	1106.61	-0.237636	0.848134	0.075621	-3.14246	0.00167532	0.0121629	FALSE
ENSG00000041880.14	PARP3	30.9896	0.401184	1.32059	0.462066	0.868238	0.385264	0.646897	FALSE
ENSG00000041982.16	TNC	7430.99	-0.707659	0.612313	0.0827926	-8.54737	1.25925e-17	7.66525e-16	TRUE
ENSG00000041988.15	THAP3	143.34	-0.0522786	0.964412	0.283373	-0.184487	0.853631	0.944921	FALSE
ENSG00000042062.13	RIPOR3	12.3521	0.613144	1.52959	0.709791	0.863838	0.387677	0.649208	FALSE
ENSG00000042088.14	TDP1	1068.71	0.118238	1.08541	0.0962273	1.22874	0.219169	0.467692	FALSE
ENSG00000042286.15	AIFM2	303.259	-0.204791	0.867664	0.147669	-1.38683	0.165495	0.393235	FALSE
ENSG00000042317.17	AL049834.1	96.3964	0.468489	1.38366	0.223614	2.09508	0.0361635	0.136973	FALSE
ENSG00000042429.12	MED17	707.193	-0.166842	0.890791	0.0997005	-1.67343	0.094243	0.271204	FALSE
ENSG00000042445.14	RETSAT	390.402	-0.202079	0.869297	0.142354	-1.41955	0.155738	0.378203	FALSE
ENSG00000042493.16	CAPG	1397.78	0.166506	1.12234	0.153922	1.08175	0.279362	0.539015	FALSE
ENSG00000042753.12	AP2S1	2289.74	-0.0334065	0.97711	0.0677479	-0.493101	0.621941	0.82443	FALSE
ENSG00000042781.14	USH2A	41.1669	1.1041	2.14965	0.767894	1.43783	0.150483	0.369638	FALSE
ENSG00000042980.13	ADAM28	13.7859	0.433196	1.35022	0.854962	0.506685	0.612376	0.818884	FALSE
ENSG00000043039.7	BARX2	3.03567	-0.495102	0.709512	1.2735	-0.388774	0.697443
ENSG00000043093.15	DCUN1D1	1177.47	0.119527	1.08638	0.0905712	1.3197	0.186934	0.423834	FALSE
ENSG00000043143.20	JADE2	1375.07	-0.575847	0.670892	0.0903692	-6.37216	1.86389e-10	5.6055e-09	TRUE
ENSG00000043355.12	ZIC2	3186.3	0.158319	1.11599	0.0846035	1.8713	0.0613031	0.200505	FALSE
ENSG00000043462.13	LCP2	4.49722	-0.26199	0.833937	1.09955	-0.23827	0.811672
ENSG00000043514.17	TRIT1	595.084	-0.0134187	0.990742	0.0991781	-0.135299	0.892376	0.95973	FALSE
ENSG00000044090.10	CUL7	756.808	0.456307	1.37203	0.0917672	4.97244	6.61153e-07	1.19738e-05	TRUE
ENSG00000044115.21	CTNNA1	10851.8	0.0123266	1.00858	0.0435274	0.283192	0.777029	0.911179	FALSE
ENSG00000044446.12	PHKA2	591.478	-0.757157	0.591661	0.188317	-4.02065	5.80378e-05	0.000676503	TRUE
ENSG00000044459.15	CNTLN	341.077	0.354668	1.27869	0.123064	2.88199	0.00395169	0.0246362	FALSE
ENSG00000044524.11	EPHA3	11.0831	0.967078	1.95488	0.726639	1.33089	0.183225	0.418244	FALSE
ENSG00000044574.8	HSPA5	17003.1	0.0171067	1.01193	0.0342489	0.49948	0.617441	0.822208	FALSE
ENSG00000046604.13	DSG2	9217.69	-0.0477913	0.967416	0.0508717	-0.939446	0.347502	0.611225	FALSE
ENSG00000046647.13	GEMIN8	147.124	0.212764	1.15891	0.218648	0.973088	0.33051	0.595204	FALSE
ENSG00000046651.15	OFD1	296.078	0.529607	1.44354	0.180272	2.93783	0.00330523	0.0212172	FALSE
ENSG00000046653.15	GPM6B	1338.2	-0.185998	0.879041	0.15522	-1.19829	0.230803	0.482612	FALSE
ENSG00000046889.19	PREX2	630.657	0.119476	1.08634	0.0998327	1.19677	0.231397	0.483105	FALSE
ENSG00000047056.16	WDR37	305.697	0.0106442	1.00741	0.152154	0.069957	0.944228	0.981084	FALSE
ENSG00000047188.16	YTHDC2	1043.46	-0.173916	0.886433	0.10169	-1.71026	0.0872178	0.257064	FALSE
ENSG00000047230.15	CTPS2	1029.44	0.266179	1.20262	0.0953884	2.79048	0.00526301	0.0309825	FALSE
ENSG00000047249.18	ATP6V1H	670.268	0.136207	1.09901	0.103294	1.31864	0.18729	0.424318	FALSE
ENSG00000047315.17	POLR2B	4054.21	-0.0664665	0.954974	0.119703	-0.555261	0.578716	0.798273	FALSE
ENSG00000047346.12	FAM214A	173.613	0.147219	1.10743	0.238321	0.617734	0.536751	0.768441	FALSE
ENSG00000047365.12	ARAP2	52.7423	-0.264838	0.832292	0.344754	-0.768192	0.442373	0.698041	FALSE
ENSG00000047410.14	TPR	5213.63	-0.107475	0.928211	0.0748819	-1.43525	0.151215	0.370865	FALSE
ENSG00000047457.14	CP	33.8985	-0.946639	0.51884	0.392141	-2.41403	0.0157774	0.0740346	FALSE
ENSG00000047578.13	KIAA0556	346.644	-0.0703537	0.952405	0.196126	-0.358717	0.719807	0.880449	FALSE
ENSG00000047579.20	DTNBP1	211.114	0.264085	1.20087	0.151659	1.74131	0.0816292	0.245948	FALSE
ENSG00000047597.7	XK	51.8076	-0.450582	0.731748	0.304492	-1.47978	0.138931	0.351964	FALSE
ENSG00000047617.15	ANO2	24.3323	0.638046	1.55622	0.670618	0.951429	0.341387	0.605654	FALSE
ENSG00000047621.12	C12orf4	325.695	-0.0327571	0.97755	0.143158	-0.228818	0.81901	0.928323	FALSE
ENSG00000047634.15	SCML1	65.274	-0.632003	0.64528	0.270416	-2.33715	0.0194312	0.0869715	FALSE
ENSG00000047644.19	WWC3	1672.52	-0.389028	0.763644	0.103388	-3.7628	0.000168021	0.00172862	TRUE
ENSG00000047648.23	ARHGAP6	22.0804	-0.776084	0.58395	0.552189	-1.40547	0.159882	0.384433	FALSE
ENSG00000047662.5	FAM184B	7.76112	-0.0520403	0.964571	0.771564	-0.0674478	0.946225	0.982078	FALSE
ENSG00000047849.21	MAP4	6685.04	-0.214837	0.861644	0.0924422	-2.32401	0.020125	0.0891615	FALSE
ENSG00000047932.14	GOPC	810.036	-0.0683425	0.953733	0.0842905	-0.810798	0.417482	0.676748	FALSE
ENSG00000048028.11	USP28	1740.03	-0.0668503	0.95472	0.0965129	-0.692657	0.488525	0.734568	FALSE
ENSG00000048052.21	HDAC9	121.951	-1.31609	0.401622	0.244178	-5.38989	7.05021e-08	1.51714e-06	TRUE
ENSG00000048140.18	TSPAN17	1200.68	0.211105	1.15757	0.0682276	3.09413	0.00197388	0.0138765	FALSE
ENSG00000048162.21	NOP16	875.862	-0.184861	0.879734	0.0916961	-2.01602	0.0437979	0.157405	FALSE
ENSG00000048342.17	CC2D2A	300.188	0.290731	1.22326	0.145998	1.99134	0.0464436	0.164088	FALSE
ENSG00000048392.12	RRM2B	1059.69	-0.503885	0.705205	0.0844188	-5.96887	2.38903e-09	6.3331e-08	TRUE
ENSG00000048405.10	ZNF800	151.264	-0.0602378	0.959106	0.183482	-0.328304	0.742682	0.892939	FALSE
ENSG00000048471.14	SNX29	251.807	-0.0958108	0.935746	0.213689	-0.448365	0.65389	0.843451	FALSE
ENSG00000048540.15	LMO3	16.0861	-0.163764	0.892693	0.600509	-0.272708	0.785077	0.914848	FALSE
ENSG00000048544.6	MRPS10	898.132	-0.0122967	0.991513	0.0836876	-0.146936	0.883183	0.956986	FALSE
ENSG00000048545.15	GUCA1A	53.7843	1.02921	2.0409	0.389451	2.64271	0.00822465	0.0444334	FALSE
ENSG00000048649.13	RSF1	1757.98	-0.03002	0.979407	0.0917997	-0.327016	0.743656	0.893498	FALSE
ENSG00000048707.15	VPS13D	867.139	-0.073682	0.95021	0.213173	-0.345644	0.72961	0.885115	FALSE
ENSG00000048740.18	CELF2	965.399	-0.29468	0.815253	0.0972874	-3.02897	0.00245392	0.0165779	FALSE
ENSG00000048828.17	FAM120A	1855.28	-0.189739	0.876764	0.0781084	-2.42917	0.0151333	0.0718392	FALSE
ENSG00000048991.16	R3HDM1	1226.48	-0.400344	0.757677	0.442676	-0.904373	0.365798	0.628679	FALSE
ENSG00000049089.15	COL9A2	176.937	0.0885014	1.06327	0.205639	0.430373	0.666924	0.852231	FALSE
ENSG00000049130.16	KITLG	779.245	-1.31031	0.403233	0.0886883	-14.7744	2.1439e-49	5.78226e-47	TRUE
ENSG00000049167.15	ERCC8	299.565	-0.0137311	0.990528	0.194957	-0.0704313	0.94385	0.98089	FALSE
ENSG00000049192.15	ADAMTS6	24.6026	0.856599	1.81076	0.577733	1.48269	0.138157	0.350612	FALSE
ENSG00000049239.13	H6PD	411.039	0.725469	1.65344	0.117884	6.1541	7.55035e-10	2.12464e-08	TRUE
ENSG00000049245.13	VAMP3	894.474	0.002633	1.00183	0.0785291	0.033529	0.973253	0.991233	FALSE
ENSG00000049246.14	PER3	77.7144	-0.0360883	0.975296	0.289482	-0.124665	0.900789	0.963439	FALSE
ENSG00000049283.18	EPN3	34.6661	0.602758	1.51862	0.545801	1.10435	0.269439	0.528656	FALSE
ENSG00000049323.16	LTBP1	951.302	0.230627	1.17334	0.204748	1.12639	0.259999	0.517606	FALSE
ENSG00000049449.10	RCN1	5236.49	-0.272125	0.828099	0.0455112	-5.97929	2.24111e-09	5.97097e-08	TRUE
ENSG00000049540.17	ELN	44.3488	0.494217	1.40856	0.453942	1.08872	0.276276	0.536264	FALSE
ENSG00000049541.11	RFC2	1573.94	0.12085	1.08738	0.104034	1.16165	0.245378	0.500597	FALSE
ENSG00000049618.24	ARID1B	1874.52	-0.0940354	0.936898	0.0644256	-1.4596	0.144401	0.360405	FALSE
ENSG00000049656.14	CLPTM1L	2134.39	-0.126817	0.91585	0.0622173	-2.0383	0.04152	0.151442	FALSE
ENSG00000049759.19	NEDD4L	2019.05	0.195675	1.14526	0.360346	0.543021	0.587115	0.803178	FALSE
ENSG00000049768.16	FOXP3	7.22868	0.159031	1.11654	0.889704	0.178746	0.858137	0.946759	FALSE
ENSG00000049769.14	PPP1R3F	99.2896	0.672742	1.5941	0.36254	1.85564	0.0635056	0.20559	FALSE
ENSG00000049860.14	HEXB	1219.53	-0.0631414	0.957178	0.0889249	-0.710053	0.477671	0.726651	FALSE
ENSG00000049883.15	PTCD2	333.974	-0.248686	0.841662	0.202124	-1.23037	0.218559	0.467148	FALSE
ENSG00000050030.16	NEXMIF	10.3072	0.481742	1.39643	0.688779	0.699414	0.484293	0.7321	FALSE
ENSG00000050130.18	JKAMP	693.08	0.0553436	1.03911	0.0976243	0.566904	0.57078	0.792456	FALSE
ENSG00000050165.18	DKK3	497.234	0.0829068	1.05915	0.248936	0.333045	0.7391	0.890772	FALSE
ENSG00000050327.15	ARHGEF5	955.175	-0.109386	0.926982	0.100629	-1.08703	0.277025	0.53726	FALSE
ENSG00000050344.9	NFE2L3	3632.03	0.618964	1.53577	0.0590342	10.4848	1.01416e-25	1.09749e-23	TRUE
ENSG00000050393.11	MCUR1	986.809	-0.0652502	0.95578	0.109432	-0.596265	0.550998	0.779516	FALSE
ENSG00000050405.13	LIMA1	4248.01	2.82945	7.10803	0.0759601	37.2492	1.09328e-303	6.38876e-300	TRUE
ENSG00000050426.16	LETMD1	291.507	0.0350865	1.02462	0.152838	0.229567	0.818428	0.928123	FALSE
ENSG00000050438.17	SLC4A8	110.332	-0.0526823	0.964142	0.263252	-0.200121	0.841386	0.938316	FALSE
ENSG00000050555.18	LAMC3	1048.15	1.15892	2.2329	0.0862165	13.442	3.43209e-41	6.46968e-39	TRUE
ENSG00000050628.20	PTGER3	8.95614	-0.979551	0.507137	0.825082	-1.18722	0.235142	0.487555	FALSE
ENSG00000050730.16	TNIP3	2.7691	-0.383257	0.766705	1.4463	-0.264991	0.791016
ENSG00000050748.17	MAPK9	1178.65	0.156387	1.11449	0.0740914	2.11073	0.0347959	0.133539	FALSE
ENSG00000050767.17	COL23A1	287.992	0.580565	1.49544	0.25655	2.26298	0.0236372	0.100872	FALSE
ENSG00000050820.17	BCAR1	3395.73	-0.364531	0.776721	0.050028	-7.28654	3.18023e-13	1.30263e-11	TRUE
ENSG00000051009.11	FAM160A2	456.498	0.00641698	1.00446	0.119468	0.053713	0.957164	0.986191	FALSE
ENSG00000051108.15	HERPUD1	489.554	-0.33395	0.793362	0.142972	-2.33576	0.0195036	0.0872403	FALSE
ENSG00000051128.19	HOMER3	248.13	0.382967	1.30402	0.141706	2.70255	0.00688096	0.0386264	FALSE
ENSG00000051180.17	RAD51	690.7	-0.135776	0.91018	0.0887743	-1.52945	0.126153	0.330828	FALSE
ENSG00000051341.14	POLQ	522.996	-0.376929	0.770075	0.176803	-2.13191	0.033014	0.12873	FALSE
ENSG00000051382.9	PIK3CB	1501.13	-0.0784486	0.947076	0.0981851	-0.798986	0.424298	0.682918	FALSE
ENSG00000051523.11	CYBA	1103.71	0.335664	1.26196	0.118483	2.833	0.00461128	0.0280015	FALSE
ENSG00000051596.10	THOC3	973.567	0.382758	1.30383	0.172107	2.22395	0.0261515	0.108692	FALSE
ENSG00000051620.11	HEBP2	1701.62	0.449334	1.36541	0.0639543	7.02586	2.12756e-12	7.91896e-11	TRUE
ENSG00000051825.15	MPHOSPH9	720.656	0.0907618	1.06493	0.100466	0.903408	0.366309	0.628755	FALSE
ENSG00000052126.14	PLEKHA5	1458.13	0.0204276	1.01426	0.0833905	0.244963	0.806485	0.923085	FALSE
ENSG00000052344.16	PRSS8	1942.89	-0.0532126	0.963788	0.0734195	-0.724775	0.46859	0.71916	FALSE
ENSG00000052723.12	SIKE1	1295.65	-0.120487	0.919877	0.165965	-0.725975	0.467854	0.718524	FALSE
ENSG00000052749.14	RRP12	1572.23	-0.542931	0.686375	0.0824658	-6.58372	4.58834e-11	1.512e-09	TRUE
ENSG00000052795.13	FNIP2	311.891	-0.0846535	0.943011	0.175551	-0.482216	0.629652	0.829459	FALSE
ENSG00000052802.13	MSMO1	1933.67	0.184873	1.13672	0.0700598	2.63878	0.00832044	0.0448403	FALSE
ENSG00000052841.15	TTC17	1186.77	0.0457466	1.03222	0.0977806	0.467849	0.639892	0.83578	FALSE
ENSG00000053108.17	FSTL4	29.569	0.79991	1.74099	0.408291	1.95916	0.0500936	0.173539	FALSE
ENSG00000053254.15	FOXN3	3133.63	-0.226637	0.854625	0.150145	-1.50946	0.131182	0.339448	FALSE
ENSG00000053328.8	METTL24	2.0032	1.50193	2.83222	1.71947	0.873488	0.382397
ENSG00000053371.12	AKR7A2	485.391	0.423816	1.34147	0.130282	3.25306	0.0011417	0.00875172	TRUE
ENSG00000053372.5	MRTO4	1484.57	-0.239006	0.847329	0.085763	-2.78681	0.0053229	0.0312511	FALSE
ENSG00000053501.13	USE1	93.4489	0.416318	1.33452	0.237698	1.75146	0.0798675	0.241773	FALSE
ENSG00000053524.12	MCF2L2	182.234	-0.114939	0.923422	0.172862	-0.664915	0.506105	0.746946	FALSE
ENSG00000053702.15	NRIP2	2.2938	3.55499	11.7533	1.95551	1.81794	0.0690735
ENSG00000053747.16	LAMA3	20.8635	-3.25965	0.104411	0.557221	-5.84983	4.92076e-09	1.26304e-07	TRUE
ENSG00000053770.12	AP5M1	918.53	0.189979	1.14075	0.0985979	1.92681	0.0540033	0.183026	FALSE
ENSG00000053900.11	ANAPC4	595.138	-0.150574	0.900892	0.0969177	-1.55363	0.120273	0.320394	FALSE
ENSG00000053918.18	KCNQ1	19.3553	-0.802398	0.573395	0.647121	-1.23995	0.214994	0.462291	FALSE
ENSG00000054116.12	TRAPPC3	848.991	0.768878	1.70394	0.17415	4.41503	1.00997e-05	0.000142101	TRUE
ENSG00000054118.15	THRAP3	5215.18	-0.0513471	0.965035	0.0500054	-1.02683	0.3045	0.56753	FALSE
ENSG00000054148.18	PHPT1	605.074	-0.232648	0.851071	0.108437	-2.14547	0.0319149	0.125533	FALSE
ENSG00000054179.12	ENTPD2	30.0919	0.709123	1.63481	0.506976	1.39873	0.161894	0.387674	FALSE
ENSG00000054219.11	LY75	43.3275	-0.398719	0.758532	0.439826	-0.906537	0.364652	0.628012	FALSE
ENSG00000054267.22	ARID4B	1181.06	0.0440984	1.03104	0.0828945	0.531983	0.594738	0.808347	FALSE
ENSG00000054277.14	OPN3	372.425	0.554058	1.46821	0.128359	4.31647	1.58541e-05	0.000214459	TRUE
ENSG00000054282.16	SDCCAG8	150.476	0.62194	1.53894	0.332337	1.87142	0.0612876	0.200491	FALSE
ENSG00000054356.14	PTPRN	155.68	-1.64314	0.32016	0.284559	-5.77433	7.72609e-09	1.93771e-07	TRUE
ENSG00000054392.13	HHAT	33.42	-1.29837	0.406585	0.404406	-3.21056	0.00132476	0.00992071	TRUE
ENSG00000054523.18	KIF1B	3457.61	-0.101816	0.931859	0.061493	-1.65574	0.0977748	0.27781	FALSE
ENSG00000054598.9	FOXC1	12.4721	-0.380081	0.768394	0.635994	-0.597618	0.550095	0.778849	FALSE
ENSG00000054611.14	TBC1D22A	396.858	0.173063	1.12745	0.115058	1.50414	0.132545	0.341371	FALSE
ENSG00000054654.19	SYNE2	1358.44	0.163668	1.12013	0.0902247	1.814	0.0696771	0.219554	FALSE
ENSG00000054690.14	PLEKHH1	879.21	-0.0901555	0.939421	0.177726	-0.507274	0.611963	0.818703	FALSE
ENSG00000054793.14	ATP9A	464.566	-0.0348099	0.97616	0.142584	-0.244136	0.807125	0.923391	FALSE
ENSG00000054938.16	CHRDL2	3.56189	-0.631912	0.645321	1.66244	-0.380112	0.703862
ENSG00000054965.10	FAM168A	704.691	0.0947908	1.06791	0.102533	0.92449	0.355231	0.618796	FALSE
ENSG00000054967.13	RELT	188.345	-0.139032	0.908129	0.162716	-0.854443	0.39286	0.654166	FALSE
ENSG00000054983.17	GALC	410.703	0.338315	1.26428	0.12747	2.65408	0.0079525	0.0432564	FALSE
ENSG00000055044.11	NOP58	3111.47	0.00952519	1.00662	0.0530621	0.17951	0.857537	0.946548	FALSE
ENSG00000055070.17	SZRD1	2768.71	-0.0986429	0.933911	0.0722104	-1.36605	0.171923	0.402295	FALSE
ENSG00000055118.16	KCNH2	58.8395	0.439673	1.3563	0.302286	1.45449	0.145809	0.362271	FALSE
ENSG00000055130.17	CUL1	2268.92	-0.141176	0.90678	0.0590344	-2.39142	0.0167835	0.0776133	FALSE
ENSG00000055147.19	FAM114A2	369.749	-0.0902217	0.939378	0.17817	-0.506379	0.612591	0.818983	FALSE
ENSG00000055163.20	CYFIP2	1191.24	-0.855954	0.5525	0.0815055	-10.5018	8.47519e-26	9.22849e-24	TRUE
ENSG00000055208.19	TAB2	1879.59	-0.239811	0.846856	0.125779	-1.90661	0.0565711	0.18894	FALSE
ENSG00000055211.14	GINM1	471.072	0.0110893	1.00772	0.110713	0.100162	0.920215	0.971563	FALSE
ENSG00000055332.18	EIF2AK2	1463.86	-0.142181	0.906148	0.0924272	-1.53831	0.123973	0.327267	FALSE
ENSG00000055483.19	AC022966.1	1068.6	-0.422902	0.745923	0.113347	-3.73103	0.000190699	0.00192134	TRUE
ENSG00000055609.19	KMT2C	808.931	0.182546	1.13488	0.196711	0.927991	0.353412	0.617591	FALSE
ENSG00000055732.13	MCOLN3	20.152	-0.364092	0.776958	0.536611	-0.678502	0.497453	0.741822	FALSE
ENSG00000055917.15	PUM2	2421.75	0.0901651	1.06449	0.10093	0.893347	0.371671	0.633768	FALSE
ENSG00000055950.16	MRPL43	801.798	0.154395	1.11295	0.0912355	1.69227	0.0905946	0.263955	FALSE
ENSG00000055955.17	ITIH4	8.85755	4.26659	19.2474	1.54708	2.75783	0.00581869	0.0336992	FALSE
ENSG00000056050.7	HPF1	629.328	0.159268	1.11672	0.103561	1.53792	0.124068	0.327369	FALSE
ENSG00000056097.16	ZFR	2672.75	0.119977	1.08672	0.0656339	1.82797	0.0675546	0.214781	FALSE
ENSG00000056277.16	ZNF280C	286.367	-0.287751	0.819178	0.133696	-2.15227	0.031376	0.124012	FALSE
ENSG00000056291.17	NPFFR2	204.254	-0.212395	0.863103	0.166946	-1.27223	0.20329	0.446712	FALSE
ENSG00000056487.16	PHF21B	316.652	0.299268	1.23052	0.293498	1.01966	0.30789	0.570652	FALSE
ENSG00000056558.11	TRAF1	21.575	0.246126	1.18602	0.490966	0.50131	0.616153	0.821053	FALSE
ENSG00000056586.16	RC3H2	1178.64	-0.193036	0.874763	0.130909	-1.47458	0.140325	0.354218	FALSE
ENSG00000056736.10	IL17RB	61.5185	0.623698	1.54082	0.2979	2.09364	0.0362917	0.137296	FALSE
ENSG00000056972.20	TRAF3IP2	399.768	0.133078	1.09663	0.154888	0.859192	0.390235	0.651605	FALSE
ENSG00000056998.20	GYG2	1698.51	-0.258579	0.835911	0.0851364	-3.03724	0.00238758	0.0162047	FALSE
ENSG00000057019.16	DCBLD2	1720.85	0.0446839	1.03146	0.0869268	0.514041	0.607223	0.815539	FALSE
ENSG00000057149.16	SERPINB3	2.17531	-0.709495	0.611534	1.50411	-0.471703	0.637139
ENSG00000057252.13	SOAT1	213.045	-0.115961	0.922767	0.249989	-0.463866	0.642744	0.837297	FALSE
ENSG00000057294.15	PKP2	1201.3	-0.964177	0.512571	0.0944465	-10.2087	1.81261e-24	1.81582e-22	TRUE
ENSG00000057593.14	F7	7.20782	0.294202	1.22621	0.937293	0.313884	0.753609	0.898229	FALSE
ENSG00000057608.17	GDI2	9180.73	0.0159594	1.01112	0.0424567	0.375897	0.706993	0.874377	FALSE
ENSG00000057657.17	PRDM1	217.406	0.506184	1.42029	0.267623	1.8914	0.0585705	0.193919	FALSE
ENSG00000057663.16	ATG5	979.546	-0.0181364	0.987507	0.0806043	-0.225005	0.821975	0.929261	FALSE
ENSG00000057704.13	TMCC3	41.4946	0.149911	1.1095	0.388721	0.385652	0.699754	0.87072	FALSE
ENSG00000057757.10	PITHD1	955.763	-0.00810323	0.994399	0.082416	-0.098321	0.921677	0.971672	FALSE
ENSG00000057935.14	MTA3	1435.9	0.106779	1.07682	0.103891	1.0278	0.304043	0.567101	FALSE
ENSG00000058056.9	USP13	920.119	-0.272532	0.827865	0.106762	-2.55272	0.0106886	0.0549988	FALSE
ENSG00000058063.16	ATP11B	806.027	-0.115947	0.922777	0.102838	-1.12747	0.259543	0.517032	FALSE
ENSG00000058085.15	LAMC2	773.484	-0.835953	0.560213	0.0966862	-8.64604	5.33162e-18	3.38654e-16	TRUE
ENSG00000058091.17	CDK14	1068.59	-0.192138	0.875308	0.160814	-1.19479	0.232171	0.48351	FALSE
ENSG00000058262.10	SEC61A1	6016.42	-0.281579	0.82269	0.061215	-4.59985	4.22805e-06	6.51909e-05	TRUE
ENSG00000058272.19	PPP1R12A	2332.68	-0.00793216	0.994517	0.0587375	-0.135044	0.892577	0.95975	FALSE
ENSG00000058335.16	RASGRF1	3.75464	1.71468	3.28224	1.58684	1.08057	0.27989
ENSG00000058404.20	CAMK2B	1.98053	-0.382233	0.767249	1.89368	-0.201846	0.840037
ENSG00000058453.17	CROCC	1143.1	0.198828	1.14777	0.166219	1.19618	0.231625	0.483339	FALSE
ENSG00000058600.16	POLR3E	1308.28	-0.242149	0.845485	0.139022	-1.7418	0.0815432	0.245793	FALSE
ENSG00000058668.15	ATP2B4	860.55	0.391121	1.31141	0.11864	3.29671	0.000978253	0.00768014	TRUE
ENSG00000058673.16	ZC3H11A	2227.28	0.0200777	1.01401	0.0752107	0.266952	0.789506	0.91649	FALSE
ENSG00000058729.11	RIOK2	840.875	-0.0996373	0.933268	0.102441	-0.972635	0.330735	0.595533	FALSE
ENSG00000058799.15	YIPF1	397.119	-0.0966813	0.935182	0.123648	-0.781907	0.434269	0.691189	FALSE
ENSG00000058804.12	NDC1	2287.21	0.0380431	1.02672	0.0752234	0.505735	0.613043	0.819122	FALSE
ENSG00000058866.15	DGKG	96.1763	0.941096	1.91999	2.30802	0.407751	0.683457	0.861867	FALSE
ENSG00000059122.17	FLYWCH1	509.108	-0.377672	0.769679	0.1128	-3.34815	0.000813526	0.00660274	TRUE
ENSG00000059145.19	UNKL	594.675	0.0213205	1.01489	0.621872	0.0342844	0.97265	0.991061	FALSE
ENSG00000059377.18	TBXAS1	17.7344	-0.616472	0.652264	0.942216	-0.654279	0.512932	0.751292	FALSE
ENSG00000059378.13	PARP12	101.166	-0.565768	0.675596	0.239062	-2.36661	0.0179517	0.0819347	FALSE
ENSG00000059573.9	ALDH18A1	2568.73	0.212486	1.15868	0.0836374	2.54056	0.0110674	0.056487	FALSE
ENSG00000059588.10	TARBP1	536.364	-0.206595	0.86658	0.150645	-1.3714	0.170249	0.399641	FALSE
ENSG00000059691.12	GATB	394.39	0.103294	1.07422	0.127969	0.807183	0.419561	0.678572	FALSE
ENSG00000059728.11	MXD1	36.4617	-0.240525	0.846437	0.511599	-0.470143	0.638253	0.835094	FALSE
ENSG00000059758.8	CDK17	762.123	0.00889531	1.00618	0.175454	0.0506989	0.959565	0.987398	FALSE
ENSG00000059769.20	DNAJC25	220.512	-0.0573267	0.961043	0.146742	-0.390662	0.696047	0.868381	FALSE
ENSG00000059804.16	SLC2A3	32696.2	-0.107008	0.928512	0.0474404	-2.25563	0.0240936	0.102347	FALSE
ENSG00000059915.17	PSD	40.2986	0.519136	1.4331	0.364352	1.42482	0.154209	0.375372	FALSE
ENSG00000060069.17	CTDP1	1084.39	-0.255543	0.837672	0.122776	-2.08139	0.0373984	0.140362	FALSE
ENSG00000060138.13	YBX3	5551.25	-0.689273	0.620166	0.0982308	-7.01688	2.26877e-12	8.39109e-11	TRUE
ENSG00000060140.9	STYK1	72.2146	-0.164268	0.892381	0.324244	-0.506618	0.612423	0.818884	FALSE
ENSG00000060237.18	WNK1	5061.1	-0.136485	0.909733	0.288571	-0.472968	0.636236	0.833951	FALSE
ENSG00000060339.14	CCAR1	3150.58	-0.412811	0.751158	0.0653658	-6.3154	2.69467e-10	7.97976e-09	TRUE
ENSG00000060491.16	OGFR	640.383	-0.024313	0.983289	0.176898	-0.137441	0.890682	0.959068	FALSE
ENSG00000060558.4	GNA15	3.52594	0.019414	1.01355	1.27294	0.0152514	0.987832
ENSG00000060642.11	PIGV	177.992	0.348582	1.27331	0.178393	1.95401	0.0507	0.174999	FALSE
ENSG00000060656.20	PTPRU	785.817	0.618399	1.53517	0.185355	3.3363	0.000849017	0.00683829	TRUE
ENSG00000060688.13	SNRNP40	1400.03	0.238697	1.17993	0.0679777	3.5114	0.000445755	0.0039972	TRUE
ENSG00000060709.15	RIMBP2	20.5815	0.575186	1.48987	0.563362	1.02099	0.30726	0.570008	FALSE
ENSG00000060718.22	COL11A1	1355.38	-1.88076	0.27154	0.0779906	-24.1152	1.7304e-128	2.52797e-125	TRUE
ENSG00000060749.16	QSER1	2656.96	-0.0573416	0.961033	0.0820513	-0.69885	0.484646	0.732315	FALSE
ENSG00000060762.19	MPC1	132.005	-0.413538	0.75078	0.197757	-2.09115	0.0365149	0.137932	FALSE
ENSG00000060971.19	ACAA1	516.622	-0.118037	0.92144	0.109249	-1.08044	0.279945	0.539546	FALSE
ENSG00000060982.15	BCAT1	10701.6	-0.297275	0.813788	0.0490528	-6.0603	1.35867e-09	3.72169e-08	TRUE
ENSG00000061273.18	HDAC7	2610.22	-0.318852	0.801708	0.05992	-5.32129	1.03035e-07	2.16066e-06	TRUE
ENSG00000061337.15	LZTS1	552.963	0.163066	1.11966	0.111096	1.4678	0.142159	0.356977	FALSE
ENSG00000061455.11	PRDM6	5.96492	-0.394787	0.760602	1.46723	-0.26907	0.787875	0.916014	FALSE
ENSG00000061492.12	WNT8A	3.79441	0.0134021	1.00933	1.0754	0.0124625	0.990057
ENSG00000061656.10	SPAG4	26.5233	2.33677	5.05171	0.52662	4.4373	9.10927e-06	0.000129307	TRUE
ENSG00000061676.15	NCKAP1	6811.6	-0.14287	0.905716	0.0516069	-2.76843	0.00563272	0.0327195	FALSE
ENSG00000061794.13	MRPS35	1175.75	0.00200537	1.00139	0.0721779	0.0277837	0.977835	0.992131	FALSE
ENSG00000061918.14	GUCY1B1	37.8983	0.758974	1.69229	0.409126	1.85511	0.0635804	0.205709	FALSE
ENSG00000061936.10	SFSWAP	990.574	-0.125232	0.916856	0.133389	-0.93885	0.347808	0.61147	FALSE
ENSG00000061938.19	TNK2	849.278	-0.198818	0.871264	0.24462	-0.812763	0.416354	0.675655	FALSE
ENSG00000061987.16	MON2	637.129	-0.0409525	0.972013	0.150401	-0.272288	0.7854	0.914848	FALSE
ENSG00000062038.14	CDH3	2581.24	-0.209096	0.865079	0.1123	-1.86194	0.0626109	0.203605	FALSE
ENSG00000062194.16	GPBP1	2121.11	-0.132294	0.912379	0.0640216	-2.0664	0.0387905	0.144504	FALSE
ENSG00000062282.15	DGAT2	32.4863	0.0827577	1.05904	0.456381	0.181335	0.856105	0.945901	FALSE
ENSG00000062370.16	ZNF112	86.0308	0.516169	1.43015	0.384249	1.34332	0.179169	0.41296	FALSE
ENSG00000062485.19	CS	3471.17	-0.0390915	0.973268	0.0769613	-0.507938	0.611497	0.818332	FALSE
ENSG00000062524.16	LTK	3.43544	-0.265375	0.831982	1.12972	-0.234904	0.814283
ENSG00000062582.14	MRPS24	249.151	0.0237013	1.01656	0.192132	0.12336	0.901822	0.964015	FALSE
ENSG00000062598.18	ELMO2	728.417	-0.0269174	0.981515	0.10466	-0.257189	0.797033	0.919181	FALSE
ENSG00000062650.19	WAPL	2207.01	-0.00464519	0.996785	0.0768235	-0.0604658	0.951785	0.984293	FALSE
ENSG00000062716.13	VMP1	2489.25	-0.0800408	0.946031	0.0744522	-1.07506	0.282347	0.542498	FALSE
ENSG00000062725.10	APPBP2	556.134	0.388852	1.30935	0.115169	3.37638	0.000734472	0.00607933	TRUE
ENSG00000062822.15	POLD1	2039.89	0.172396	1.12693	0.114694	1.50309	0.132815	0.341806	FALSE
ENSG00000063015.20	SEZ6	18.22	-1.32939	0.397938	0.531872	-2.49945	0.0124388	0.0618095	FALSE
ENSG00000063046.18	EIF4B	14721.1	0.222142	1.16646	0.0324689	6.84168	7.8268e-12	2.77195e-10	TRUE
ENSG00000063127.16	SLC6A16	5.59521	-0.107488	0.928203	1.02829	-0.104531	0.916748	0.96983	FALSE
ENSG00000063169.11	BICRA	498.034	-0.104754	0.929963	0.144001	-0.727457	0.466946	0.71757	FALSE
ENSG00000063176.16	SPHK2	600.784	0.0950585	1.06811	0.105533	0.900742	0.367725	0.629543	FALSE
ENSG00000063177.13	RPL18	9202.1	0.125928	1.09121	0.037915	3.32132	0.000895925	0.00715556	TRUE
ENSG00000063180.9	CA11	512.008	1.59928	3.02991	0.323294	4.94683	7.5433e-07	1.35494e-05	TRUE
ENSG00000063241.8	ISOC2	571.985	0.0375569	1.02637	0.0996908	0.376734	0.706371	0.874244	FALSE
ENSG00000063244.13	U2AF2	5505.5	-0.0346805	0.976248	0.0473653	-0.732191	0.464052	0.715011	FALSE
ENSG00000063245.15	EPN1	3136.33	0.0824935	1.05885	0.0705532	1.16924	0.242308	0.496823	FALSE
ENSG00000063322.15	MED29	955.762	0.17667	1.13027	0.123482	1.43073	0.152508	0.372775	FALSE
ENSG00000063438.18	AHRR	2.69975	0.0822327	1.05866	2.09554	0.0392417	0.968698
ENSG00000063587.15	ZNF275	477.551	-0.171802	0.887733	0.104093	-1.65047	0.0988472	0.27986	FALSE
ENSG00000063601.17	MTMR1	567.162	-0.401715	0.756958	0.188879	-2.12683	0.033434	0.129876	FALSE
ENSG00000063660.9	GPC1	1290.36	0.138978	1.10112	0.104111	1.3349	0.181908	0.416703	FALSE
ENSG00000063761.16	ADCK1	128.474	0.0296246	1.02075	0.225114	0.131598	0.895302	0.960912	FALSE
ENSG00000063854.13	HAGH	302.324	0.086869	1.06206	0.140752	0.617176	0.537118	0.768554	FALSE
ENSG00000063978.16	RNF4	2017.63	0.00862024	1.00599	0.08693	0.099163	0.921009	0.971668	FALSE
ENSG00000064012.22	CASP8	137.134	-0.216712	0.860524	0.237413	-0.912808	0.361344	0.624849	FALSE
ENSG00000064042.18	LIMCH1	306.152	-3.17786	0.110502	0.334433	-9.50221	2.05476e-21	1.68402e-19	TRUE
ENSG00000064102.15	INTS13	1186.81	0.15756	1.1154	0.0991652	1.58886	0.112091	0.304521	FALSE
ENSG00000064115.11	TM7SF3	1345.05	-0.22192	0.857423	0.150992	-1.46975	0.141631	0.356185	FALSE
ENSG00000064195.7	DLX3	5.39768	-0.552898	0.681649	0.999146	-0.553371	0.58001	0.798843	FALSE
ENSG00000064199.7	SPA17	127.108	0.802719	1.74439	0.253438	3.16732	0.0015385	0.0112993	FALSE
ENSG00000064225.12	ST3GAL6	58.6155	0.47329	1.38827	0.28799	1.64343	0.100295	0.282874	FALSE
ENSG00000064270.13	ATP2C2	27.9286	1.16719	2.24574	0.52733	2.21339	0.0268705	0.110761	FALSE
ENSG00000064300.9	NGFR	255.48	0.960121	1.94547	0.158643	6.05208	1.42988e-09	3.89847e-08	TRUE
ENSG00000064309.14	CDON	349.176	-0.153355	0.899157	0.151234	-1.01402	0.310573	0.573968	FALSE
ENSG00000064313.12	TAF2	953.04	-0.018826	0.987036	0.15996	-0.117692	0.906312	0.96581	FALSE
ENSG00000064393.16	HIPK2	1414.44	-0.00375924	0.997398	0.0776779	-0.0483953	0.961401	0.98754	FALSE
ENSG00000064419.13	TNPO3	3151.18	-0.0881886	0.940703	0.0587332	-1.50151	0.133223	0.342352	FALSE
ENSG00000064489.23	BORCS8-MEF2B	28.8053	-0.497572	0.708298	1.05387	-0.472139	0.636827	0.834356	FALSE
ENSG00000064490.14	RFXANK	477.146	0.361925	1.28514	0.148231	2.44162	0.0146214	0.0699777	FALSE
ENSG00000064545.15	TMEM161A	486.198	0.183235	1.13543	0.175422	1.04454	0.296236	0.557881	FALSE
ENSG00000064547.14	LPAR2	543.863	0.178879	1.132	0.127099	1.4074	0.15931	0.383657	FALSE
ENSG00000064601.19	CTSA	639.661	0.000457039	1.00032	0.0906415	0.00504227	0.995977	0.998059	FALSE
ENSG00000064607.17	SUGP2	1929.7	0.0599395	1.04242	0.0653343	0.917427	0.358919	0.622251	FALSE
ENSG00000064651.14	SLC12A2	608.637	-0.386006	0.765245	0.154305	-2.50159	0.0123638	0.0615067	FALSE
ENSG00000064652.11	SNX24	330.104	-0.273476	0.827324	0.144796	-1.88869	0.0589331	0.194788	FALSE
ENSG00000064655.19	EYA2	36.8665	1.29943	2.46132	0.411599	3.15703	0.00159387	0.0116571	FALSE
ENSG00000064666.15	CNN2	11143.2	0.0501722	1.03539	0.0504163	0.995157	0.31966	0.584598	FALSE
ENSG00000064687.13	ABCA7	248.657	-0.205733	0.867098	0.195455	-1.05259	0.29253	0.553968	FALSE
ENSG00000064692.20	SNCAIP	49.9082	0.567425	1.48188	0.337468	1.68142	0.0926813	0.26804	FALSE
ENSG00000064703.12	DDX20	904.109	-0.218335	0.859557	0.0838533	-2.60377	0.00922043	0.0488791	FALSE
ENSG00000064726.10	BTBD1	1326.09	-0.0255986	0.982413	0.0723634	-0.353751	0.723526	0.882313	FALSE
ENSG00000064763.11	FAR2	723.483	-0.164712	0.892107	0.10851	-1.51795	0.129027	0.336104	FALSE
ENSG00000064787.13	BCAS1	1.81535	0.768472	1.70346	1.79656	0.427747	0.668835
ENSG00000064932.16	SBNO2	935.37	-0.300578	0.811927	0.136451	-2.20282	0.0276074	0.112949	FALSE
ENSG00000064933.18	PMS1	807.952	0.100158	1.07189	0.123535	0.81076	0.417503	0.676748	FALSE
ENSG00000064961.19	HMG20B	1050.01	0.507364	1.42145	0.0887386	5.71751	1.08096e-08	2.65039e-07	TRUE
ENSG00000064989.13	CALCRL	22.5497	-0.0387615	0.97349	0.582071	-0.0665924	0.946906	0.982261	FALSE
ENSG00000064995.18	TAF11	822.078	0.0274622	1.01922	0.0954674	0.287661	0.773606	0.909353	FALSE
ENSG00000064999.15	ANKS1A	1226.31	-0.0595623	0.959555	0.0765909	-0.777668	0.436765	0.693248	FALSE
ENSG00000065000.19	AP3D1	5034.6	0.00243966	1.00169	0.0515326	0.0473421	0.962241	0.98788	FALSE
ENSG00000065029.15	ZNF76	278.119	0.329174	1.25629	0.142673	2.30719	0.021044	0.0921615	FALSE
ENSG00000065054.14	SLC9A3R2	288.536	0.164649	1.12089	0.147655	1.11509	0.264812	0.523222	FALSE
ENSG00000065057.9	NTHL1	287.176	0.217862	1.16301	0.134951	1.61438	0.106444	0.29387	FALSE
ENSG00000065060.17	UHRF1BP1	1359.3	-0.367667	0.775035	0.0697637	-5.27018	1.36293e-07	2.76866e-06	TRUE
ENSG00000065135.12	GNAI3	2918.92	0.145586	1.10618	0.0552773	2.63374	0.00844492	0.0453995	FALSE
ENSG00000065150.21	IPO5	12132.2	-0.122311	0.918715	0.0432842	-2.82576	0.00471686	0.0285241	FALSE
ENSG00000065154.12	OAT	2138.26	-0.824543	0.564661	0.0646126	-12.7613	2.69513e-37	4.54312e-35	TRUE
ENSG00000065183.16	WDR3	1537.74	-0.285675	0.820357	0.0887577	-3.2186	0.00128819	0.00969957	TRUE
ENSG00000065243.20	PKN2	1041.42	-0.254082	0.838521	0.11875	-2.13964	0.0323837	0.126893	FALSE
ENSG00000065268.11	WDR18	1222.25	0.204746	1.15248	0.0796891	2.56932	0.0101899	0.0531033	FALSE
ENSG00000065308.5	TRAM2	1758.57	-0.716847	0.608426	0.062779	-11.4186	3.37706e-30	4.5541e-28	TRUE
ENSG00000065320.9	NTN1	973.489	-0.112128	0.925223	0.0775057	-1.4467	0.147981	0.3658	FALSE
ENSG00000065328.16	MCM10	1217.13	-0.138596	0.908402	0.100903	-1.37356	0.169577	0.398786	FALSE
ENSG00000065357.20	DGKA	221.56	-0.808675	0.570906	0.212442	-3.80658	0.000140904	0.00148538	TRUE
ENSG00000065361.16	ERBB3	1116.2	-0.0893376	0.939954	0.137024	-0.651984	0.514412	0.75239	FALSE
ENSG00000065413.20	ANKRD44	41.7087	0.195623	1.14522	0.604775	0.323464	0.746344	0.895194	FALSE
ENSG00000065427.15	KARS	4420.21	0.00191789	1.00133	0.0545371	0.0351666	0.971947	0.99096	FALSE
ENSG00000065457.10	ADAT1	426.853	-0.150113	0.90118	0.144517	-1.03872	0.298935	0.560736	FALSE
ENSG00000065485.20	PDIA5	696.957	0.266309	1.20273	0.171463	1.55316	0.120386	0.320517	FALSE
ENSG00000065491.8	TBC1D22B	452.53	0.110785	1.07982	0.111781	0.991095	0.321639	0.58681	FALSE
ENSG00000065518.8	NDUFB4	1644.27	0.318861	1.24735	0.0700606	4.55122	5.33362e-06	8.03987e-05	TRUE
ENSG00000065526.12	SPEN	1727.21	-0.407972	0.753682	0.143113	-2.85069	0.00436246	0.0267691	FALSE
ENSG00000065534.19	MYLK	336.456	-1.32758	0.398436	0.858501	-1.54639	0.12201	0.323465	FALSE
ENSG00000065548.18	ZC3H15	2210.95	-0.0281795	0.980657	0.0622912	-0.452382	0.650993	0.842066	FALSE
ENSG00000065559.15	MAP2K4	990.333	0.0314102	1.02201	0.100211	0.313439	0.753947	0.898229	FALSE
ENSG00000065600.13	TMEM206	255.46	0.104771	1.07532	0.149475	0.700928	0.483348	0.731258	FALSE
ENSG00000065609.14	SNAP91	4.62197	0.276314	1.2111	1.28581	0.214895	0.829849
ENSG00000065613.15	SLK	1476.55	-0.349576	0.784815	0.130089	-2.68721	0.00720524	0.0400365	FALSE
ENSG00000065615.14	CYB5R4	273.223	-0.0404944	0.972322	0.168188	-0.240769	0.809734	0.924183	FALSE
ENSG00000065618.21	COL17A1	49.9935	-1.08133	0.472594	0.600411	-1.80098	0.0717066	0.223721	FALSE
ENSG00000065621.15	GSTO2	70.9481	1.0696	2.09885	0.289806	3.69075	0.000223592	0.00220709	TRUE
ENSG00000065665.21	SEC61A2	330.839	0.266319	1.20274	0.139666	1.90682	0.0565436	0.188885	FALSE
ENSG00000065675.15	PRKCQ	306.428	-0.124603	0.917257	0.126173	-0.987551	0.323373	0.58882	FALSE
ENSG00000065717.15	TLE2	401.663	0.447118	1.36331	0.2164	2.06616	0.038813	0.144557	FALSE
ENSG00000065802.12	ASB1	948.801	-0.0707139	0.952167	0.13188	-0.5362	0.59182	0.80653	FALSE
ENSG00000065809.13	FAM107B	886.68	-0.0592634	0.959754	0.128084	-0.462693	0.643585	0.837645	FALSE
ENSG00000065833.9	ME1	567.587	-0.231638	0.851668	0.104257	-2.22179	0.0262978	0.109201	FALSE
ENSG00000065882.16	TBC1D1	2376.03	-0.247214	0.842522	0.0764384	-3.23416	0.00122002	0.00924693	TRUE
ENSG00000065883.16	CDK13	1208.72	-0.121341	0.919333	0.103286	-1.1748	0.240074	0.493926	FALSE
ENSG00000065911.12	MTHFD2	4949.99	-0.322524	0.799669	0.0550281	-5.86108	4.59868e-09	1.18558e-07	TRUE
ENSG00000065923.10	SLC9A7	343.866	0.00977864	1.0068	0.201419	0.0485488	0.961279	0.98754	FALSE
ENSG00000065970.9	FOXJ2	351.485	-0.100639	0.93262	0.143922	-0.699265	0.484386	0.732119	FALSE
ENSG00000065978.19	YBX1	26231.7	0.0606097	1.04291	0.0362262	1.67309	0.0943094	0.27135	FALSE
ENSG00000065989.16	PDE4A	91.9244	-0.00168414	0.998833	0.231524	-0.00727416	0.994196	0.997268	FALSE
ENSG00000066027.12	PPP2R5A	1186.75	-0.126469	0.916071	0.0792024	-1.59678	0.110315	0.301355	FALSE
ENSG00000066032.18	CTNNA2	32.9554	0.259138	1.19676	0.374039	0.69281	0.488429	0.73455	FALSE
ENSG00000066044.15	ELAVL1	2646.06	0.0178953	1.01248	0.0579178	0.308977	0.757339	0.900194	FALSE
ENSG00000066056.14	TIE1	113.733	-0.603694	0.658067	0.267139	-2.25985	0.0238308	0.101427	FALSE
ENSG00000066084.13	DIP2B	1365.21	-0.318598	0.801849	0.0679203	-4.69077	2.72185e-06	4.36967e-05	TRUE
ENSG00000066117.15	SMARCD1	3357.79	0.28891	1.22172	0.0651238	4.43632	9.15079e-06	0.000129792	TRUE
ENSG00000066135.13	KDM4A	2026.66	-0.273158	0.827506	0.0597775	-4.56957	4.88716e-06	7.46965e-05	TRUE
ENSG00000066136.20	NFYC	668.813	-0.265162	0.832105	0.116344	-2.27912	0.0226598	0.0973412	FALSE
ENSG00000066185.13	ZMYND12	2.71052	-0.86227	0.550086	1.34394	-0.641598	0.521134
ENSG00000066230.12	SLC9A3	32.8835	-0.423953	0.745379	0.445795	-0.951005	0.341602	0.605707	FALSE
ENSG00000066248.15	NGEF	34.9906	1.59746	3.02611	0.438397	3.64387	0.000268568	0.00257564	TRUE
ENSG00000066279.18	ASPM	2207.38	-0.213129	0.862664	0.0725132	-2.93917	0.00329088	0.0211541	FALSE
ENSG00000066322.15	ELOVL1	449.09	-0.254513	0.83827	0.136951	-1.85842	0.0631094	0.20477	FALSE
ENSG00000066336.12	SPI1	5.51159	0.106091	1.07631	1.0725	0.0989193	0.921202	0.971672	FALSE
ENSG00000066379.15	ZNRD1	325.174	0.264133	1.20091	0.129961	2.03241	0.0421122	0.153017	FALSE
ENSG00000066382.16	MPPED2	107.894	-0.68753	0.620916	0.277101	-2.48116	0.0130957	0.0644437	FALSE
ENSG00000066405.13	CLDN18	5.11008	1.96629	3.90762	1.03452	1.90069	0.057343
ENSG00000066422.5	ZBTB11	525.449	-0.238485	0.847635	0.0996049	-2.39431	0.0166518	0.0771464	FALSE
ENSG00000066427.24	ATXN3	376.094	0.123632	1.08947	0.130525	0.94719	0.343542	0.607606	FALSE
ENSG00000066455.13	GOLGA5	799.621	0.22522	1.16896	0.0833153	2.70322	0.0068671	0.0385945	FALSE
ENSG00000066468.23	FGFR2	1215.1	0.0805578	1.05743	0.0963379	0.836201	0.403042	0.664571	FALSE
ENSG00000066557.6	LRRC40	1066.09	0.160522	1.11769	0.0741258	2.16554	0.0303466	0.121198	FALSE
ENSG00000066583.12	ISOC1	785.066	0.0250872	1.01754	0.0886414	0.283019	0.777162	0.911179	FALSE
ENSG00000066629.18	EML1	443.809	-0.711668	0.610614	0.136618	-5.2092	1.89661e-07	3.75276e-06	TRUE
ENSG00000066651.20	TRMT11	350.184	0.146298	1.10673	0.144575	1.01192	0.311578	0.575234	FALSE
ENSG00000066654.14	THUMPD1	1558.58	0.120866	1.08739	0.0844823	1.43067	0.152525	0.372775	FALSE
ENSG00000066697.15	MSANTD3	649.639	0.10713	1.07708	0.0957653	1.11867	0.263282	0.521595	FALSE
ENSG00000066735.14	KIF26A	2090.16	0.425904	1.34341	0.0547888	7.77356	7.63085e-15	3.61558e-13	TRUE
ENSG00000066739.12	ATG2B	488.905	-0.273694	0.827199	0.145139	-1.88573	0.0593308	0.195733	FALSE
ENSG00000066777.9	ARFGEF1	3739.79	-0.207214	0.866208	0.0727514	-2.84825	0.00439606	0.0269041	FALSE
ENSG00000066827.16	ZFAT	173.6	-0.365906	0.775981	0.23783	-1.53852	0.123922	0.327229	FALSE
ENSG00000066855.16	MTFR1	656.075	0.368575	1.29108	0.112197	3.28508	0.00101952	0.00795072	TRUE
ENSG00000066923.17	STAG3	27.6923	-0.508294	0.703054	0.464539	-1.09419	0.273872	0.533472	FALSE
ENSG00000066926.12	FECH	696.799	-0.0375646	0.974298	0.0929576	-0.404104	0.686136	0.863073	FALSE
ENSG00000066933.16	MYO9A	502.008	0.0488256	1.03442	0.133632	0.365375	0.714832	0.878432	FALSE
ENSG00000067048.17	DDX3Y	2969.26	0.0245798	1.01718	0.0733385	0.335156	0.737508	0.889586	FALSE
ENSG00000067057.17	PFKP	2900.9	-0.036739	0.974856	0.101802	-0.360886	0.718185	0.879839	FALSE
ENSG00000067064.11	IDI1	1880.57	0.139883	1.10182	0.0827369	1.6907	0.090894	0.264577	FALSE
ENSG00000067066.17	SP100	15.5643	0.768351	1.70332	0.741444	1.03629	0.300067	0.562319	FALSE
ENSG00000067082.15	KLF6	944.372	0.605869	1.5219	0.101254	5.98365	2.1819e-09	5.82206e-08	TRUE
ENSG00000067113.17	PLPP1	404.428	0.0966951	1.06932	0.129492	0.746725	0.45523	0.708382	FALSE
ENSG00000067141.17	NEO1	1695.6	-0.433132	0.740652	0.0900476	-4.81003	1.50909e-06	2.54873e-05	TRUE
ENSG00000067167.8	TRAM1	2871.62	-0.0426167	0.970892	0.0781826	-0.545092	0.58569	0.802462	FALSE
ENSG00000067177.15	PHKA1	278.481	-0.563073	0.676859	0.187132	-3.00896	0.00262144	0.0175742	FALSE
ENSG00000067182.8	TNFRSF1A	1246.75	-0.0620709	0.957888	0.0758315	-0.818537	0.413051	0.673409	FALSE
ENSG00000067191.16	CACNB1	121.338	-0.160464	0.894737	0.230233	-0.696962	0.485827	0.732648	FALSE
ENSG00000067208.14	EVI5	166.367	-0.269648	0.829522	0.233464	-1.15499	0.248097	0.503366	FALSE
ENSG00000067221.14	STOML1	66.8634	0.707075	1.63249	0.290769	2.43174	0.0150265	0.0714481	FALSE
ENSG00000067225.18	PKM	33818.5	0.156198	1.11435	0.0429716	3.63491	0.000278078	0.00265522	TRUE
ENSG00000067248.10	DHX29	1512.46	-0.0723671	0.951076	0.0823939	-0.878306	0.379778	0.641414	FALSE
ENSG00000067334.14	DNTTIP2	2020.26	0.0374756	1.02632	0.0974889	0.384409	0.700675	0.870986	FALSE
ENSG00000067365.15	METTL22	347.254	-0.0523279	0.964379	0.138778	-0.377061	0.706128	0.874244	FALSE
ENSG00000067369.14	TP53BP1	2183	0.297733	1.22921	0.0838406	3.55118	0.000383512	0.00353674	TRUE
ENSG00000067445.21	TRO	1105.9	0.140047	1.10194	0.115544	1.21207	0.225485	0.47489	FALSE
ENSG00000067533.6	RRP15	1241.36	-0.0057029	0.996055	0.0831094	-0.0686192	0.945293	0.981692	FALSE
ENSG00000067560.12	RHOA	9721.13	0.339614	1.26542	0.0464476	7.31176	2.63663e-13	1.0876e-11	TRUE
ENSG00000067596.12	DHX8	1346.32	-0.0431225	0.970552	0.0723725	-0.595841	0.551282	0.779516	FALSE
ENSG00000067601.8	PMS2P4	18.5906	0.0424605	1.02987	0.51689	0.0821461	0.934531	0.97723	FALSE
ENSG00000067606.17	PRKCZ	596.047	0.225184	1.16893	0.093501	2.40836	0.0160242	0.0747723	FALSE
ENSG00000067646.12	ZFY	256.912	-0.0212498	0.985379	0.13589	-0.156375	0.875738	0.953756	FALSE
ENSG00000067704.10	IARS2	3054.08	0.171552	1.12627	0.0518903	3.30606	0.000946193	0.00747868	TRUE
ENSG00000067715.14	SYT1	940.392	-0.399721	0.758005	0.234842	-1.70208	0.08874	0.25985	FALSE
ENSG00000067798.16	NAV3	79.6305	-4.29345	0.0509969	0.604924	-7.0975	1.27037e-12	4.87329e-11	TRUE
ENSG00000067829.19	IDH3G	459.413	-0.119346	0.920605	0.108315	-1.10184	0.270531	0.529976	FALSE
ENSG00000067836.13	ROGDI	491.861	-0.00991681	0.99315	0.170868	-0.0580378	0.953719	0.985082	FALSE
ENSG00000067840.12	PDZD4	5415.55	-0.00964982	0.993334	0.0489097	-0.197299	0.843594	0.939583	FALSE
ENSG00000067900.8	ROCK1	2780.88	-0.104287	0.930265	0.0622505	-1.67528	0.0938802	0.270471	FALSE
ENSG00000067955.15	CBFB	947.685	0.0179019	1.01249	0.119842	0.149379	0.881254	0.956431	FALSE
ENSG00000067992.16	PDK3	394.069	0.468428	1.3836	0.129247	3.62428	0.000289766	0.00275482	TRUE
ENSG00000068001.14	HYAL2	1619.47	0.140645	1.1024	0.0673436	2.08846	0.0367561	0.138485	FALSE
ENSG00000068024.17	HDAC4	419.351	0.0522346	1.03687	0.299033	0.174678	0.861332	0.948196	FALSE
ENSG00000068028.17	RASSF1	222.27	-0.159172	0.895539	0.172012	-0.925356	0.354781	0.618564	FALSE
ENSG00000068078.19	FGFR3	863.007	-0.873268	0.545909	0.100042	-8.72903	2.56858e-18	1.67397e-16	TRUE
ENSG00000068079.8	IFI35	24.4306	-0.126916	0.915787	0.532121	-0.238509	0.811486	0.925158	FALSE
ENSG00000068097.15	HEATR6	956.461	-0.0509135	0.965325	0.18024	-0.282476	0.777578	0.911315	FALSE
ENSG00000068120.15	COASY	1400.68	0.0750574	1.0534	0.0958512	0.783062	0.433591	0.690523	FALSE
ENSG00000068137.15	PLEKHH3	208.481	0.0159372	1.01111	0.197629	0.0806421	0.935727	0.977564	FALSE
ENSG00000068305.17	MEF2A	561.574	-0.17797	0.883946	0.207655	-0.857044	0.391421	0.652591	FALSE
ENSG00000068308.13	OTUD5	961.511	-0.238027	0.847904	0.158793	-1.49898	0.13388	0.343503	FALSE
ENSG00000068323.17	TFE3	1123.27	-0.161064	0.894365	0.0766806	-2.10046	0.0356888	0.135895	FALSE
ENSG00000068354.16	TBC1D25	179.146	0.194273	1.14415	0.233572	0.831748	0.405551	0.666996	FALSE
ENSG00000068366.20	ACSL4	1429.13	-0.769133	0.58677	0.0870957	-8.8309	1.03837e-18	7.08311e-17	TRUE
ENSG00000068383.19	INPP5A	800.518	-0.200991	0.869953	0.12383	-1.62312	0.104565	0.290373	FALSE
ENSG00000068394.11	GPKOW	397.77	0.347702	1.27253	0.11307	3.07509	0.0021044	0.0145761	FALSE
ENSG00000068400.13	GRIPAP1	1014.37	-0.0815806	0.945022	0.104366	-0.781679	0.434403	0.691189	FALSE
ENSG00000068438.15	FTSJ1	719.788	-0.0637814	0.956753	0.109981	-0.579932	0.56196	0.786744	FALSE
ENSG00000068489.13	PRR11	2980.15	-0.0209871	0.985558	0.0666182	-0.315036	0.752734	0.898188	FALSE
ENSG00000068615.19	REEP1	12.7252	0.67388	1.59536	0.724208	0.930506	0.352109	0.61636	FALSE
ENSG00000068650.18	ATP11A	1507.3	0.0435431	1.03064	0.157714	0.276089	0.78248	0.913789	FALSE
ENSG00000068654.16	POLR1A	2680.15	-0.654904	0.635118	0.147187	-4.44947	8.60841e-06	0.000123195	TRUE
ENSG00000068697.7	LAPTM4A	4955.32	-0.0104826	0.99276	0.0448054	-0.233958	0.815017	0.926593	FALSE
ENSG00000068724.17	TTC7A	525.616	-0.0980299	0.934308	0.125534	-0.780904	0.434859	0.691663	FALSE
ENSG00000068745.15	IP6K2	1282.34	0.0134879	1.00939	0.0784591	0.17191	0.863508	0.949264	FALSE
ENSG00000068781.21	STON1-GTF2A1L	15.0743	-1.75917	0.295418	0.740675	-2.37509	0.0175446	0.0803697	FALSE
ENSG00000068784.13	SRBD1	745.773	0.108126	1.07783	0.126063	0.85771	0.391053	0.652474	FALSE
ENSG00000068796.19	KIF2A	2511.7	-0.110671	0.926157	0.276587	-0.400131	0.68906	0.864765	FALSE
ENSG00000068831.19	RASGRP2	134.932	0.677608	1.59949	0.297286	2.27931	0.0226485	0.0973162	FALSE
ENSG00000068878.15	PSME4	4305.19	-0.249365	0.841267	0.0555191	-4.49152	7.07165e-06	0.000103917	TRUE
ENSG00000068885.15	IFT80	542.662	0.670628	1.59177	0.133235	5.03341	4.8182e-07	8.92895e-06	TRUE
ENSG00000068903.20	SIRT2	124.235	0.301987	1.23284	0.217567	1.38802	0.165132	0.392692	FALSE
ENSG00000068912.14	ERLEC1	805.031	0.138999	1.10114	0.0897445	1.54883	0.121424	0.322592	FALSE
ENSG00000068971.14	PPP2R5B	118.834	0.0434344	1.03056	0.303729	0.143004	0.886287	0.958336	FALSE
ENSG00000068976.14	PYGM	50.284	0.658639	1.57859	0.377036	1.74688	0.0806574	0.24371	FALSE
ENSG00000069011.16	PITX1	9.62363	-2.70164	0.153718	0.911524	-2.96388	0.0030379	0.0198351	FALSE
ENSG00000069020.18	MAST4	159.354	-0.582411	0.667847	0.425947	-1.36733	0.171521	0.401781	FALSE
ENSG00000069122.19	ADGRF5	4.70932	2.84334	7.17682	1.25699	2.26203	0.0236958
ENSG00000069188.17	SDK2	237.401	-0.777276	0.583467	0.335629	-2.31588	0.0205648	0.0906516	FALSE
ENSG00000069248.12	NUP133	1920.82	0.0639335	1.04531	0.101959	0.627048	0.530628	0.764182	FALSE
ENSG00000069275.13	NUCKS1	15803.3	-0.00149616	0.998963	0.10068	-0.0148606	0.988143	0.995523	FALSE
ENSG00000069329.18	VPS35	2017.35	0.117765	1.08505	0.100157	1.17581	0.23967	0.4935	FALSE
ENSG00000069345.12	DNAJA2	2176.61	-0.0208988	0.985618	0.0545178	-0.383338	0.701469	0.871542	FALSE
ENSG00000069399.15	BCL3	47.5216	0.27633	1.21111	0.375373	0.736147	0.461641	0.712854	FALSE
ENSG00000069424.15	KCNAB2	95.7368	0.80285	1.74454	0.382739	2.09764	0.0359368	0.136454	FALSE
ENSG00000069431.11	ABCC9	2.48629	-1.56699	0.337512	1.54005	-1.01749	0.308919
ENSG00000069482.7	GAL	9578.09	-0.530751	0.692194	0.0481142	-11.0311	2.70652e-28	3.36511e-26	TRUE
ENSG00000069493.15	CLEC2D	45.9862	0.287476	1.2205	0.495266	0.580447	0.561613	0.786446	FALSE
ENSG00000069509.6	FUNDC1	283.131	0.0693667	1.04926	0.143014	0.485034	0.627652	0.828111	FALSE
ENSG00000069535.14	MAOB	24.0528	0.217267	1.16253	0.513265	0.423303	0.672074	0.855452	FALSE
ENSG00000069667.16	RORA	84.8672	1.01398	2.01948	0.264058	3.84	0.000123034	0.00131278	TRUE
ENSG00000069696.7	DRD4	6.04658	0.0131373	1.00915	0.88771	0.0147991	0.988192	0.995523	FALSE
ENSG00000069702.11	TGFBR3	141.639	-0.179937	0.882742	0.201923	-0.891117	0.372867	0.635113	FALSE
ENSG00000069812.11	HES2	7.11139	-2.05779	0.240184	0.982717	-2.09398	0.0362621	0.137268	FALSE
ENSG00000069849.11	ATP1B3	3299.91	-0.279818	0.823695	0.0896764	-3.12031	0.00180661	0.0129377	FALSE
ENSG00000069869.16	NEDD4	502.424	-0.489704	0.712171	0.107219	-4.56732	4.93997e-06	7.52413e-05	TRUE
ENSG00000069943.10	PIGB	103.495	0.0122029	1.00849	0.318356	0.0383309	0.969424	0.990037	FALSE
ENSG00000069956.12	MAPK6	4219.37	-0.0667035	0.954817	0.0690051	-0.966646	0.333721	0.598386	FALSE
ENSG00000069966.18	GNB5	498.004	0.182047	1.13449	0.137327	1.32565	0.184957	0.420665	FALSE
ENSG00000069974.16	RAB27A	297.402	-0.376908	0.770086	0.175942	-2.14223	0.0321749	0.126414	FALSE
ENSG00000069998.12	HDHD5	1143.61	0.514149	1.42815	0.08005	6.42285	1.33747e-10	4.12804e-09	TRUE
ENSG00000070010.19	UFD1	1173.29	-0.13446	0.911011	0.103388	-1.30054	0.193415	0.432825	FALSE
ENSG00000070018.9	LRP6	2134.28	-0.164661	0.892138	0.0608452	-2.70624	0.00680508	0.0383108	FALSE
ENSG00000070019.5	GUCY2C	90.2443	-0.277153	0.825218	0.260396	-1.06435	0.287169	0.548285	FALSE
ENSG00000070031.4	SCT	6.3435	-0.604489	0.657704	0.850677	-0.710597	0.477334	0.726474	FALSE
ENSG00000070047.13	PHRF1	1690.82	-0.0595904	0.959536	0.0606132	-0.983127	0.325545	0.590922	FALSE
ENSG00000070061.16	ELP1	1605.12	0.00850076	1.00591	0.087825	0.0967919	0.922892	0.972331	FALSE
ENSG00000070081.17	NUCB2	448.812	0.245822	1.18577	0.147271	1.66918	0.0950822	0.272754	FALSE
ENSG00000070087.14	PFN2	3455.72	0.028658	1.02006	0.0522779	0.548185	0.583565	0.801394	FALSE
ENSG00000070159.14	PTPN3	102.552	-0.269644	0.829524	0.261562	-1.0309	0.302589	0.565273	FALSE
ENSG00000070182.21	SPTB	25.1081	-1.01616	0.494431	0.466823	-2.17676	0.0294987	0.118853	FALSE
ENSG00000070193.5	FGF10	8.54847	0.18941	1.1403	0.801287	0.236382	0.813136	0.925595	FALSE
ENSG00000070214.16	SLC44A1	2615.51	0.302218	1.23304	0.0735121	4.11113	3.93728e-05	0.000482689	TRUE
ENSG00000070269.14	TMEM260	335.943	0.205967	1.15346	0.132429	1.5553	0.119875	0.319479	FALSE
ENSG00000070366.14	SMG6	1089.52	0.129441	1.09387	0.171749	0.753663	0.451052	0.705261	FALSE
ENSG00000070367.16	EXOC5	2644.06	0.178493	1.1317	0.109171	1.63499	0.102051	0.285958	FALSE
ENSG00000070371.16	CLTCL1	188.707	0.0283791	1.01987	0.20739	0.136839	0.891158	0.959256	FALSE
ENSG00000070388.11	FGF22	3.55809	-0.207968	0.865756	1.47689	-0.140815	0.888016
ENSG00000070404.10	FSTL3	88.2352	-0.0849541	0.942815	0.318762	-0.266513	0.789844	0.916749	FALSE
ENSG00000070413.20	DGCR2	2117.65	0.0406605	1.02858	0.0980093	0.414864	0.678242	0.858726	FALSE
ENSG00000070423.18	AC004156.1	1088.29	-0.00586648	0.995942	0.0749473	-0.0782747	0.93761	0.97846	FALSE
ENSG00000070444.15	MNT	341.192	0.0594031	1.04203	0.182125	0.326166	0.744299	0.893771	FALSE
ENSG00000070476.15	ZXDC	496.496	-0.0251297	0.982732	0.107752	-0.233217	0.815593	0.926961	FALSE
ENSG00000070495.15	JMJD6	510.136	-0.160574	0.894669	0.110654	-1.45114	0.146741	0.363872	FALSE
ENSG00000070501.12	POLB	537.407	0.220948	1.1655	0.173549	1.27311	0.202978	0.446571	FALSE
ENSG00000070540.13	WIPI1	283.942	0.444295	1.36065	0.189634	2.34291	0.0191338	0.0859646	FALSE
ENSG00000070601.10	FRMPD1	4.44618	0.22259	1.16683	1.09267	0.203712	0.838579
ENSG00000070610.14	GBA2	1753.01	-0.148207	0.902371	0.0685995	-2.16046	0.030737	0.122244	FALSE
ENSG00000070614.15	NDST1	3292.98	-0.324401	0.79863	0.115231	-2.81523	0.00487424	0.0292438	FALSE
ENSG00000070669.17	ASNS	3190.6	-0.981641	0.506403	0.0535132	-18.3439	3.6915e-75	2.0876e-72	TRUE
ENSG00000070718.12	AP3M2	319.199	0.0299782	1.021	0.131964	0.22717	0.820292	0.928615	FALSE
ENSG00000070731.11	ST6GALNAC2	52.178	0.103174	1.07413	0.308826	0.334083	0.738317	0.890131	FALSE
ENSG00000070756.16	PABPC1	29679.3	-0.267671	0.83066	0.0372747	-7.18102	6.9194e-13	2.71374e-11	TRUE
ENSG00000070759.17	TESK2	95.7401	0.524999	1.43893	0.241104	2.17748	0.0294447	0.118693	FALSE
ENSG00000070761.8	CFAP20	751.326	-0.0678571	0.954054	0.105686	-0.642065	0.520831	0.757419	FALSE
ENSG00000070770.9	CSNK2A2	2318.37	-0.100291	0.932845	0.082636	-1.21365	0.224881	0.474353	FALSE
ENSG00000070778.13	AL162171.1	656.556	-0.163111	0.893097	0.23237	-0.701945	0.482713	0.730655	FALSE
ENSG00000070785.17	EIF2B3	629.988	0.0848552	1.06058	0.100518	0.844176	0.398571	0.660118	FALSE
ENSG00000070814.22	TCOF1	4539.19	-0.235238	0.849545	0.0627332	-3.74982	0.00017696	0.00180156	TRUE
ENSG00000070831.17	CDC42	5229.14	0.0901236	1.06446	0.0574218	1.5695	0.116531	0.312993	FALSE
ENSG00000070882.13	OSBPL3	328.233	0.0542656	1.03833	0.283701	0.191277	0.848308	0.94226	FALSE
ENSG00000070886.12	EPHA8	53.4024	0.174829	1.12883	0.303322	0.576379	0.564359	0.78816	FALSE
ENSG00000070950.10	RAD18	590.316	-0.130766	0.913346	0.133296	-0.981025	0.32658	0.592045	FALSE
ENSG00000070961.15	ATP2B1	1352.7	-0.163494	0.89286	0.0755119	-2.16514	0.030377	0.121252	FALSE
ENSG00000071051.14	NCK2	1924.01	0.0809191	1.05769	0.0754347	1.0727	0.283404	0.543881	FALSE
ENSG00000071054.16	MAP4K4	6727.52	-0.235602	0.849331	0.085929	-2.74182	0.00611002	0.0351657	FALSE
ENSG00000071073.13	MGAT4A	88.1833	-0.339246	0.790454	0.34979	-0.969855	0.332119	0.596624	FALSE
ENSG00000071082.11	RPL31	11033.6	0.114764	1.0828	0.0493233	2.32678	0.0199772	0.0886186	FALSE
ENSG00000071127.17	WDR1	11762.6	0.0411556	1.02894	0.0980847	0.419592	0.674783	0.857033	FALSE
ENSG00000071189.21	SNX13	560.387	-0.0391776	0.97321	0.167197	-0.23432	0.814736	0.926454	FALSE
ENSG00000071203.9	MS4A12	2.89272	-1.26824	0.415167	1.4764	-0.859005	0.390338
ENSG00000071205.12	ARHGAP10	412.597	-1.06158	0.479108	0.115688	-9.17617	4.46684e-20	3.41493e-18	TRUE
ENSG00000071242.12	RPS6KA2	483.568	-0.88448	0.541683	0.209561	-4.22063	2.43618e-05	0.000314265	TRUE
ENSG00000071243.16	ING3	339.85	-0.0408158	0.972105	0.141753	-0.287936	0.773396	0.909228	FALSE
ENSG00000071246.11	VASH1	190.926	0.702757	1.62761	0.174236	4.03337	5.49834e-05	0.000644327	TRUE
ENSG00000071282.12	LMCD1	469.086	-0.0198259	0.986352	0.107474	-0.184472	0.853643	0.944921	FALSE
ENSG00000071462.12	BUD23	1121.08	-0.171491	0.887925	0.0798048	-2.14888	0.0316441	0.124748	FALSE
ENSG00000071537.14	SEL1L	1278.03	0.183136	1.13535	0.0803246	2.27995	0.0226107	0.0972017	FALSE
ENSG00000071539.14	TRIP13	1039.88	-0.118062	0.921425	0.106338	-1.11025	0.26689	0.525655	FALSE
ENSG00000071553.17	ATP6AP1	1105.35	0.0137643	1.00959	0.0918467	0.149862	0.880873	0.956431	FALSE
ENSG00000071564.17	TCF3	5527.5	0.170441	1.1254	0.0696695	2.44642	0.0144285	0.0692432	FALSE
ENSG00000071575.11	TRIB2	1315.24	-0.32983	0.79563	0.0730928	-4.51248	6.40731e-06	9.48705e-05	TRUE
ENSG00000071626.17	DAZAP1	5406.61	-0.0339871	0.976717	0.064226	-0.529179	0.596681	0.809317	FALSE
ENSG00000071655.18	MBD3	1958.35	-0.0652515	0.955779	0.0689415	-0.946476	0.343906	0.607825	FALSE
ENSG00000071794.16	HLTF	1207.67	0.645525	1.56431	0.0786311	8.20955	2.22028e-16	1.21258e-14	TRUE
ENSG00000071859.15	FAM50A	1116.19	0.0592419	1.04192	0.0995701	0.594977	0.551859	0.779584	FALSE
ENSG00000071889.17	FAM3A	455.044	0.182514	1.13486	0.117597	1.55203	0.120655	0.320971	FALSE
ENSG00000071894.17	CPSF1	2267.93	0.210529	1.15711	0.11966	1.7594	0.0785099	0.238992	FALSE
ENSG00000071909.19	MYO3B	18.0544	0.428289	1.34564	0.695755	0.615575	0.538175	0.769556	FALSE
ENSG00000071967.12	CYBRD1	70.2564	-0.685833	0.621647	0.314299	-2.1821	0.0291021	0.117501	FALSE
ENSG00000071994.11	PDCD2	1491.38	-0.0434042	0.970363	0.0666693	-0.651037	0.515023	0.75297	FALSE
ENSG00000072041.17	SLC6A15	520.63	-0.504571	0.70487	0.230081	-2.19302	0.0283061	0.115165	FALSE
ENSG00000072042.13	RDH11	2671.25	-0.00310492	0.99785	0.0796636	-0.0389754	0.96891	0.989727	FALSE
ENSG00000072062.14	PRKACA	858.009	0.240828	1.18167	0.140613	1.7127	0.0867671	0.256296	FALSE
ENSG00000072071.16	ADGRL1	2023.41	0.18929	1.1402	0.097061	1.95022	0.0511503	0.176119	FALSE
ENSG00000072110.14	ACTN1	11572.5	-0.243047	0.844959	0.0695172	-3.49621	0.000471921	0.00418052	TRUE
ENSG00000072121.16	ZFYVE26	805.768	-0.239379	0.84711	0.138567	-1.72753	0.0840723	0.250872	FALSE
ENSG00000072133.11	RPS6KA6	391.193	0.0193228	1.01348	0.238935	0.0808705	0.935545	0.977564	FALSE
ENSG00000072134.15	EPN2	1115.93	-0.0174236	0.987996	0.149589	-0.116476	0.907275	0.966396	FALSE
ENSG00000072135.13	PTPN18	245.898	0.33081	1.25772	0.149988	2.20558	0.0274134	0.112391	FALSE
ENSG00000072163.20	LIMS2	98.6463	-0.920045	0.528492	0.28037	-3.28154	0.00103243	0.0080264	TRUE
ENSG00000072195.15	SPEG	348.493	0.197618	1.1468	0.161932	1.22038	0.222322	0.471172	FALSE
ENSG00000072201.14	LNX1	44.4099	-0.348817	0.785228	0.437166	-0.797906	0.424925	0.683311	FALSE
ENSG00000072210.19	ALDH3A2	5841.65	-0.411497	0.751843	0.0534454	-7.69938	1.36726e-14	6.30777e-13	TRUE
ENSG00000072274.13	TFRC	2949.43	-0.0337537	0.976875	0.0675939	-0.49936	0.617526	0.82222	FALSE
ENSG00000072310.17	SREBF1	621.465	-0.209131	0.865058	0.171145	-1.22195	0.221725	0.470532	FALSE
ENSG00000072315.3	TRPC5	5.72888	-0.0643431	0.956381	1.01074	-0.0636591	0.949242	0.983011	FALSE
ENSG00000072364.13	AFF4	3483.7	-0.280954	0.823047	0.117955	-2.38188	0.0172245	0.0793177	FALSE
ENSG00000072401.15	UBE2D1	870.948	0.041486	1.02917	0.097429	0.425807	0.670248	0.854181	FALSE
ENSG00000072415.9	MPP5	933.588	-0.246401	0.842997	0.146064	-1.68694	0.0916148	0.265999	FALSE
ENSG00000072422.17	RHOBTB1	281.339	-0.108654	0.927453	0.185947	-0.584329	0.558999	0.784675	FALSE
ENSG00000072501.19	SMC1A	4418.37	0.0465633	1.0328	0.0511141	0.910968	0.362312	0.625496	FALSE
ENSG00000072506.13	HSD17B10	1206.26	0.169466	1.12464	0.0742624	2.28198	0.0224902	0.0968121	FALSE
ENSG00000072518.20	MARK2	1154.34	-0.210057	0.864503	0.125047	-1.67983	0.0929913	0.268766	FALSE
ENSG00000072571.20	HMMR	2146.53	0.3392	1.26505	0.0647209	5.24097	1.59739e-07	3.21144e-06	TRUE
ENSG00000072609.17	CHFR	1283.85	-0.0493156	0.966395	0.115339	-0.427569	0.668965	0.853104	FALSE
ENSG00000072657.9	TRHDE	40.7504	-0.62261	0.649495	0.543093	-1.14641	0.251623	0.506919	FALSE
ENSG00000072682.18	P4HA2	260.744	1.19962	2.29679	0.156111	7.68444	1.53672e-14	7.03402e-13	TRUE
ENSG00000072736.19	NFATC3	804.402	-0.0565835	0.961538	0.101475	-0.557612	0.577109	0.796862	FALSE
ENSG00000072756.17	TRNT1	594.87	0.00403463	1.0028	0.107453	0.037548	0.970048	0.990359	FALSE
ENSG00000072778.20	ACADVL	2756.01	-0.103003	0.931093	0.0963966	-1.06853	0.28528	0.546167	FALSE
ENSG00000072786.13	STK10	549.822	-0.616477	0.652262	0.111525	-5.52771	3.24435e-08	7.4446e-07	TRUE
ENSG00000072803.17	FBXW11	1276.67	-0.138777	0.908289	0.0777104	-1.78582	0.0741286	0.228949	FALSE
ENSG00000072818.12	ACAP1	247.375	0.179287	1.13232	0.189471	0.946249	0.344022	0.607968	FALSE
ENSG00000072832.15	CRMP1	2208.89	0.331122	1.25799	0.0711555	4.65351	3.26339e-06	5.14414e-05	TRUE
ENSG00000072840.13	EVC	231.792	0.338777	1.26468	0.240621	1.40793	0.159152	0.383466	FALSE
ENSG00000072849.11	DERL2	577.029	-0.0678271	0.954074	0.108969	-0.622444	0.53365	0.766417	FALSE
ENSG00000072864.16	NDE1	476.694	0.318623	1.24714	0.116688	2.73055	0.00632291	0.036083	FALSE
ENSG00000072952.18	MRVI1	108.264	0.468429	1.3836	0.251485	1.86266	0.0625108	0.203354	FALSE
ENSG00000072954.7	TMEM38A	33.8457	-0.763138	0.589213	0.43505	-1.75414	0.0794066	0.240678	FALSE
ENSG00000072958.9	AP1M1	714.678	0.135579	1.09853	0.111308	1.21805	0.223205	0.472128	FALSE
ENSG00000073008.15	PVR	649.585	-0.503136	0.705572	0.225468	-2.23152	0.0256468	0.107165	FALSE
ENSG00000073050.12	XRCC1	585.876	0.308581	1.23849	0.118347	2.60744	0.00912233	0.0484323	FALSE
ENSG00000073060.16	SCARB1	880.097	-0.311868	0.805598	0.110476	-2.82295	0.00475835	0.0287073	FALSE
ENSG00000073111.14	MCM2	3787.3	0.0824888	1.05884	0.0678192	1.2163	0.223869	0.472855	FALSE
ENSG00000073146.16	MOV10L1	4.48298	-0.336776	0.791809	1.47814	-0.227838	0.819772
ENSG00000073150.14	PANX2	107.45	0.954193	1.93749	0.231143	4.12814	3.65705e-05	0.000450856	TRUE
ENSG00000073169.14	SELENOO	230.212	0.0306079	1.02144	0.150918	0.202812	0.839282	0.937999	FALSE
ENSG00000073331.18	ALPK1	3.80649	0.346388	1.27137	1.34558	0.257426	0.79685
ENSG00000073350.14	LLGL2	1668.19	0.129712	1.09408	0.0695328	1.86548	0.062114	0.20244	FALSE
ENSG00000073417.15	PDE8A	126.296	-0.0294499	0.979794	0.302219	-0.0974457	0.922372	0.972054	FALSE
ENSG00000073464.13	CLCN4	241.273	-0.0931787	0.937455	0.147591	-0.631329	0.527826	0.761751	FALSE
ENSG00000073536.18	NLE1	998.239	-0.022374	0.984611	0.0874166	-0.255947	0.797992	0.919794	FALSE
ENSG00000073578.17	SDHA	1291.83	0.234773	1.17672	0.103497	2.26841	0.0233044	0.0995977	FALSE
ENSG00000073584.20	SMARCE1	2845.05	0.249114	1.18848	0.0670791	3.71373	0.000204226	0.00204122	TRUE
ENSG00000073605.18	GSDMB	64.3052	0.232375	1.17477	0.307465	0.755777	0.449783	0.704408	FALSE
ENSG00000073614.13	KDM5A	1347.46	0.00826609	1.00575	0.168942	0.0489284	0.960976	0.98754	FALSE
ENSG00000073670.14	ADAM11	42.485	0.21913	1.16403	0.613831	0.356988	0.721101	0.881074	FALSE
ENSG00000073711.11	PPP2R3A	437.432	-0.303228	0.810437	0.120474	-2.51696	0.0118372	0.059512	FALSE
ENSG00000073712.15	FERMT2	4965.33	0.151321	1.11059	0.046104	3.28216	0.00103017	0.00801592	TRUE
ENSG00000073734.10	ABCB11	2.091	-0.47928	0.717335	1.74768	-0.274237	0.783902
ENSG00000073756.12	PTGS2	24.404	-0.472768	0.720581	0.499196	-0.947059	0.343609	0.607606	FALSE
ENSG00000073792.16	IGF2BP2	3678.89	-0.25537	0.837772	0.0717775	-3.5578	0.000373969	0.00347064	TRUE
ENSG00000073803.14	MAP3K13	255.548	0.161357	1.11834	0.164566	0.980501	0.326839	0.592045	FALSE
ENSG00000073849.15	ST6GAL1	2440.55	0.414835	1.33315	0.101837	4.07351	4.63107e-05	0.000554937	TRUE
ENSG00000073910.22	FRY	99.0018	-2.09668	0.233796	0.366022	-5.72828	1.01452e-08	2.50149e-07	TRUE
ENSG00000073921.18	PICALM	2506.8	-0.253032	0.839131	0.06775	-3.73479	0.000187872	0.00189504	TRUE
ENSG00000073969.18	NSF	869.905	-0.103342	0.930874	0.0888068	-1.16367	0.244559	0.499826	FALSE
ENSG00000074047.22	GLI2	557.953	-0.0344384	0.976412	0.231555	-0.148727	0.881769	0.956431	FALSE
ENSG00000074054.19	CLASP1	1468.21	0.0138631	1.00966	0.147428	0.0940335	0.925083	0.973469	FALSE
ENSG00000074071.15	MRPS34	2099.1	-0.0319332	0.978109	0.0690207	-0.462661	0.643608	0.837645	FALSE
ENSG00000074181.9	NOTCH3	3973.73	-0.107478	0.928209	0.0745103	-1.44246	0.149174	0.367608	FALSE
ENSG00000074201.9	CLNS1A	1982.58	0.129574	1.09397	0.0676654	1.91492	0.0555028	0.18676	FALSE
ENSG00000074211.14	PPP2R2C	1322.01	-0.305255	0.809299	0.096968	-3.14799	0.00164395	0.0119784	FALSE
ENSG00000074219.14	TEAD2	2599.05	0.242344	1.18291	0.130183	1.86157	0.0626633	0.203737	FALSE
ENSG00000074266.21	EED	544.352	0.0840634	1.06	0.111738	0.752324	0.451856	0.706016	FALSE
ENSG00000074317.11	SNCB	24.2197	0.324817	1.25251	0.61604	0.527266	0.598009	0.809739	FALSE
ENSG00000074319.13	TSG101	1021.66	0.047189	1.03325	0.0776896	0.607405	0.543582	0.773502	FALSE
ENSG00000074356.17	NCBP3	1389.54	-0.19317	0.874682	0.334927	-0.576753	0.564106	0.788121	FALSE
ENSG00000074370.18	ATP2A3	369.094	-0.480758	0.716601	0.123636	-3.88848	0.000100873	0.00110733	TRUE
ENSG00000074410.14	CA12	36.1825	-0.311744	0.805667	0.484057	-0.644022	0.519561	0.756554	FALSE
ENSG00000074416.14	MGLL	6.36082	0.280384	1.21452	1.31196	0.213715	0.83077	0.933853	FALSE
ENSG00000074527.13	NTN4	118.009	0.246853	1.18662	0.212459	1.16189	0.245282	0.500597	FALSE
ENSG00000074582.15	BCS1L	414.093	-0.136221	0.9099	0.17863	-0.762586	0.44571	0.701288	FALSE
ENSG00000074590.13	NUAK1	1297.23	-0.646235	0.638946	0.0863259	-7.48599	7.10084e-14	3.0737e-12	TRUE
ENSG00000074603.19	DPP8	696.638	0.132376	1.0961	0.130634	1.01333	0.310902	0.574454	FALSE
ENSG00000074621.14	SLC24A1	232.705	-0.56781	0.67464	0.338195	-1.67894	0.0931633	0.269068	FALSE
ENSG00000074657.14	ZNF532	3623.59	-0.310032	0.806624	0.04754	-6.52149	6.96101e-11	2.24739e-09	TRUE
ENSG00000074660.16	SCARF1	336.354	-0.474409	0.719762	0.127023	-3.73481	0.000187853	0.00189504	TRUE
ENSG00000074695.6	LMAN1	3696.75	0.125656	1.091	0.0478132	2.62806	0.00858742	0.0460104	FALSE
ENSG00000074696.13	HACD3	4360.1	0.0641414	1.04546	0.0528743	1.21309	0.225094	0.474383	FALSE
ENSG00000074706.13	IPCEF1	14.4288	0.118352	1.08549	0.662968	0.178518	0.858316	0.946837	FALSE
ENSG00000074755.15	ZZEF1	796.035	-0.0592999	0.95973	0.1144	-0.518356	0.60421	0.813424	FALSE
ENSG00000074800.16	ENO1	43357.6	0.0249515	1.01745	0.0326394	0.764462	0.444592	0.70009	FALSE
ENSG00000074803.20	SLC12A1	12.513	-1.1587	0.447917	0.641527	-1.80615	0.0708946	0.222255	FALSE
ENSG00000074842.8	MYDGF	1098.73	0.193426	1.14348	0.0771652	2.50665	0.0121882	0.060875	FALSE
ENSG00000074855.11	ANO8	436.795	-0.371088	0.773199	0.108439	-3.42208	0.000621448	0.00527073	TRUE
ENSG00000074935.14	TUBE1	220.225	0.226721	1.17017	0.164004	1.38241	0.166845	0.395051	FALSE
ENSG00000074964.17	ARHGEF10L	425.084	-0.309961	0.806664	0.146107	-2.12147	0.0338823	0.131124	FALSE
ENSG00000074966.11	TXK	3.51726	-0.13834	0.908564	1.50665	-0.0918199	0.926841
ENSG00000075035.10	WSCD2	25.1521	0.636898	1.55498	0.471837	1.34983	0.177072	0.409844	FALSE
ENSG00000075043.18	KCNQ2	484.313	0.414235	1.33259	0.18616	2.22515	0.0260712	0.108435	FALSE
ENSG00000075089.9	ACTR6	487.65	0.0926326	1.06631	0.123548	0.749771	0.453393	0.707275	FALSE
ENSG00000075131.10	TIPIN	542.783	-0.067773	0.95411	0.100282	-0.675827	0.499151	0.742422	FALSE
ENSG00000075142.14	SRI	1356.77	0.100105	1.07185	0.0753336	1.32883	0.183904	0.419359	FALSE
ENSG00000075151.20	EIF4G3	2431.74	-0.0493201	0.966392	0.106149	-0.464632	0.642195	0.836801	FALSE
ENSG00000075188.9	NUP37	976.336	0.263259	1.20019	0.0779457	3.37746	0.000731575	0.00606394	TRUE
ENSG00000075213.11	SEMA3A	1721.07	0.568446	1.48293	0.0917647	6.19461	5.84301e-10	1.6683e-08	TRUE
ENSG00000075218.19	GTSE1	1134.83	-0.0720588	0.95128	0.083405	-0.863962	0.387608	0.649208	FALSE
ENSG00000075223.14	SEMA3C	202.964	-3.34865	0.0981646	0.24626	-13.598	4.11426e-42	8.29047e-40	TRUE
ENSG00000075234.17	TTC38	560.621	0.186532	1.13802	0.148077	1.2597	0.207779	0.453225	FALSE
ENSG00000075239.14	ACAT1	720.321	0.124447	1.09009	0.0990531	1.25636	0.208984	0.454635	FALSE
ENSG00000075240.17	GRAMD4	415.938	0.155885	1.1141	0.285663	0.545697	0.585274	0.80235	FALSE
ENSG00000075275.18	CELSR1	671.005	0.101514	1.0729	0.261781	0.387785	0.698175	0.869661	FALSE
ENSG00000075292.19	ZNF638	2766.11	0.00355912	1.00247	0.0686524	0.0518425	0.958654	0.98703	FALSE
ENSG00000075303.13	SLC25A40	338.503	0.277775	1.21232	0.206001	1.34841	0.177526	0.410418	FALSE
ENSG00000075336.12	TIMM21	529.291	-0.100172	0.932922	0.104624	-0.957453	0.338339	0.602788	FALSE
ENSG00000075340.23	ADD2	5406.32	0.248762	1.18819	0.0486148	5.117	3.10441e-07	5.90916e-06	TRUE
ENSG00000075388.4	FGF4	18.1181	-1.15399	0.44938	0.515044	-2.24057	0.025054	0.105301	FALSE
ENSG00000075391.17	RASAL2	850.763	-0.454987	0.729517	0.127697	-3.56301	0.000366628	0.00341517	TRUE
ENSG00000075399.14	VPS9D1	59.0623	-0.0821504	0.944649	0.321888	-0.255214	0.798558	0.919888	FALSE
ENSG00000075407.18	ZNF37A	417.336	-0.0897664	0.939675	0.118077	-0.760238	0.447112	0.702485	FALSE
ENSG00000075413.18	MARK3	1434.51	-0.113714	0.924205	0.0952873	-1.19339	0.232719	0.484305	FALSE
ENSG00000075415.13	SLC25A3	8520.96	-0.155604	0.897756	0.0456375	-3.40957	0.000650658	0.0054972	TRUE
ENSG00000075420.13	FNDC3B	1434.69	-0.291503	0.817051	0.0742346	-3.92677	8.60928e-05	0.000961945	TRUE
ENSG00000075426.12	FOSL2	218.076	-1.29989	0.406158	0.231239	-5.62141	1.89406e-08	4.5054e-07	TRUE
ENSG00000075429.9	CACNG5	45.8389	0.722047	1.64952	0.350325	2.06108	0.0392955	0.145673	FALSE
ENSG00000075461.6	CACNG4	47.8809	-1.82675	0.281899	0.341128	-5.35503	8.55435e-08	1.809e-06	TRUE
ENSG00000075539.15	FRYL	1098.01	0.157057	1.11501	0.0981133	1.60077	0.109428	0.299466	FALSE
ENSG00000075568.17	TMEM131	1115.77	-0.0846511	0.943013	0.17338	-0.488239	0.62538	0.826315	FALSE
ENSG00000075618.18	FSCN1	18432.7	0.091269	1.06531	0.033337	2.73777	0.00618574	0.0354618	FALSE
ENSG00000075624.17	ACTB	110435	0.403259	1.32249	0.0500481	8.05742	7.79232e-16	4.02971e-14	TRUE
ENSG00000075643.6	MOCOS	302.56	-0.387662	0.764368	0.183586	-2.1116	0.0347205	0.13341	FALSE
ENSG00000075651.16	PLD1	96.1777	0.329244	1.25635	0.454361	0.724631	0.468679	0.71916	FALSE
ENSG00000075673.12	ATP12A	57.8935	-1.42578	0.372219	0.326022	-4.37325	1.22408e-05	0.000169639	TRUE
ENSG00000075702.18	WDR62	947.639	-0.085535	0.942435	0.0827545	-1.0336	0.301324	0.563652	FALSE
ENSG00000075711.21	DLG1	1510.78	-0.064611	0.956203	0.120893	-0.534447	0.593032	0.807366	FALSE
ENSG00000075785.14	RAB7A	3203.8	-0.0804482	0.945764	0.080937	-0.993961	0.320242	0.585296	FALSE
ENSG00000075790.11	BCAP29	515.557	0.0401284	1.02821	0.1475	0.272058	0.785577	0.914959	FALSE
ENSG00000075826.17	SEC31B	43.4198	0.828493	1.77583	0.551282	1.50285	0.132878	0.341918	FALSE
ENSG00000075856.12	SART3	2277.13	0.0775863	1.05525	0.0949526	0.817106	0.413868	0.673626	FALSE
ENSG00000075891.22	PAX2	2.05319	-0.449706	0.732192	1.97072	-0.228194	0.819495
ENSG00000075914.13	EXOSC7	1026.51	0.465456	1.38075	0.139238	3.34287	0.000829161	0.00671246	TRUE
ENSG00000075945.13	KIFAP3	195.205	-0.0054444	0.996233	0.168167	-0.032375	0.974173	0.991439	FALSE
ENSG00000075975.16	MKRN2	491.998	-0.0307117	0.978937	0.122244	-0.251232	0.801635	0.921377	FALSE
ENSG00000076003.5	MCM6	5338.33	0.22575	1.16939	0.0466911	4.83497	1.33162e-06	2.2887e-05	TRUE
ENSG00000076043.11	REXO2	1822.63	-0.264716	0.832362	0.0602627	-4.39271	1.11947e-05	0.000156254	TRUE
ENSG00000076053.11	RBM7	1136.07	0.0135393	1.00943	0.0867943	0.155993	0.876039	0.953962	FALSE
ENSG00000076067.13	RBMS2	638.512	-0.86603	0.548654	0.116997	-7.40218	1.33963e-13	5.65903e-12	TRUE
ENSG00000076108.11	BAZ2A	3345.46	0.195394	1.14504	0.0956767	2.04223	0.0411289	0.150466	FALSE
ENSG00000076201.15	PTPN23	1106.11	-0.133118	0.911859	0.111683	-1.19193	0.23329	0.485057	FALSE
ENSG00000076242.16	MLH1	1441.4	0.0577658	1.04085	0.0717881	0.804671	0.421009	0.680125	FALSE
ENSG00000076248.11	UNG	2743.91	-0.0269139	0.981518	0.0580979	-0.463251	0.643184	0.837467	FALSE
ENSG00000076258.10	FMO4	23.1795	0.657932	1.57782	0.484382	1.35829	0.174372	0.4056	FALSE
ENSG00000076321.11	KLHL20	341.259	-0.0814413	0.945113	0.133204	-0.611405	0.540931	0.771746	FALSE
ENSG00000076344.16	RGS11	14.5554	1.26563	2.40431	0.623133	2.03107	0.0422481	0.153407	FALSE
ENSG00000076351.13	SLC46A1	533.016	-0.249336	0.841283	0.192413	-1.29584	0.19503	0.43521	FALSE
ENSG00000076356.7	PLXNA2	995.103	0.803823	1.74572	0.179852	4.46936	7.84549e-06	0.000113481	TRUE
ENSG00000076382.17	SPAG5	2239.16	0.0114406	1.00796	0.0596955	0.19165	0.848017	0.942115	FALSE
ENSG00000076513.17	ANKRD13A	671.845	-0.164834	0.892031	0.112062	-1.47092	0.141313	0.355532	FALSE
ENSG00000076554.15	TPD52	985.706	-0.0364926	0.975023	0.140123	-0.260432	0.794531	0.918188	FALSE
ENSG00000076555.15	ACACB	262.515	-0.146765	0.903274	0.373818	-0.39261	0.694608	0.867388	FALSE
ENSG00000076604.15	TRAF4	2888.53	-0.0550665	0.96255	0.0711165	-0.774315	0.438745	0.695116	FALSE
ENSG00000076641.4	PAG1	158.176	0.176984	1.13052	0.559994	0.316047	0.751967	0.89791	FALSE
ENSG00000076650.7	GPATCH1	238.851	0.171042	1.12587	0.200589	0.852699	0.393826	0.655355	FALSE
ENSG00000076662.10	ICAM3	395.727	0.0622666	1.0441	0.226121	0.275368	0.783033	0.913963	FALSE
ENSG00000076685.19	NT5C2	1933.89	-0.473381	0.720275	0.0905591	-5.22732	1.71989e-07	3.4341e-06	TRUE
ENSG00000076706.17	AP002956.1	1882.08	-0.682371	0.62314	0.0811967	-8.40393	4.31787e-17	2.49002e-15	TRUE
ENSG00000076716.9	GPC4	17251.5	-0.45943	0.727274	0.056596	-8.11771	4.75048e-16	2.54681e-14	TRUE
ENSG00000076770.14	MBNL3	314.789	0.671988	1.59327	0.228641	2.93906	0.00329211	0.0211541	FALSE
ENSG00000076826.10	CAMSAP3	564.802	0.405374	1.32443	0.268267	1.51108	0.130767	0.338773	FALSE
ENSG00000076864.19	RAP1GAP	201.163	0.18981	1.14061	0.217125	0.874198	0.38201	0.643517	FALSE
ENSG00000076924.12	XAB2	1166.91	0.153438	1.11222	0.0757912	2.02449	0.0429201	0.155269	FALSE
ENSG00000076928.18	ARHGEF1	1416.76	0.327274	1.25464	0.0696532	4.69861	2.61935e-06	4.21669e-05	TRUE
ENSG00000076944.16	STXBP2	771.147	0.412041	1.33057	0.121318	3.39638	0.000682846	0.00572226	TRUE
ENSG00000076984.18	MAP2K7	951.131	-0.116059	0.922705	0.222515	-0.521579	0.601964	0.812108	FALSE
ENSG00000077009.13	NMRK2	929.852	-0.63914	0.642096	0.0826742	-7.73083	1.06847e-14	4.98176e-13	TRUE
ENSG00000077044.11	DGKD	669.815	-0.773654	0.584934	0.192771	-4.01334	5.98659e-05	0.000697348	TRUE
ENSG00000077063.11	CTTNBP2	164.539	-0.253049	0.839121	0.274515	-0.921805	0.35663	0.619816	FALSE
ENSG00000077080.10	ACTL6B	2.33764	-0.394652	0.760673	1.34901	-0.292549	0.769867
ENSG00000077092.19	RARB	24.6636	-0.16126	0.894244	0.433044	-0.372386	0.709605	0.875508	FALSE
ENSG00000077097.15	TOP2B	6487.68	-0.153082	0.899327	0.0620504	-2.46706	0.0136227	0.0664864	FALSE
ENSG00000077147.16	TM9SF3	5176.31	-0.0412113	0.971839	0.0568422	-0.725011	0.468445	0.71916	FALSE
ENSG00000077150.20	NFKB2	386.264	0.494188	1.40853	0.142959	3.45685	0.000546538	0.00472687	TRUE
ENSG00000077152.11	UBE2T	617.691	0.137117	1.09971	0.104732	1.30922	0.19046	0.428711	FALSE
ENSG00000077157.22	PPP1R12B	198.999	0.573626	1.48826	0.349146	1.64294	0.100396	0.283055	FALSE
ENSG00000077232.18	DNAJC10	3883.59	0.0197296	1.01377	0.0540348	0.365127	0.715017	0.878475	FALSE
ENSG00000077235.18	GTF3C1	3794.69	-0.106489	0.928845	0.0890946	-1.19524	0.231993	0.483476	FALSE
ENSG00000077238.14	IL4R	1112.71	-0.342243	0.788814	0.138093	-2.47835	0.013199	0.0647973	FALSE
ENSG00000077254.14	USP33	1773.67	0.0731407	1.052	0.0625117	1.17003	0.241988	0.496406	FALSE
ENSG00000077264.15	PAK3	28.8956	0.0892773	1.06384	0.467992	0.190767	0.848708	0.942466	FALSE
ENSG00000077274.9	CAPN6	332.633	-0.924119	0.527002	0.135785	-6.80576	1.00514e-11	3.53128e-10	TRUE
ENSG00000077279.19	DCX	48.693	-0.328734	0.796235	0.328521	-1.00065	0.316997	0.581792	FALSE
ENSG00000077312.9	SNRPA	2081.91	0.0949584	1.06803	0.11139	0.852486	0.393945	0.65548	FALSE
ENSG00000077327.16	SPAG6	2.14664	-0.0396502	0.972891	1.47906	-0.0268076	0.978613
ENSG00000077348.9	EXOSC5	568.063	0.198768	1.14772	0.106788	1.86133	0.062697	0.203771	FALSE
ENSG00000077380.16	DYNC1I2	2422.75	0.176652	1.13026	0.0603	2.92956	0.00339444	0.0217341	FALSE
ENSG00000077420.16	APBB1IP	2.49382	1.35409	2.55636	1.50926	0.897191	0.369617
ENSG00000077454.16	LRCH4	670.08	0.140913	1.1026	0.0916399	1.53768	0.124126	0.327472	FALSE
ENSG00000077458.13	FAM76B	462.925	0.0744447	1.05296	0.116437	0.639355	0.522592	0.75891	FALSE
ENSG00000077463.15	AC016586.1	318.043	-0.110983	0.925957	0.124916	-0.888468	0.374289	0.63656	FALSE
ENSG00000077514.9	POLD3	945.275	-0.108145	0.92778	0.0974765	-1.10945	0.267237	0.526041	FALSE
ENSG00000077522.13	ACTN2	24.535	0.0879844	1.06288	0.624881	0.140802	0.888027	0.958573	FALSE
ENSG00000077549.19	CAPZB	5811.54	0.219044	1.16396	0.0500056	4.38038	1.18471e-05	0.000164704	TRUE
ENSG00000077585.14	GPR137B	56.8459	0.116883	1.08439	0.321729	0.363298	0.716383	0.879044	FALSE
ENSG00000077616.11	NAALAD2	50.016	-0.409111	0.753087	0.326984	-1.25117	0.210874	0.457376	FALSE
ENSG00000077684.16	JADE1	2483.94	-0.250873	0.840388	0.0629912	-3.98266	6.81478e-05	0.000779195	TRUE
ENSG00000077713.19	SLC25A43	147.4	-0.0858588	0.942223	0.191374	-0.448645	0.653688	0.843301	FALSE
ENSG00000077721.16	UBE2A	1051.46	0.0120433	1.00838	0.0939054	0.128249	0.897952	0.962233	FALSE
ENSG00000077782.21	FGFR1	6034.89	0.315865	1.24476	0.0785018	4.02367	5.72985e-05	0.00066904	TRUE
ENSG00000077942.19	FBLN1	4431.09	0.0862132	1.06158	0.0593095	1.45362	0.146053	0.362567	FALSE
ENSG00000078018.20	MAP2	27.7345	-0.59888	0.660266	0.439511	-1.36261	0.173007	0.404074	FALSE
ENSG00000078043.16	PIAS2	560.854	-0.067667	0.95418	0.124612	-0.54302	0.587116	0.803178	FALSE
ENSG00000078053.17	AMPH	74.1007	-0.0961035	0.935556	0.259346	-0.370561	0.710965	0.876509	FALSE
ENSG00000078061.13	ARAF	690.59	0.0522437	1.03688	0.10137	0.515377	0.606289	0.814909	FALSE
ENSG00000078070.13	MCCC1	349.393	-0.116088	0.922686	0.169062	-0.686658	0.492298	0.737796	FALSE
ENSG00000078081.8	LAMP3	42.4632	-0.588815	0.664889	0.339168	-1.73606	0.0825532	0.247675	FALSE
ENSG00000078114.19	NEBL	613.718	-0.475232	0.719351	0.113244	-4.19653	2.71031e-05	0.00034556	TRUE
ENSG00000078124.12	ACER3	408.604	-0.0501981	0.965804	0.17198	-0.291884	0.770376	0.908171	FALSE
ENSG00000078140.14	UBE2K	4340.46	0.0520806	1.03676	0.0748292	0.695994	0.486433	0.733185	FALSE
ENSG00000078142.13	PIK3C3	688.93	0.00480601	1.00334	0.148464	0.0323715	0.974176	0.991439	FALSE
ENSG00000078177.14	N4BP2	1430.23	-0.00794778	0.994506	0.0876617	-0.0906642	0.927759	0.975151	FALSE
ENSG00000078237.7	TIGAR	299.607	-0.0359163	0.975412	0.218694	-0.164231	0.86955	0.951625	FALSE
ENSG00000078246.17	TULP3	580.118	0.0133845	1.00932	0.104299	0.128329	0.897889	0.962233	FALSE
ENSG00000078269.15	SYNJ2	728.019	-0.49339	0.710354	0.107183	-4.60325	4.15939e-06	6.43585e-05	TRUE
ENSG00000078295.17	ADCY2	1024.97	-0.31643	0.803055	0.0862888	-3.6671	0.000245317	0.00239058	TRUE
ENSG00000078304.19	PPP2R5C	2216.04	0.0384153	1.02699	0.0825959	0.465099	0.641861	0.836676	FALSE
ENSG00000078319.10	PMS2P1	318.569	-0.409339	0.752968	0.365966	-1.11852	0.263346	0.521664	FALSE
ENSG00000078328.22	RBFOX1	5.1654	-1.78344	0.290489	1.13712	-1.56839	0.116789
ENSG00000078369.18	GNB1	9826.08	0.0598894	1.04239	0.0598772	1.0002	0.317212	0.582064	FALSE
ENSG00000078401.7	EDN1	37.7541	-3.66945	0.0785934	0.496019	-7.39779	1.38467e-13	5.82124e-12	TRUE
ENSG00000078403.17	MLLT10	1033.38	-0.323075	0.799364	0.193203	-1.67221	0.0944833	0.271695	FALSE
ENSG00000078487.17	ZCWPW1	41.3468	0.378816	1.30027	0.522161	0.725477	0.468159	0.718867	FALSE
ENSG00000078549.15	ADCYAP1R1	141.971	0.264679	1.20137	0.23599	1.12157	0.262046	0.520205	FALSE
ENSG00000078579.9	FGF20	5.34101	1.95762	3.8842	1.25801	1.55612	0.11968
ENSG00000078596.11	ITM2A	539.587	0.859314	1.81418	0.216592	3.96743	7.26514e-05	0.000825438	TRUE
ENSG00000078618.22	NRDC	4557.82	0.023589	1.01649	0.0689071	0.34233	0.732103	0.88659	FALSE
ENSG00000078668.14	VDAC3	2348.09	0.0697056	1.0495	0.0559111	1.24672	0.2125	0.459295	FALSE
ENSG00000078674.18	PCM1	2821.4	0.0241976	1.01691	0.0979913	0.246936	0.804957	0.92276	FALSE
ENSG00000078687.17	TNRC6C	377.009	-0.0906934	0.939071	0.148575	-0.610423	0.541582	0.772222	FALSE
ENSG00000078699.22	CBFA2T2	333.228	-0.116259	0.922577	0.172583	-0.673639	0.500541	0.743013	FALSE
ENSG00000078725.13	BRINP1	545.389	-0.0882401	0.94067	0.104634	-0.843323	0.399048	0.660658	FALSE
ENSG00000078747.16	ITCH	1416.09	-0.129196	0.914341	0.0686553	-1.8818	0.0598626	0.196821	FALSE
ENSG00000078804.13	TP53INP2	273.598	0.198893	1.14782	0.136965	1.45215	0.14646	0.363425	FALSE
ENSG00000078808.18	SDF4	1848.83	0.112153	1.08084	0.073718	1.52138	0.128164	0.334551	FALSE
ENSG00000078814.17	MYH7B	4.649	1.68158	3.20779	1.34351	1.25163	0.210703
ENSG00000078900.15	TP73	23.898	0.37066	1.29294	0.504819	0.734243	0.462801	0.713881	FALSE
ENSG00000078902.16	TOLLIP	523.95	0.117334	1.08473	0.123421	0.950681	0.341767	0.60577	FALSE
ENSG00000078967.13	UBE2D4	109.089	-0.149969	0.90127	0.247397	-0.606186	0.544391	0.774025	FALSE
ENSG00000079101.16	CLUL1	4.14437	2.95763	7.76848	1.57267	1.88065	0.0600198
ENSG00000079102.16	RUNX1T1	419.651	-0.800235	0.574256	0.198336	-4.03474	5.46632e-05	0.000641433	TRUE
ENSG00000079134.12	THOC1	877.113	-0.0576219	0.960847	0.0946967	-0.608489	0.542863	0.773106	FALSE
ENSG00000079150.18	FKBP7	78.1985	0.388218	1.30878	0.279034	1.39129	0.164136	0.39128	FALSE
ENSG00000079156.17	OSBPL6	199.919	-0.628126	0.647016	0.184234	-3.4094	0.000651067	0.00549801	TRUE
ENSG00000079215.14	SLC1A3	276.871	-0.561367	0.67766	0.193079	-2.90744	0.00364395	0.0230771	FALSE
ENSG00000079246.16	XRCC5	15543.5	0.193625	1.14363	0.0496037	3.90343	9.4838e-05	0.00104724	TRUE
ENSG00000079257.8	LXN	107.796	0.0122228	1.00851	0.210711	0.0580076	0.953743	0.985082	FALSE
ENSG00000079263.19	SP140	36.3669	-1.90207	0.267559	0.477602	-3.98254	6.81812e-05	0.000779195	TRUE
ENSG00000079277.22	MKNK1	365.421	-0.11794	0.921502	0.14612	-0.807144	0.419584	0.678572	FALSE
ENSG00000079308.19	TNS1	204.449	-0.492578	0.710754	0.251114	-1.96157	0.0498129	0.172908	FALSE
ENSG00000079313.15	REXO1	1179.58	0.0185069	1.01291	0.114644	0.16143	0.871755	0.952433	FALSE
ENSG00000079332.15	SAR1A	2138.62	-0.127913	0.915155	0.0902215	-1.41776	0.15626	0.378913	FALSE
ENSG00000079335.20	CDC14A	225.722	-0.264355	0.832571	0.211577	-1.24945	0.211501	0.458039	FALSE
ENSG00000079337.16	RAPGEF3	402.106	-0.159211	0.895515	0.183059	-0.869723	0.384452	0.645887	FALSE
ENSG00000079385.22	CEACAM1	11.3448	-0.903114	0.534731	0.737852	-1.22398	0.220961	0.469671	FALSE
ENSG00000079387.14	SENP1	551.126	0.106393	1.07653	0.135596	0.784628	0.432671	0.690145	FALSE
ENSG00000079393.20	DUSP13	29.0226	-0.0961225	0.935544	0.400711	-0.23988	0.810423	0.924608	FALSE
ENSG00000079432.7	CIC	986.881	-0.0730364	0.950635	0.148482	-0.491888	0.622798	0.824747	FALSE
ENSG00000079435.10	LIPE	34.5074	0.264223	1.20099	0.592058	0.44628	0.655395	0.844585	FALSE
ENSG00000079459.13	FDFT1	5390.53	0.181615	1.13415	0.043011	4.22253	2.4158e-05	0.000312096	TRUE
ENSG00000079462.7	PAFAH1B3	807.104	0.568325	1.4828	0.1197	4.74792	2.05517e-06	3.39898e-05	TRUE
ENSG00000079482.13	OPHN1	72.7904	0.441423	1.35794	0.30783	1.43398	0.151577	0.371115	FALSE
ENSG00000079616.13	KIF22	2047.03	0.140971	1.10265	0.0790039	1.78436	0.0743655	0.229283	FALSE
ENSG00000079691.18	CARMIL1	943.152	-0.0813859	0.945149	0.0771081	-1.05548	0.291207	0.552694	FALSE
ENSG00000079739.17	PGM1	2583.96	0.604119	1.52005	0.0786071	7.6853	1.5264e-14	7.00504e-13	TRUE
ENSG00000079785.15	DDX1	4556.25	-0.013211	0.990885	0.0487919	-0.270761	0.786575	0.915399	FALSE
ENSG00000079805.17	DNM2	3044.3	-0.0425278	0.970952	0.0613798	-0.692863	0.488396	0.73455	FALSE
ENSG00000079819.19	EPB41L2	4744.9	-0.334599	0.793004	0.0817573	-4.09259	4.26585e-05	0.000515756	TRUE
ENSG00000079841.18	RIMS1	55.9782	-0.157867	0.89635	0.327895	-0.481455	0.630193	0.829921	FALSE
ENSG00000079931.15	MOXD1	34.5272	0.879095	1.83922	0.424813	2.06937	0.0385115	0.143587	FALSE
ENSG00000079950.14	STX7	951.391	0.0638401	1.04524	0.139665	0.457095	0.647603	0.840225	FALSE
ENSG00000079974.17	RABL2B	304.53	0.289068	1.22185	0.135586	2.13198	0.0330083	0.12873	FALSE
ENSG00000079999.14	KEAP1	1360.84	0.152193	1.11126	0.115966	1.31239	0.189389	0.427088	FALSE
ENSG00000080031.10	AC010327.1	26.4243	-0.295162	0.814981	0.524897	-0.562324	0.573895	0.794947	FALSE
ENSG00000080189.15	SLC35C2	741.445	0.0148117	1.01032	0.100335	0.147622	0.882641	0.956709	FALSE
ENSG00000080200.10	CRYBG3	305.265	0.0173669	1.01211	0.131967	0.131601	0.8953	0.960912	FALSE
ENSG00000080224.17	EPHA6	18.2808	-0.951596	0.51706	0.566674	-1.67927	0.0931003	0.268931	FALSE
ENSG00000080298.15	RFX3	252.98	-0.12414	0.917551	0.294297	-0.421818	0.673158	0.856147	FALSE
ENSG00000080345.18	RIF1	2958.04	-0.24254	0.845256	0.0679517	-3.5693	0.000357937	0.00333776	TRUE
ENSG00000080371.6	RAB21	880.92	0.0243943	1.01705	0.105774	0.230627	0.817605	0.927697	FALSE
ENSG00000080493.17	SLC4A4	33.2856	-0.828267	0.563205	0.667296	-1.24123	0.214521	0.461861	FALSE
ENSG00000080503.24	SMARCA2	87.1498	-1.35117	0.391975	0.398092	-3.39411	0.000688516	0.00576152	TRUE
ENSG00000080546.13	SESN1	493.929	-0.601569	0.659037	0.113179	-5.3152	1.06538e-07	2.22878e-06	TRUE
ENSG00000080561.13	MID2	66.6702	0.0889319	1.06358	0.261249	0.340411	0.733547	0.887429	FALSE
ENSG00000080573.7	COL5A3	40.7708	-0.21741	0.860108	0.356281	-0.610221	0.541716	0.772287	FALSE
ENSG00000080603.17	SRCAP	1670.92	-0.0776286	0.947614	0.0767209	-1.01183	0.311619	0.575234	FALSE
ENSG00000080608.10	PUM3	1651.29	-0.306289	0.808719	0.0688024	-4.45172	8.51838e-06	0.000122406	TRUE
ENSG00000080644.16	CHRNA3	28.8608	-0.396178	0.759868	0.459004	-0.863126	0.388068	0.649527	FALSE
ENSG00000080709.16	KCNN2	126.326	-0.467733	0.7231	0.314964	-1.48504	0.137534	0.349507	FALSE
ENSG00000080802.18	CNOT4	352.15	-0.0443206	0.969746	0.128804	-0.344094	0.730776	0.885977	FALSE
ENSG00000080815.19	PSEN1	1123.14	-0.0499299	0.965983	0.108769	-0.459044	0.646203	0.839216	FALSE
ENSG00000080819.9	CPOX	583.449	0.0748163	1.05323	0.134828	0.554902	0.578962	0.798273	FALSE
ENSG00000080822.17	CLDND1	1640.52	-0.253314	0.838967	0.0826777	-3.06387	0.00218494	0.0150745	FALSE
ENSG00000080823.23	MOK	35.7089	0.858563	1.81323	0.397308	2.16095	0.0306991	0.122149	FALSE
ENSG00000080824.19	HSP90AA1	45316.8	0.0660245	1.04683	0.0343587	1.92163	0.0546527	0.184644	FALSE
ENSG00000080839.12	RBL1	436.286	-0.387138	0.764645	0.125203	-3.09208	0.00198759	0.0139378	FALSE
ENSG00000080845.17	DLGAP4	1249.26	-0.0719689	0.951339	0.151198	-0.475991	0.634081	0.832291	FALSE
ENSG00000080854.16	IGSF9B	993.517	0.478392	1.39319	0.136212	3.5121	0.000444579	0.00399279	TRUE
ENSG00000080947.15	CROCCP3	57.6844	-0.493665	0.710219	0.634936	-0.777504	0.436861	0.693338	FALSE
ENSG00000080986.13	NDC80	1031.36	0.257647	1.19553	0.0800646	3.21799	0.00129093	0.00970882	TRUE
ENSG00000081014.11	AP4E1	515.289	-0.185325	0.879451	0.107323	-1.72679	0.0842061	0.251186	FALSE
ENSG00000081019.13	RSBN1	320.746	-0.345739	0.786905	0.262118	-1.31902	0.187163	0.424141	FALSE
ENSG00000081026.19	MAGI3	452.746	0.0432512	1.03043	0.135438	0.319343	0.749467	0.897218	FALSE
ENSG00000081041.9	CXCL2	3.30076	-0.137355	0.909185	1.27031	-0.108127	0.913895
ENSG00000081051.8	AFP	107.535	-2.15856	0.22398	0.23789	-9.07376	1.14976e-19	8.46911e-18	TRUE
ENSG00000081052.13	COL4A4	25.5933	-1.83813	0.279684	0.591919	-3.10538	0.00190038	0.0134771	FALSE
ENSG00000081059.20	TCF7	283.439	-0.390563	0.762832	0.144115	-2.71008	0.00672667	0.0379353	FALSE
ENSG00000081087.15	OSTM1	608.64	-0.374477	0.771385	0.129471	-2.89237	0.00382349	0.0239787	FALSE
ENSG00000081138.14	CDH7	2.89697	-1.145	0.452189	1.46568	-0.781212	0.434678
ENSG00000081148.12	IMPG2	2.85329	-0.255435	0.837734	1.21799	-0.209719	0.833887
ENSG00000081154.12	PCNP	3100.8	0.0962061	1.06896	0.0964505	0.997466	0.318538	0.583724	FALSE
ENSG00000081177.18	EXD2	585.956	0.0974207	1.06986	0.103863	0.937974	0.348258	0.612	FALSE
ENSG00000081181.8	ARG2	683.345	-0.432006	0.74123	0.123271	-3.50451	0.000457447	0.0040758	TRUE
ENSG00000081189.16	MEF2C	25.5191	-1.15571	0.448844	0.551562	-2.09535	0.03614	0.136945	FALSE
ENSG00000081277.13	PKP1	9.31757	-0.718499	0.607729	0.871907	-0.824055	0.409908	0.67072	FALSE
ENSG00000081307.13	UBA5	1099.75	0.0933785	1.06687	0.0851345	1.09684	0.272713	0.532135	FALSE
ENSG00000081320.11	STK17B	191.79	0.188344	1.13946	0.213101	0.883828	0.376789	0.638767	FALSE
ENSG00000081377.17	CDC14B	1406.44	0.176643	1.13025	0.083592	2.11316	0.0345873	0.133117	FALSE
ENSG00000081386.12	ZNF510	293.314	-0.219607	0.858799	0.228705	-0.96022	0.336945	0.601403	FALSE
ENSG00000081479.15	LRP2	58.1927	-0.882817	0.542308	0.832629	-1.06028	0.289019	0.550398	FALSE
ENSG00000081665.14	ZNF506	69.8565	0.721813	1.64925	0.279069	2.58651	0.00969547	0.0509812	FALSE
ENSG00000081692.12	JMJD4	369.809	0.184395	1.13634	0.131851	1.39851	0.16196	0.387726	FALSE
ENSG00000081721.12	DUSP12	406.606	0.0224252	1.01567	0.136737	0.164002	0.86973	0.951643	FALSE
ENSG00000081760.17	AACS	1026.67	0.288069	1.22101	0.146159	1.97093	0.0487318	0.170063	FALSE
ENSG00000081791.9	DELE1	799.603	0.00621526	1.00432	0.112994	0.0550054	0.956134	0.985999	FALSE
ENSG00000081803.16	CADPS2	262.753	-0.471153	0.721388	0.173419	-2.71685	0.00659074	0.037344	FALSE
ENSG00000081818.4	PCDHB4	8.52409	-0.18576	0.879186	0.838772	-0.221466	0.824729	0.930097	FALSE
ENSG00000081842.18	PCDHA6	44.0141	-0.785034	0.580338	0.40719	-1.92793	0.0538639	0.182789	FALSE
ENSG00000081853.15	PCDHGA2	2.10681	-0.142177	0.906151	1.42328	-0.0998943	0.920428
ENSG00000081870.11	HSPB11	448.028	0.020833	1.01455	0.11153	0.186793	0.851823	0.943655	FALSE
ENSG00000081913.14	PHLPP1	1120.04	-0.0805121	0.945722	0.113694	-0.70815	0.478852	0.727701	FALSE
ENSG00000081923.15	ATP8B1	95.2661	0.80559	1.74786	0.260425	3.09337	0.00197898	0.0138941	FALSE
ENSG00000081985.13	IL12RB2	28.2974	0.661216	1.58141	0.540789	1.22269	0.221448	0.470227	FALSE
ENSG00000082014.17	SMARCD3	124.153	0.33201	1.25877	0.397894	0.834416	0.404046	0.66554	FALSE
ENSG00000082068.9	WDR70	632.216	0.221197	1.1657	0.110731	1.99761	0.0457587	0.162421	FALSE
ENSG00000082146.13	STRADB	650.667	0.0684706	1.0486	0.123187	0.555827	0.578329	0.797882	FALSE
ENSG00000082153.18	BZW1	9531.48	-0.00792154	0.994524	0.0391542	-0.202316	0.83967	0.938184	FALSE
ENSG00000082175.15	PGR	4.95897	1.51904	2.866	1.50508	1.00928	0.312842
ENSG00000082196.20	C1QTNF3	12.6296	1.21787	2.32603	0.702937	1.73254	0.0831772	0.248995	FALSE
ENSG00000082212.13	ME2	1558.96	0.198145	1.14722	0.0706176	2.80589	0.00501782	0.0299006	FALSE
ENSG00000082213.18	C5orf22	792.59	0.0555007	1.03922	0.108576	0.511168	0.609234	0.816925	FALSE
ENSG00000082258.13	CCNT2	1002.99	0.0375387	1.02636	0.0754268	0.497684	0.618706	0.823017	FALSE
ENSG00000082269.16	FAM135A	636.586	-0.0338013	0.976843	0.111545	-0.303029	0.761868	0.902697	FALSE
ENSG00000082293.13	COL19A1	2.06144	-1.65063	0.318501	1.66247	-0.992875	0.320771
ENSG00000082397.17	EPB41L3	1231.48	0.402159	1.32148	0.108004	3.72357	0.000196427	0.00197226	TRUE
ENSG00000082438.17	COBLL1	143.158	0.167229	1.1229	0.209188	0.799422	0.424046	0.682765	FALSE
ENSG00000082458.12	DLG3	1353.59	0.19011	1.14085	0.101979	1.86421	0.0622928	0.202833	FALSE
ENSG00000082482.14	KCNK2	6.00754	-2.0683	0.23844	0.947691	-2.18246	0.0290754	0.11742	FALSE
ENSG00000082497.12	SERTAD4	226.014	-0.87887	0.543793	0.201154	-4.36915	1.24731e-05	0.000172178	TRUE
ENSG00000082512.15	TRAF5	546.47	-0.0224695	0.984546	0.132021	-0.170197	0.864855	0.949615	FALSE
ENSG00000082515.18	MRPL22	969.263	0.255264	1.19355	0.0773839	3.29868	0.000971418	0.00763674	TRUE
ENSG00000082516.9	GEMIN5	1651.03	-0.407241	0.754064	0.121321	-3.35672	0.000788735	0.0064433	TRUE
ENSG00000082556.14	OPRK1	7.10663	-0.685686	0.62171	0.839029	-0.817237	0.413793	0.673626	FALSE
ENSG00000082641.16	NFE2L1	7353.58	-0.00782526	0.994591	0.0826822	-0.0946426	0.924599	0.97328	FALSE
ENSG00000082684.16	SEMA5B	102.321	0.141789	1.10327	0.334467	0.423924	0.671621	0.855013	FALSE
ENSG00000082701.16	GSK3B	1254.12	-0.236352	0.848889	0.100227	-2.35817	0.0183655	0.0834323	FALSE
ENSG00000082781.12	ITGB5	12152.4	0.145675	1.10625	0.0431561	3.37554	0.000736706	0.00609207	TRUE
ENSG00000082805.20	ERC1	1355.25	0.061406	1.04348	0.436729	0.140604	0.888183	0.958573	FALSE
ENSG00000082898.17	XPO1	10282.7	-0.0208063	0.985682	0.0684376	-0.304018	0.761114	0.902109	FALSE
ENSG00000082996.20	RNF13	573.66	0.0723894	1.05146	0.105598	0.685516	0.493018	0.738156	FALSE
ENSG00000083067.22	TRPM3	39.2621	-0.762104	0.589636	0.504948	-1.50927	0.13123	0.339508	FALSE
ENSG00000083093.10	PALB2	685.316	0.114101	1.0823	0.124848	0.913918	0.36076	0.62427	FALSE
ENSG00000083097.14	DOP1A	442.407	0.0913602	1.06537	0.124248	0.735304	0.462154	0.713332	FALSE
ENSG00000083099.11	LYRM2	454.615	-0.0279638	0.980804	0.109584	-0.255181	0.798583	0.919888	FALSE
ENSG00000083123.15	BCKDHB	370.827	0.0883775	1.06317	0.160757	0.549757	0.582486	0.800774	FALSE
ENSG00000083168.11	KAT6A	936.986	-0.10104	0.93236	0.112427	-0.898722	0.368801	0.630776	FALSE
ENSG00000083223.18	TUT7	521.335	0.131892	1.09573	0.134448	0.980988	0.326599	0.592045	FALSE
ENSG00000083290.20	ULK2	367.791	0.0991608	1.07115	0.243009	0.408054	0.683234	0.861773	FALSE
ENSG00000083307.12	GRHL2	528.184	0.433879	1.35086	0.260982	1.66249	0.0964155	0.275421	FALSE
ENSG00000083312.17	TNPO1	7994.13	-0.0602304	0.959111	0.0914836	-0.658374	0.510298	0.74928	FALSE
ENSG00000083444.17	PLOD1	2363.26	0.196409	1.14584	0.0765675	2.56517	0.0103124	0.0536109	FALSE
ENSG00000083454.22	P2RX5	55.6923	-0.224015	0.856179	0.371722	-0.602642	0.546747	0.775989	FALSE
ENSG00000083457.12	ITGAE	216.683	-0.249805	0.84101	0.158486	-1.5762	0.11498	0.309871	FALSE
ENSG00000083520.15	DIS3	1639.33	-0.139739	0.907683	0.0681117	-2.05162	0.0402066	0.148155	FALSE
ENSG00000083535.16	PIBF1	303.813	0.381182	1.30241	0.146788	2.59682	0.009409	0.0496985	FALSE
ENSG00000083544.15	TDRD3	336.311	0.213018	1.15911	0.123099	1.73046	0.0835476	0.249774	FALSE
ENSG00000083635.8	NUFIP1	579.902	-0.0853625	0.942548	0.100658	-0.848045	0.396413	0.658005	FALSE
ENSG00000083642.19	PDS5B	1244.09	0.335447	1.26177	0.127602	2.62885	0.00856736	0.045931	FALSE
ENSG00000083720.13	OXCT1	809.527	-0.0449911	0.969296	0.17215	-0.261348	0.793824	0.917795	FALSE
ENSG00000083750.13	RRAGB	116.837	-0.219938	0.858602	0.205751	-1.06895	0.28509	0.545922	FALSE
ENSG00000083799.18	CYLD	442.263	-0.895891	0.537415	0.156479	-5.72532	1.03238e-08	2.54194e-07	TRUE
ENSG00000083807.10	SLC27A5	65.0538	0.562778	1.47711	0.307249	1.83166	0.0670015	0.213701	FALSE
ENSG00000083812.12	ZNF324	149.962	0.0898006	1.06422	0.203967	0.440271	0.659741	0.847631	FALSE
ENSG00000083814.13	ZNF671	127.567	0.0265762	1.01859	0.234912	0.113132	0.909926	0.967427	FALSE
ENSG00000083817.9	ZNF416	166.943	0.192704	1.1429	0.191671	1.00539	0.314711	0.578686	FALSE
ENSG00000083828.16	ZNF586	264.914	0.107211	1.07714	0.138462	0.774303	0.438752	0.695116	FALSE
ENSG00000083838.16	ZNF446	82.4631	0.077717	1.05535	0.282762	0.27485	0.783431	0.913968	FALSE
ENSG00000083844.10	ZNF264	260.062	0.114662	1.08272	0.198855	0.57661	0.564203	0.788131	FALSE
ENSG00000083845.9	RPS5	10240.3	0.0408499	1.02872	0.0427909	0.954641	0.339759	0.603942	FALSE
ENSG00000083857.14	FAT1	5032.34	-0.98393	0.505601	0.0446027	-22.0599	7.67688e-108	7.91667e-105	TRUE
ENSG00000083896.13	YTHDC1	2780.7	-0.0553411	0.962367	0.0705086	-0.784885	0.432521	0.690011	FALSE
ENSG00000083937.9	CHMP2B	1189.65	0.1396	1.1016	0.0853107	1.63637	0.101762	0.285348	FALSE
ENSG00000084070.12	SMAP2	263.251	0.161904	1.11876	0.213417	0.75863	0.448074	0.703114	FALSE
ENSG00000084072.17	PPIE	587.872	0.270284	1.20605	0.100725	2.68339	0.00728804	0.0404325	FALSE
ENSG00000084073.10	ZMPSTE24	1427.04	-0.138478	0.908477	0.0732801	-1.8897	0.0587976	0.19445	FALSE
ENSG00000084090.13	STARD7	4096.51	0.0240413	1.0168	0.055904	0.430046	0.667162	0.852358	FALSE
ENSG00000084092.7	NOA1	693.493	0.000836706	1.00058	0.105365	0.00794102	0.993664	0.997019	FALSE
ENSG00000084093.19	REST	1473.61	-0.472722	0.720604	0.0863277	-5.4759	4.35298e-08	9.72127e-07	TRUE
ENSG00000084110.11	HAL	5.83117	-1.69755	0.308308	1.13727	-1.49266	0.135527	0.346042	FALSE
ENSG00000084112.15	SSH1	1096.7	-0.00669556	0.99537	0.116194	-0.0576239	0.954048	0.985239	FALSE
ENSG00000084207.18	GSTP1	9034.58	-0.0211316	0.985459	0.0462954	-0.456452	0.648065	0.840367	FALSE
ENSG00000084234.17	APLP2	14006.3	-0.0936146	0.937172	0.0380262	-2.46184	0.0138225	0.0671441	FALSE
ENSG00000084444.14	FAM234B	498.369	-0.0864063	0.941866	0.117043	-0.738243	0.460367	0.712015	FALSE
ENSG00000084453.16	SLCO1A2	46.0326	0.222919	1.16709	0.627604	0.35519	0.722447	0.881672	FALSE
ENSG00000084463.8	WBP11	3011.52	0.0241274	1.01686	0.0846236	0.285114	0.775557	0.910486	FALSE
ENSG00000084623.11	EIF3I	4070.26	0.092208	1.066	0.0449021	2.05353	0.040021	0.147707	FALSE
ENSG00000084628.10	NKAIN1	666.129	0.0549506	1.03882	0.167147	0.328755	0.742341	0.892628	FALSE
ENSG00000084636.18	COL16A1	286.645	0.866096	1.82272	0.659095	1.31407	0.188823	0.42658	FALSE
ENSG00000084652.16	TXLNA	1566.9	-0.214017	0.862133	0.0613862	-3.4864	0.000489567	0.0043107	TRUE
ENSG00000084674.15	APOB	20.4315	-0.798186	0.575072	0.504456	-1.58227	0.113588	0.307491	FALSE
ENSG00000084676.15	NCOA1	438.646	-0.0954034	0.93601	0.176108	-0.541732	0.588003	0.803765	FALSE
ENSG00000084693.16	AGBL5	831.95	0.552689	1.46682	0.0856305	6.45434	1.08689e-10	3.41335e-09	TRUE
ENSG00000084710.14	EFR3B	151.369	-0.0285358	0.980415	0.191896	-0.148704	0.881787	0.956431	FALSE
ENSG00000084731.15	KIF3C	1383.04	0.140788	1.10251	0.179223	0.785543	0.432135	0.689583	FALSE
ENSG00000084733.11	RAB10	3186.31	0.0385349	1.02707	0.0612552	0.629088	0.529291	0.763139	FALSE
ENSG00000084754.12	HADHA	3022.53	-0.0828632	0.944182	0.0557652	-1.48593	0.137298	0.349139	FALSE
ENSG00000084764.12	MAPRE3	43.2112	-0.43984	0.737216	0.40067	-1.09776	0.272308	0.531608	FALSE
ENSG00000084774.14	CAD	4090.96	-0.373783	0.771756	0.0897212	-4.16606	3.09914e-05	0.00038975	TRUE
ENSG00000085063.17	CD59	1076.74	-0.270082	0.829272	0.10516	-2.56829	0.0102202	0.0532117	FALSE
ENSG00000085117.12	CD82	71.4975	-0.503871	0.705212	0.29069	-1.73336	0.0830311	0.248654	FALSE
ENSG00000085185.15	BCORL1	126.953	-0.256149	0.83732	0.235448	-1.08792	0.276629	0.536757	FALSE
ENSG00000085224.23	ATRX	2021.11	0.114898	1.0829	0.169693	0.677094	0.498346	0.742422	FALSE
ENSG00000085231.14	AK6	517.267	-0.130834	0.913303	0.107489	-1.21718	0.223534	0.472463	FALSE
ENSG00000085274.15	MYNN	439.551	0.132973	1.09655	0.106599	1.24741	0.212247	0.458973	FALSE
ENSG00000085276.19	MECOM	13.5308	-0.0566102	0.961521	0.612165	-0.0924755	0.92632	0.974366	FALSE
ENSG00000085365.18	SCAMP1	877.329	0.278801	1.21319	0.0968866	2.8776	0.00400714	0.0249199	FALSE
ENSG00000085377.15	PREP	1753.66	0.020486	1.0143	0.0642456	0.31887	0.749825	0.897392	FALSE
ENSG00000085382.12	HACE1	441.731	-0.115614	0.92299	0.148967	-0.7761	0.43769	0.694151	FALSE
ENSG00000085415.16	SEH1L	1328.67	-0.0544448	0.962965	0.105591	-0.515619	0.606121	0.81487	FALSE
ENSG00000085433.15	WDR47	206.368	-0.0545182	0.962916	0.193721	-0.281427	0.778383	0.911805	FALSE
ENSG00000085449.15	WDFY1	1851.74	0.0191042	1.01333	0.0858546	0.222518	0.82391	0.92971	FALSE
ENSG00000085465.13	OVGP1	6.27449	-0.64323	0.640278	0.897009	-0.717083	0.473323	0.723122	FALSE
ENSG00000085491.17	SLC25A24	1844.59	-0.166374	0.89108	0.072849	-2.28382	0.0223823	0.0965171	FALSE
ENSG00000085511.20	MAP3K4	1722.47	-0.31874	0.80177	0.156068	-2.04232	0.0411201	0.150466	FALSE
ENSG00000085514.16	PILRA	7.12173	-0.253306	0.838972	0.913288	-0.277356	0.781507	0.913555	FALSE
ENSG00000085552.17	IGSF9	309.087	0.118066	1.08528	0.130137	0.90724	0.36428	0.627759	FALSE
ENSG00000085563.15	ABCB1	25.8185	-1.70187	0.307386	0.756253	-2.25041	0.0244232	0.103247	FALSE
ENSG00000085644.14	ZNF213	193.918	0.169376	1.12457	0.189041	0.895976	0.370266	0.632562	FALSE
ENSG00000085662.14	AKR1B1	2965.54	0.0127086	1.00885	0.0569932	0.222984	0.823548	0.929662	FALSE
ENSG00000085719.13	CPNE3	1213.26	0.133893	1.09725	0.355267	0.376881	0.706262	0.874244	FALSE
ENSG00000085721.13	RRN3	1094.29	-0.226662	0.85461	0.0900128	-2.51811	0.0117988	0.0593559	FALSE
ENSG00000085733.16	CTTN	3931.13	-0.195547	0.873242	0.0739924	-2.6428	0.00822232	0.0444334	FALSE
ENSG00000085741.13	WNT11	5.87678	-1.30928	0.403523	1.02901	-1.27236	0.203245	0.446712	FALSE
ENSG00000085760.15	MTIF2	964.346	0.0306721	1.02149	0.0991252	0.309427	0.756996	0.900102	FALSE
ENSG00000085788.14	DDHD2	745.571	-0.538471	0.6885	0.217029	-2.48111	0.0130975	0.0644437	FALSE
ENSG00000085831.15	TTC39A	165.366	0.494487	1.40882	0.228639	2.16274	0.0305611	0.121723	FALSE
ENSG00000085832.17	EPS15	1219.05	-0.254278	0.838407	0.079868	-3.18373	0.00145392	0.0107592	FALSE
ENSG00000085840.13	ORC1	1108.89	-0.127465	0.915439	0.0821073	-1.55241	0.120563	0.320824	FALSE
ENSG00000085871.9	MGST2	469.83	0.832785	1.78112	0.12119	6.87174	6.34254e-12	2.2554e-10	TRUE
ENSG00000085872.15	CHERP	2052.2	-0.244277	0.844239	0.0798386	-3.05963	0.00221609	0.0152473	FALSE
ENSG00000085978.22	ATG16L1	524.418	-0.227314	0.854224	0.14226	-1.59788	0.11007	0.300942	FALSE
ENSG00000085982.13	USP40	453.918	0.157785	1.11557	0.203733	0.774471	0.438652	0.695116	FALSE
ENSG00000085998.14	POMGNT1	1116	0.136156	1.09897	0.101879	1.33645	0.181403	0.416037	FALSE
ENSG00000085999.13	RAD54L	802.57	-0.168344	0.889863	0.15442	-1.09017	0.275638	0.535603	FALSE
ENSG00000086015.22	MAST2	1105.72	-0.203566	0.868401	0.0787538	-2.58484	0.00974234	0.0511663	FALSE
ENSG00000086061.16	DNAJA1	5854.76	-0.181833	0.881582	0.0529789	-3.43217	0.000598762	0.00510301	TRUE
ENSG00000086062.13	B4GALT1	957.515	0.21616	1.16164	0.0795059	2.7188	0.00655202	0.0371726	FALSE
ENSG00000086065.14	CHMP5	1103.64	0.0308868	1.02164	0.0884244	0.349302	0.726863	0.883565	FALSE
ENSG00000086102.19	NFX1	961.961	-0.112357	0.925076	0.0813291	-1.38151	0.167123	0.39528	FALSE
ENSG00000086189.10	DIMT1	792.441	-0.173753	0.886533	0.105053	-1.65396	0.0981355	0.278564	FALSE
ENSG00000086200.17	IPO11	1406.95	0.0527029	1.03721	0.132041	0.399139	0.689791	0.865125	FALSE
ENSG00000086205.18	FOLH1	17.3809	0.702415	1.62723	0.558891	1.2568	0.208825	0.454433	FALSE
ENSG00000086232.13	EIF2AK1	1769.67	0.0511024	1.03606	0.0755322	0.676564	0.498683	0.742422	FALSE
ENSG00000086289.12	EPDR1	391.691	-0.265468	0.831929	0.164115	-1.61758	0.105753	0.292553	FALSE
ENSG00000086300.16	SNX10	445.006	0.511964	1.42599	0.125626	4.07529	4.59571e-05	0.000551454	TRUE
ENSG00000086475.15	SEPHS1	14585.7	0.0826051	1.05893	0.0342979	2.40846	0.01602	0.0747723	FALSE
ENSG00000086504.17	MRPL28	1731.72	0.26022	1.19766	0.0675669	3.85129	0.000117498	0.00126217	TRUE
ENSG00000086506.3	HBQ1	10.8698	0.579443	1.49427	0.6885	0.841601	0.400011	0.661628	FALSE
ENSG00000086544.3	ITPKC	322.862	-0.129377	0.914226	0.155439	-0.832335	0.40522	0.666846	FALSE
ENSG00000086570.12	FAT2	24.1351	-0.347784	0.78579	0.468376	-0.742532	0.457765	0.710791	FALSE
ENSG00000086589.12	RBM22	718.935	0.0691042	1.04907	0.0914779	0.75542	0.449997	0.704499	FALSE
ENSG00000086598.11	TMED2	4738.21	0.122877	1.0889	0.0456594	2.69116	0.00712032	0.0396778	FALSE
ENSG00000086619.14	ERO1B	85.8657	-0.0189714	0.986936	0.385333	-0.0492337	0.960733	0.98754	FALSE
ENSG00000086666.19	ZFAND6	1641.59	0.0444706	1.0313	0.0773579	0.574868	0.565381	0.788523	FALSE
ENSG00000086712.13	TXLNG	1237.35	-0.256299	0.837233	0.0744798	-3.44118	0.000579176	0.00496506	TRUE
ENSG00000086717.18	PPEF1	2.1549	-1.31938	0.400708	2.09327	-0.630293	0.528503
ENSG00000086730.17	LAT2	6.80487	-1.84662	0.278043	0.868464	-2.12631	0.0334775	0.129988	FALSE
ENSG00000086758.16	HUWE1	8525.91	-0.23536	0.849473	0.0631278	-3.72831	0.000192771	0.00194	TRUE
ENSG00000086827.9	ZW10	783.476	0.237679	1.17909	0.0945439	2.51396	0.0119386	0.0598487	FALSE
ENSG00000086848.15	ALG9	307.615	0.0577247	1.04082	0.168698	0.342177	0.732218	0.88659	FALSE
ENSG00000086967.10	MYBPC2	18.122	0.593032	1.50841	0.612783	0.967768	0.33316	0.597874	FALSE
ENSG00000086991.13	NOX4	141.57	-1.87768	0.272122	0.204937	-9.16223	5.08344e-20	3.85791e-18	TRUE
ENSG00000087008.16	ACOX3	404.2	0.310178	1.23986	0.131605	2.35689	0.0184286	0.0836288	FALSE
ENSG00000087053.20	MTMR2	1910.19	0.100555	1.07219	0.0665062	1.51196	0.130543	0.338392	FALSE
ENSG00000087074.8	PPP1R15A	710.205	-0.266178	0.831519	0.0948483	-2.80636	0.00501052	0.0298851	FALSE
ENSG00000087076.9	HSD17B14	76.1884	0.52697	1.4409	0.293968	1.79261	0.0730348	0.226774	FALSE
ENSG00000087077.14	TRIP6	2159.28	-0.0721307	0.951232	0.0666147	-1.0828	0.278895	0.538504	FALSE
ENSG00000087085.15	ACHE	748.63	-0.140891	0.906959	0.100851	-1.39702	0.162407	0.388479	FALSE
ENSG00000087086.15	FTL	15499	-0.323246	0.79927	0.0376262	-8.59097	8.62347e-18	5.37999e-16	TRUE
ENSG00000087087.20	SRRT	3272.91	-0.122613	0.918522	0.0800916	-1.53092	0.12579	0.330143	FALSE
ENSG00000087088.20	BAX	2054.68	-0.659055	0.633293	0.0675157	-9.76151	1.64686e-22	1.48057e-20	TRUE
ENSG00000087095.13	NLK	838.784	-0.428743	0.742909	0.112598	-3.80774	0.000140241	0.00148017	TRUE
ENSG00000087111.21	PIGS	774.652	0.191272	1.14177	0.10736	1.78159	0.0748166	0.23035	FALSE
ENSG00000087116.16	ADAMTS2	32.6956	-0.37059	0.773466	0.596279	-0.621505	0.534268	0.766551	FALSE
ENSG00000087128.10	TMPRSS11E	1614.88	-0.114252	0.923861	0.0688416	-1.65963	0.0969884	0.276292	FALSE
ENSG00000087152.15	ATXN7L3	2655.82	0.0678871	1.04818	0.104763	0.648009	0.516979	0.754446	FALSE
ENSG00000087157.19	PGS1	674.581	-0.140139	0.907432	0.125464	-1.11697	0.264009	0.522445	FALSE
ENSG00000087191.13	PSMC5	4788.9	0.0917307	1.06565	0.0493966	1.85702	0.0633076	0.205185	FALSE
ENSG00000087206.17	UIMC1	787.422	0.0340373	1.02387	0.15683	0.217034	0.828182	0.932368	FALSE
ENSG00000087245.13	MMP2	2943.5	-0.758273	0.591204	0.0884158	-8.57622	9.80418e-18	6.05201e-16	TRUE
ENSG00000087253.13	LPCAT2	124.58	0.516738	1.43072	0.365066	1.41546	0.156933	0.379999	FALSE
ENSG00000087258.16	GNAO1	210.155	0.965414	1.95262	0.327324	2.94941	0.00318378	0.0205807	FALSE
ENSG00000087263.17	OGFOD1	1491.74	-0.152611	0.899621	0.0709358	-2.1514	0.0314449	0.124109	FALSE
ENSG00000087266.17	SH3BP2	697.122	-0.219523	0.85885	0.12586	-1.74418	0.0811285	0.244922	FALSE
ENSG00000087269.16	NOP14	1512.96	-0.128464	0.914805	0.0625955	-2.05229	0.0401418	0.147997	FALSE
ENSG00000087274.17	ADD1	4204.47	-0.112645	0.924891	0.0536484	-2.09969	0.0357563	0.136034	FALSE
ENSG00000087299.12	L2HGDH	734.625	-0.0874568	0.94118	0.0965049	-0.906242	0.364808	0.628051	FALSE
ENSG00000087301.9	TXNDC16	234.478	-0.020782	0.985698	0.259244	-0.0801638	0.936107	0.977671	FALSE
ENSG00000087302.9	RTRAF	2959.74	0.0319374	1.02238	0.0538813	0.592735	0.553359	0.780885	FALSE
ENSG00000087303.18	NID2	89.7157	0.207243	1.15448	0.371027	0.558565	0.576458	0.796715	FALSE
ENSG00000087338.5	GMCL1	658.08	0.213695	1.15965	0.156519	1.3653	0.172158	0.402735	FALSE
ENSG00000087365.16	SF3B2	5660.27	0.147522	1.10767	0.0449038	3.2853	0.00101874	0.0079482	TRUE
ENSG00000087448.11	KLHL42	827.276	-0.260091	0.835035	0.0875473	-2.97086	0.00296967	0.0194768	FALSE
ENSG00000087460.26	GNAS	13783.9	-0.00358926	0.997515	0.0410071	-0.0875276	0.930252	0.975971	FALSE
ENSG00000087470.18	DNM1L	1970.98	-0.175712	0.88533	0.085384	-2.0579	0.0395995	0.146614	FALSE
ENSG00000087494.16	PTHLH	10.4839	-2.1858	0.21979	0.87806	-2.48935	0.0127976	0.0631807	FALSE
ENSG00000087495.17	PHACTR3	2.62424	0.0473455	1.03336	1.36685	0.0346384	0.972368
ENSG00000087502.18	ERGIC2	643.672	0.0496564	1.03502	0.115544	0.429762	0.667369	0.852495	FALSE
ENSG00000087510.7	TFAP2C	176.468	-2.06833	0.238435	0.194837	-10.6157	2.51879e-26	2.84884e-24	TRUE
ENSG00000087586.17	AURKA	1783.18	0.0121861	1.00848	0.0777381	0.156759	0.875435	0.95366	FALSE
ENSG00000087842.11	PIR	428.653	0.368919	1.29138	0.19017	1.93994	0.0523871	0.179238	FALSE
ENSG00000087884.14	AAMDC	165.295	0.15991	1.11722	0.17682	0.904366	0.365801	0.628679	FALSE
ENSG00000087903.13	RFX2	49.8972	0.463865	1.37923	0.72427	0.640459	0.521874	0.758684	FALSE
ENSG00000087995.16	METTL2A	879.105	-0.119652	0.920409	0.0882562	-1.35574	0.175183	0.406718	FALSE
ENSG00000088002.12	SULT2B1	20.9877	0.631526	1.5492	0.508847	1.24109	0.214571	0.461861	FALSE
ENSG00000088035.18	ALG6	594.707	0.00269917	1.00187	0.125809	0.0214545	0.982883	0.993996	FALSE
ENSG00000088038.19	CNOT3	1613.41	0.129911	1.09423	0.101975	1.27395	0.202681	0.446218	FALSE
ENSG00000088179.9	PTPN4	647.078	0.43639	1.35321	0.250644	1.74108	0.0816697	0.246006	FALSE
ENSG00000088205.13	DDX18	3694.29	-0.0268939	0.981531	0.0757841	-0.354874	0.722684	0.88187	FALSE
ENSG00000088247.17	KHSRP	8567.77	0.0223896	1.01564	0.0430676	0.51987	0.603154	0.812578	FALSE
ENSG00000088256.9	GNA11	953.857	-0.0718498	0.951417	0.138853	-0.517453	0.60484	0.813759	FALSE
ENSG00000088280.19	ASAP3	1012.4	0.388779	1.30929	0.124561	3.1212	0.00180117	0.0129041	FALSE
ENSG00000088298.13	EDEM2	319.615	-0.214523	0.861831	0.126074	-1.70156	0.088837	0.259957	FALSE
ENSG00000088305.18	DNMT3B	19546.9	-0.0616284	0.958182	0.044709	-1.37843	0.168069	0.396777	FALSE
ENSG00000088325.16	TPX2	3929.08	0.0631504	1.04474	0.0666285	0.947799	0.343232	0.607307	FALSE
ENSG00000088340.17	FER1L4	16.1056	0.955586	1.93937	0.739341	1.29248	0.19619	0.436749	FALSE
ENSG00000088356.6	PDRG1	459.279	0.124752	1.09032	0.129265	0.965093	0.334498	0.598932	FALSE
ENSG00000088367.23	EPB41L1	625.944	-1.42956	0.371244	0.692744	-2.06362	0.0390535	0.145021	FALSE
ENSG00000088386.17	SLC15A1	25.0405	-1.33119	0.39744	0.482343	-2.75984	0.00578295	0.0335143	FALSE
ENSG00000088387.19	DOCK9	410.11	-0.610482	0.654978	0.229942	-2.65494	0.00793218	0.0431861	FALSE
ENSG00000088448.14	ANKRD10	810.012	-0.261298	0.834337	0.416046	-0.62805	0.529971	0.763679	FALSE
ENSG00000088451.11	TGDS	341.451	0.0911222	1.0652	0.123428	0.738264	0.460354	0.712015	FALSE
ENSG00000088538.13	DOCK3	209.005	-1.18179	0.440805	0.182701	-6.46843	9.90263e-11	3.14136e-09	TRUE
ENSG00000088543.15	C3orf18	134.945	0.554699	1.46886	0.235728	2.35313	0.0186161	0.0842215	FALSE
ENSG00000088682.14	COQ9	465.835	-0.194943	0.873607	0.107994	-1.80512	0.0710554	0.22251	FALSE
ENSG00000088726.16	TMEM40	5.2713	0.425458	1.343	1.2584	0.338094	0.735293
ENSG00000088727.12	KIF9	61.4975	-0.144336	0.904796	0.316755	-0.45567	0.648627	0.840621	FALSE
ENSG00000088756.13	ARHGAP28	728.269	0.0620322	1.04394	0.102223	0.606833	0.543962	0.773807	FALSE
ENSG00000088766.12	CRLS1	769.535	0.180797	1.13351	0.107073	1.68854	0.0913075	0.265367	FALSE
ENSG00000088808.18	PPP1R13B	168.821	-0.151515	0.900305	0.290737	-0.52114	0.602269	0.812108	FALSE
ENSG00000088812.18	ATRN	889.134	0.163168	1.11974	0.100168	1.62895	0.103323	0.288249	FALSE
ENSG00000088826.18	SMOX	380.581	0.121271	1.08769	1.1292	0.107396	0.914475	0.969173	FALSE
ENSG00000088832.17	FKBP1A	3411.75	-0.0156261	0.989227	0.0602237	-0.259468	0.795274	0.918628	FALSE
ENSG00000088833.17	NSFL1C	1461.39	0.0924104	1.06615	0.0720918	1.28184	0.199897	0.442028	FALSE
ENSG00000088836.14	SLC4A11	164.432	-0.239802	0.846862	0.250676	-0.956619	0.33876	0.602886	FALSE
ENSG00000088854.12	C20orf194	187.737	0.22298	1.16714	0.173509	1.28512	0.198751	0.440381	FALSE
ENSG00000088876.13	ZNF343	61.8051	0.474305	1.38925	0.504242	0.940629	0.346895	0.610703	FALSE
ENSG00000088881.21	EBF4	21.0215	1.97321	3.9264	0.761834	2.59008	0.00959546	0.0505311	FALSE
ENSG00000088882.8	CPXM1	1287.65	-0.109103	0.927164	0.0752172	-1.45051	0.146917	0.364042	FALSE
ENSG00000088888.18	MAVS	1788.52	-0.0578824	0.960673	0.0617072	-0.938017	0.348236	0.612	FALSE
ENSG00000088899.15	LZTS3	548.667	0.0339416	1.02381	0.099179	0.342226	0.732181	0.88659	FALSE
ENSG00000088926.14	F11	5.2192	0.547565	1.46162	1.07949	0.507243	0.611984
ENSG00000088930.8	XRN2	4471.16	-0.00193903	0.998657	0.0461338	-0.0420306	0.966474	0.989331	FALSE
ENSG00000088970.16	KIZ	312.399	-0.0177912	0.987744	0.148026	-0.12019	0.904333	0.965084	FALSE
ENSG00000088986.11	DYNLL1	3276.08	-0.0288257	0.980218	0.0488281	-0.590351	0.554955	0.781671	FALSE
ENSG00000088992.18	TESC	55.7205	-0.105019	0.929793	0.37427	-0.280596	0.77902	0.91223	FALSE
ENSG00000089006.16	SNX5	3759.73	-0.110736	0.926116	0.0655697	-1.68882	0.091253	0.2653	FALSE
ENSG00000089009.15	AC004086.1	20536.5	-0.0700541	0.952602	0.0356478	-1.96517	0.0493941	0.171879	FALSE
ENSG00000089022.14	MAPKAPK5	1008.07	-0.0662991	0.955085	0.0941822	-0.703945	0.481467	0.729903	FALSE
ENSG00000089041.17	P2RX7	6.39867	-0.808435	0.571001	1.31487	-0.614839	0.538661	0.769919	FALSE
ENSG00000089048.14	ESF1	1239.36	-0.224323	0.855997	0.0848943	-2.64238	0.00823257	0.0444488	FALSE
ENSG00000089050.16	RBBP9	509.834	0.147317	1.10751	0.17669	0.833756	0.404418	0.665969	FALSE
ENSG00000089053.13	ANAPC5	2047.98	0.201724	1.15007	0.103995	1.93975	0.0524104	0.179258	FALSE
ENSG00000089057.15	SLC23A2	528.392	-0.184442	0.87999	0.107538	-1.71513	0.086322	0.255325	FALSE
ENSG00000089060.11	SLC8B1	208.552	-0.505312	0.704508	0.254949	-1.98201	0.0474782	0.166768	FALSE
ENSG00000089063.15	TMEM230	1208.09	0.0837759	1.05979	0.0826965	1.01305	0.311035	0.574639	FALSE
ENSG00000089091.16	DZANK1	82.2642	0.286841	1.21997	0.26909	1.06597	0.286437	0.547366	FALSE
ENSG00000089094.19	KDM2B	2143.01	-0.0833912	0.943836	0.155298	-0.536975	0.591285	0.806302	FALSE
ENSG00000089123.16	TASP1	161.987	0.416806	1.33497	0.193347	2.15574	0.0311038	0.123227	FALSE
ENSG00000089127.14	AC004551.1	3.02698	-0.424063	0.745323	1.19326	-0.355382	0.722303
ENSG00000089154.11	GCN1	5732.07	-0.494088	0.71001	0.0883808	-5.59045	2.26485e-08	5.34325e-07	TRUE
ENSG00000089157.16	RPLP0	34818.8	0.115588	1.08342	0.0452252	2.55584	0.0105933	0.0546368	FALSE
ENSG00000089159.16	PXN	4910.92	-0.127087	0.915679	0.0570584	-2.22731	0.0259267	0.107951	FALSE
ENSG00000089163.4	SIRT4	23.9469	0.0941132	1.06741	0.552243	0.17042	0.86468	0.949587	FALSE
ENSG00000089169.15	RPH3A	2.3569	-2.51025	0.175525	1.72391	-1.45614	0.145354
ENSG00000089177.19	KIF16B	351.627	-0.193824	0.874286	0.15178	-1.277	0.201602	0.444677	FALSE
ENSG00000089195.15	TRMT6	720.314	0.0505179	1.03564	0.116818	0.432448	0.665416	0.851316	FALSE
ENSG00000089199.10	CHGB	53.909	0.307684	1.23772	0.313554	0.981278	0.326456	0.592033	FALSE
ENSG00000089220.5	PEBP1	4540.83	-0.160153	0.89493	0.0508323	-3.15061	0.00162929	0.0118864	FALSE
ENSG00000089225.20	TBX5	3.04838	-1.53328	0.345492	1.30755	-1.17263	0.240944
ENSG00000089234.16	BRAP	602.897	0.106804	1.07684	0.0964677	1.10715	0.268228	0.527247	FALSE
ENSG00000089248.7	ERP29	2999.12	-0.145533	0.904045	0.0506462	-2.87352	0.00405927	0.0251905	FALSE
ENSG00000089250.19	NOS1	14.1363	-0.750696	0.594317	0.595572	-1.26046	0.207503	0.453073	FALSE
ENSG00000089280.19	FUS	13340.3	0.169645	1.12478	0.0423147	4.00913	6.09421e-05	0.000708942	TRUE
ENSG00000089289.16	IGBP1	684.495	0.228439	1.17157	0.0940545	2.4288	0.015149	0.071875	FALSE
ENSG00000089327.15	FXYD5	917.714	-0.343188	0.788298	0.0825605	-4.1568	3.22733e-05	0.000403554	TRUE
ENSG00000089335.21	ZNF302	458.284	0.051079	1.03604	0.128716	0.396834	0.69149	0.866017	FALSE
ENSG00000089351.14	GRAMD1A	2119.42	-0.0327599	0.977548	0.0654094	-0.500845	0.616481	0.821258	FALSE
ENSG00000089472.16	HEPH	1297.61	0.461091	1.37658	0.087251	5.28464	1.2595e-07	2.58552e-06	TRUE
ENSG00000089486.17	CDIP1	976.461	0.295034	1.22691	0.175016	1.68575	0.0918437	0.266405	FALSE
ENSG00000089505.17	CMTM1	4.16173	1.64794	3.13386	1.35593	1.21536	0.224231
ENSG00000089558.9	KCNH4	3.81759	-0.780965	0.581978	1.11624	-0.699641	0.484151
ENSG00000089597.18	GANAB	9829.77	0.116147	1.08384	0.0434771	2.67145	0.00755234	0.041546	FALSE
ENSG00000089639.11	GMIP	411.051	0.212235	1.15848	0.188502	1.12591	0.260206	0.5179	FALSE
ENSG00000089682.16	RBM41	294.779	0.318902	1.24738	0.158152	2.01642	0.043756	0.157287	FALSE
ENSG00000089685.15	BIRC5	2131.82	0.108717	1.07827	0.0676027	1.60818	0.107797	0.29667	FALSE
ENSG00000089692.9	LAG3	12.5062	0.519336	1.4333	0.812751	0.638986	0.522832	0.759034	FALSE
ENSG00000089693.10	MLF2	3497.83	0.157976	1.11572	0.0544702	2.90023	0.00372892	0.0234994	FALSE
ENSG00000089723.10	OTUB2	88.3361	0.537198	1.45115	0.250648	2.14324	0.0320941	0.126124	FALSE
ENSG00000089737.17	DDX24	3194.61	-0.104513	0.930119	0.0486875	-2.14661	0.031824	0.125288	FALSE
ENSG00000089775.11	ZBTB25	195.928	0.0269292	1.01884	0.182443	0.147604	0.882656	0.956709	FALSE
ENSG00000089818.18	NECAP1	500.124	-0.0611163	0.958522	0.134502	-0.454389	0.649549	0.841132	FALSE
ENSG00000089820.16	ARHGAP4	563.656	0.117195	1.08462	0.10074	1.16334	0.244693	0.500024	FALSE
ENSG00000089847.12	ANKRD24	137.352	-0.24059	0.846399	0.284376	-0.846029	0.397537	0.659152	FALSE
ENSG00000089876.12	DHX32	526.436	0.150344	1.10983	0.100009	1.5033	0.132761	0.341716	FALSE
ENSG00000089902.10	RCOR1	1022.15	-0.246878	0.842718	0.149569	-1.6506	0.0988206	0.279829	FALSE
ENSG00000089916.18	GPATCH2L	1430.1	-0.207225	0.866202	0.10377	-1.99697	0.045828	0.162606	FALSE
ENSG00000090006.18	LTBP4	804.804	-0.268915	0.829944	0.452639	-0.594103	0.552443	0.779969	FALSE
ENSG00000090013.11	BLVRB	286.957	0.0285496	1.01999	0.150439	0.189776	0.849485	0.94285	FALSE
ENSG00000090020.11	SLC9A1	728.298	-0.0114481	0.992096	0.157746	-0.0725727	0.942146	0.980514	FALSE
ENSG00000090054.15	SPTLC1	1671.41	-0.0354413	0.975733	0.0946004	-0.374642	0.707926	0.874675	FALSE
ENSG00000090060.18	PAPOLA	5755.37	0.163469	1.11998	0.0741787	2.20372	0.0275439	0.112773	FALSE
ENSG00000090061.17	CCNK	1629.99	-1.34334	0.394108	0.165999	-8.09246	5.84705e-16	3.05984e-14	TRUE
ENSG00000090097.21	PCBP4	427.581	0.0992644	1.07123	0.160067	0.620144	0.535163	0.767314	FALSE
ENSG00000090238.12	YPEL3	162.678	0.384904	1.30577	0.191655	2.00832	0.0446095	0.159483	FALSE
ENSG00000090263.16	MRPS33	536.081	-0.0684273	0.953677	0.100836	-0.678598	0.497392	0.741822	FALSE
ENSG00000090266.13	NDUFB2	799.904	-0.0506293	0.965515	0.097267	-0.520519	0.602702	0.812289	FALSE
ENSG00000090273.14	NUDC	4172.46	0.0461382	1.0325	0.0536161	0.86053	0.389497	0.650869	FALSE
ENSG00000090316.16	MAEA	1597.71	-0.0823678	0.944506	0.12168	-0.67692	0.498457	0.742422	FALSE
ENSG00000090339.9	ICAM1	53.6604	-0.712743	0.610159	0.30865	-2.30923	0.020931	0.0917821	FALSE
ENSG00000090372.15	STRN4	3088.1	0.27796	1.21248	0.0718927	3.86631	0.000110494	0.00119794	TRUE
ENSG00000090376.11	IRAK3	76.3363	0.077135	1.05492	0.364122	0.211838	0.832233	0.934551	FALSE
ENSG00000090432.7	MUL1	504.33	0.143936	1.10492	0.0996662	1.44418	0.148687	0.366976	FALSE
ENSG00000090447.12	TFAP4	373.472	-0.0562229	0.961779	0.128661	-0.436986	0.662122	0.849174	FALSE
ENSG00000090470.15	PDCD7	601.179	0.452393	1.36831	0.511023	0.88527	0.376011	0.63788	FALSE
ENSG00000090487.11	SPG21	1135.85	0.242711	1.18321	0.0844968	2.87243	0.00407325	0.0252504	FALSE
ENSG00000090520.11	DNAJB11	2284.95	-0.0614035	0.958331	0.0581767	-1.05547	0.291212	0.552694	FALSE
ENSG00000090530.10	P3H2	3263.54	0.728129	1.65649	0.0872643	8.34395	7.18474e-17	4.06308e-15	TRUE
ENSG00000090534.20	THPO	44.8805	4.18556	18.1962	1.07197	3.90456	9.43986e-05	0.00104344	TRUE
ENSG00000090539.15	CHRD	177.4	1.28134	2.43065	0.221421	5.78691	7.16936e-09	1.81365e-07	TRUE
ENSG00000090554.13	FLT3LG	9.04901	0.398361	1.31801	0.823941	0.483483	0.628753	0.828759	FALSE
ENSG00000090565.17	RAB11FIP3	934.877	-0.52262	0.696107	0.101885	-5.12951	2.90499e-07	5.56584e-06	TRUE
ENSG00000090581.10	GNPTG	303.5	0.220714	1.16531	0.136194	1.62059	0.105106	0.291412	FALSE
ENSG00000090612.22	ZNF268	698.471	-0.138126	0.908698	0.176099	-0.784366	0.432826	0.690145	FALSE
ENSG00000090615.15	GOLGA3	1098.66	0.029477	1.02064	0.196312	0.150154	0.880643	0.956422	FALSE
ENSG00000090621.14	PABPC4	5376.25	-0.242437	0.845316	0.0620539	-3.90687	9.34975e-05	0.00103544	TRUE
ENSG00000090661.12	CERS4	915.224	-0.414363	0.750351	0.108918	-3.80436	0.000142171	0.00149783	TRUE
ENSG00000090674.16	MCOLN1	258.876	-0.0379015	0.974071	0.15077	-0.251386	0.801516	0.921377	FALSE
ENSG00000090686.16	USP48	1930.3	-0.227249	0.854262	0.108202	-2.10024	0.0357081	0.135939	FALSE
ENSG00000090776.6	EFNB1	205.673	0.815627	1.76006	0.155604	5.24169	1.59109e-07	3.20246e-06	TRUE
ENSG00000090857.14	PDPR	1885.09	-0.101799	0.93187	0.135071	-0.753674	0.451045	0.705261	FALSE
ENSG00000090861.17	AARS	6837.28	-0.399427	0.758159	0.0503222	-7.93738	2.06497e-15	1.00838e-13	TRUE
ENSG00000090863.12	GLG1	4573.56	0.224592	1.16845	0.0863882	2.5998	0.00932779	0.0493439	FALSE
ENSG00000090889.12	KIF4A	1590.35	0.0708455	1.05033	0.0909715	0.778766	0.436117	0.692729	FALSE
ENSG00000090905.19	TNRC6A	2275.89	-0.586458	0.665976	0.0886893	-6.6125	3.7787e-11	1.25701e-09	TRUE
ENSG00000090924.15	PLEKHG2	1787.54	0.369642	1.29203	0.578629	0.638824	0.522937	0.759034	FALSE
ENSG00000090932.11	DLL3	63.9132	-0.714175	0.609553	0.295951	-2.41316	0.0158151	0.0741123	FALSE
ENSG00000090971.5	NAT14	372.476	0.261061	1.19836	0.12341	2.1154	0.0343962	0.132469	FALSE
ENSG00000090975.12	PITPNM2	477.358	-1.02957	0.489856	0.144239	-7.13795	9.4735e-13	3.67434e-11	TRUE
ENSG00000090989.18	EXOC1	575.62	0.071467	1.05078	0.114308	0.625216	0.531829	0.765037	FALSE
ENSG00000091009.8	RBM27	1496.07	-0.127579	0.915367	0.0740451	-1.72299	0.0848912	0.252799	FALSE
ENSG00000091010.6	POU4F3	2.20725	-1.84464	0.278424	1.48876	-1.23904	0.215329
ENSG00000091039.17	OSBPL8	2204.59	-0.18181	0.881596	0.075214	-2.41723	0.015639	0.0734247	FALSE
ENSG00000091073.19	DTX2	606	-0.382777	0.76696	0.192146	-1.99212	0.0463579	0.163884	FALSE
ENSG00000091127.14	PUS7	1341.18	-0.251115	0.840247	0.166063	-1.51216	0.130493	0.338312	FALSE
ENSG00000091129.21	NRCAM	58.0284	-1.2461	0.421586	0.630598	-1.97606	0.0481475	0.168579	FALSE
ENSG00000091136.14	LAMB1	3370.22	-0.140418	0.907256	0.0508235	-2.76286	0.00572972	0.0332278	FALSE
ENSG00000091137.14	SLC26A4	1.90603	0.544468	1.45848	1.78812	0.304493	0.760753
ENSG00000091140.14	DLD	2052.01	-0.0595261	0.959579	0.0703023	-0.846716	0.397154	0.658828	FALSE
ENSG00000091157.13	WDR7	602.196	-0.19901	0.871148	0.179776	-1.10699	0.2683	0.527247	FALSE
ENSG00000091164.13	TXNL1	1681.78	0.143507	1.10459	0.0701771	2.04492	0.0408625	0.149866	FALSE
ENSG00000091262.15	ABCC6	7.69886	0.190901	1.14148	1.02295	0.186618	0.85196	0.943745	FALSE
ENSG00000091317.8	CMTM6	2074.52	-0.0322379	0.977902	0.0595293	-0.541547	0.588131	0.803861	FALSE
ENSG00000091409.15	ITGA6	2628.74	-0.449598	0.732247	0.0772373	-5.821	5.84969e-09	1.49057e-07	TRUE
ENSG00000091428.18	RAPGEF4	19.6972	0.802505	1.74413	0.673358	1.19179	0.233342	0.485057	FALSE
ENSG00000091436.17	MAP3K20	763.168	-0.230859	0.852128	0.103948	-2.22091	0.0263569	0.109312	FALSE
ENSG00000091483.7	FH	1394.79	0.0653902	1.04637	0.0809567	0.807719	0.419253	0.678475	FALSE
ENSG00000091490.11	SEL1L3	1354.74	-0.324296	0.798688	0.0908026	-3.57144	0.000355019	0.00331408	TRUE
ENSG00000091513.16	TF	20.7755	0.112353	1.08099	1.00636	0.111643	0.911107	0.968154	FALSE
ENSG00000091527.16	CDV3	4344.43	-0.310848	0.806168	0.0565163	-5.50015	3.79464e-08	8.59481e-07	TRUE
ENSG00000091536.19	MYO15A	14.8821	-0.715296	0.60908	1.0797	-0.662497	0.507653	0.747871	FALSE
ENSG00000091542.9	ALKBH5	1324.75	0.195504	1.14512	0.0916051	2.1342	0.0328264	0.128198	FALSE
ENSG00000091592.16	NLRP1	15.1171	0.275371	1.21031	0.631628	0.43597	0.662858	0.849559	FALSE
ENSG00000091622.16	PITPNM3	41.6283	0.546772	1.46081	0.416415	1.31305	0.189168	0.426918	FALSE
ENSG00000091640.8	SPAG7	1016.35	0.108474	1.07809	0.0865842	1.25281	0.210274	0.456509	FALSE
ENSG00000091651.9	ORC6	1077.66	-0.0280664	0.980734	0.086889	-0.323014	0.746684	0.895382	FALSE
ENSG00000091656.19	ZFHX4	121.557	0.699761	1.62424	0.48135	1.45375	0.146016	0.362567	FALSE
ENSG00000091732.17	ZC3HC1	645.608	0.0487647	1.03438	0.0972373	0.501502	0.616018	0.820936	FALSE
ENSG00000091844.8	RGS17	90.2026	0.21214	1.15841	0.240811	0.880939	0.378351	0.640579	FALSE
ENSG00000091879.14	ANGPT2	112.93	0.538565	1.45253	0.244081	2.20651	0.0273486	0.112257	FALSE
ENSG00000091947.10	TMEM101	281.045	0.152084	1.11117	0.131326	1.15806	0.246838	0.501892	FALSE
ENSG00000091972.18	CD200	1089.38	0.0488655	1.03445	0.0793368	0.615924	0.537945	0.769414	FALSE
ENSG00000091986.16	CCDC80	168.322	-0.462104	0.725927	0.22057	-2.09504	0.0361673	0.136973	FALSE
ENSG00000092010.15	PSME1	589.06	0.313348	1.24259	0.0968801	3.23438	0.00121905	0.0092436	TRUE
ENSG00000092020.10	PPP2R3C	685.524	0.0496075	1.03498	0.115169	0.430737	0.66666	0.851962	FALSE
ENSG00000092036.18	HAUS4	686.75	0.239099	1.18026	0.117391	2.03677	0.0416728	0.151733	FALSE
ENSG00000092051.17	JPH4	88.5275	-0.109253	0.927068	0.253192	-0.431503	0.666103	0.851854	FALSE
ENSG00000092068.20	SLC7A8	1743.03	0.279551	1.21382	0.0911231	3.06784	0.00215609	0.0148989	FALSE
ENSG00000092094.11	OSGEP	485.324	0.328007	1.25528	0.128411	2.55435	0.0106386	0.0548319	FALSE
ENSG00000092096.17	SLC22A17	416.243	0.32265	1.25063	0.122535	2.63312	0.00846043	0.045469	FALSE
ENSG00000092098.17	RNF31	739.104	-0.349302	0.784964	0.226111	-1.54483	0.122389	0.324206	FALSE
ENSG00000092108.21	SCFD1	1122.59	-0.101631	0.931979	0.0839608	-1.21046	0.226103	0.475848	FALSE
ENSG00000092140.16	G2E3	1376.53	-0.0771366	0.947937	0.106431	-0.724759	0.4686	0.71916	FALSE
ENSG00000092148.13	HECTD1	3366.88	-0.383867	0.766381	0.0646143	-5.94089	2.83471e-09	7.46176e-08	TRUE
ENSG00000092199.17	HNRNPC	20207.3	0.0971507	1.06966	0.0388175	2.50275	0.0123231	0.0613566	FALSE
ENSG00000092200.12	RPGRIP1	5.42971	0.340119	1.26586	1.04636	0.32505	0.745143	0.894305	FALSE
ENSG00000092201.10	SUPT16H	8590.66	0.0403491	1.02836	0.0524018	0.769995	0.441303	0.697083	FALSE
ENSG00000092203.15	TOX4	1093.28	0.116646	1.08421	0.10634	1.09691	0.272679	0.532135	FALSE
ENSG00000092208.17	GEMIN2	386.997	0.0378979	1.02662	0.137009	0.276608	0.782081	0.913789	FALSE
ENSG00000092295.12	TGM1	15.1288	-0.21332	0.86255	0.558542	-0.381923	0.702519	0.871981	FALSE
ENSG00000092330.18	AL096870.1	410.592	0.304137	1.23468	0.20027	1.51863	0.128855	0.335873	FALSE
ENSG00000092345.14	DAZL	7.33847	-2.11183	0.231354	0.971437	-2.17392	0.0297111	0.119464	FALSE
ENSG00000092377.15	TBL1Y	87.4518	0.113626	1.08194	0.273683	0.415173	0.678015	0.858726	FALSE
ENSG00000092421.17	SEMA6A	9110.66	-0.639964	0.641729	0.0470109	-13.6131	3.34843e-42	6.90603e-40	TRUE
ENSG00000092439.16	TRPM7	1419.09	-0.410143	0.752549	0.0851084	-4.81907	1.4423e-06	2.44585e-05	TRUE
ENSG00000092445.12	TYRO3	2590.53	0.374277	1.29619	0.0900172	4.15784	3.21273e-05	0.000402015	TRUE
ENSG00000092470.12	WDR76	383.651	0.382549	1.30364	0.189465	2.0191	0.043477	0.156689	FALSE
ENSG00000092529.25	CAPN3	3.75959	0.65355	1.57303	1.34806	0.484807	0.627814
ENSG00000092531.10	SNAP23	1543.22	-0.0316798	0.978281	0.082515	-0.383928	0.701032	0.871246	FALSE
ENSG00000092607.15	TBX15	11.1934	-1.26665	0.415623	0.721199	-1.75632	0.0790344	0.240182	FALSE
ENSG00000092621.13	PHGDH	7750.57	-0.307606	0.807981	0.0462637	-6.64897	2.95146e-11	9.93128e-10	TRUE
ENSG00000092758.18	COL9A3	1624.36	-1.62826	0.323478	0.099497	-16.3649	3.40565e-60	1.29792e-57	TRUE
ENSG00000092820.18	EZR	10723.9	-0.144521	0.904679	0.0374696	-3.85703	0.000114772	0.0012382	TRUE
ENSG00000092841.19	MYL6	14642.2	0.0908854	1.06502	0.0623782	1.45701	0.145115	0.361519	FALSE
ENSG00000092847.13	AGO1	3205.91	0.19818	1.14725	0.055759	3.55422	0.000379097	0.00351081	TRUE
ENSG00000092850.12	TEKT2	9.81597	1.12231	2.17695	0.698419	1.60693	0.10807	0.297188	FALSE
ENSG00000092853.14	CLSPN	1447.2	-0.0382538	0.973833	0.0705887	-0.541926	0.587869	0.803765	FALSE
ENSG00000092871.17	RFFL	694.363	0.191635	1.14206	0.164639	1.16397	0.244436	0.499732	FALSE
ENSG00000092929.12	UNC13D	193.591	0.737799	1.66763	0.455018	1.62147	0.104917	0.291074	FALSE
ENSG00000092931.11	MFSD11	407.06	0.127079	1.09208	0.132211	0.961181	0.336461	0.601029	FALSE
ENSG00000092964.18	DPYSL2	1810.38	-0.153927	0.898801	0.0742157	-2.07405	0.0380751	0.142232	FALSE
ENSG00000092969.12	TGFB2	7.67245	-0.537431	0.688997	0.981914	-0.54733	0.584152	0.801877	FALSE
ENSG00000092978.11	GPATCH2	355.112	-0.0504181	0.965656	0.140524	-0.358787	0.719755	0.880449	FALSE
ENSG00000093000.19	NUP50	3416.67	-0.11856	0.921107	0.0593015	-1.99927	0.0455792	0.162013	FALSE
ENSG00000093009.11	CDC45	552.274	-0.0763198	0.948474	0.109412	-0.697544	0.485463	0.732628	FALSE
ENSG00000093010.14	COMT	91.9582	0.0636385	1.0451	0.337628	0.188487	0.850495	0.943075	FALSE
ENSG00000093072.18	ADA2	582.903	0.231522	1.17407	0.115096	2.01157	0.0442656	0.158598	FALSE
ENSG00000093100.13	AC016026.1	47.6742	-0.522675	0.69608	1.61825	-0.322988	0.746705	0.895382	FALSE
ENSG00000093144.19	ECHDC1	1409.79	-0.100641	0.932618	0.118308	-0.850673	0.394951	0.656417	FALSE
ENSG00000093167.18	LRRFIP2	707.807	0.290069	1.2227	0.134549	2.15585	0.0310953	0.123221	FALSE
ENSG00000093183.14	SEC22C	833.743	-0.094557	0.93656	0.102568	-0.9219	0.356581	0.619791	FALSE
ENSG00000093217.11	XYLB	39.7122	-0.246555	0.842907	0.583709	-0.422394	0.672738	0.856047	FALSE
ENSG00000094631.21	HDAC6	835.785	0.076322	1.05433	0.216801	0.352037	0.724811	0.883081	FALSE
ENSG00000094755.17	GABRP	61.3579	0.160889	1.11798	0.287743	0.559142	0.576065	0.796513	FALSE
ENSG00000094804.12	CDC6	2864.51	-0.205972	0.866954	0.0610151	-3.37576	0.000736133	0.00609021	TRUE
ENSG00000094841.14	UPRT	354.966	0.505949	1.42006	0.130548	3.87557	0.000106375	0.00116191	TRUE
ENSG00000094880.11	CDC23	934.608	-0.0059557	0.99588	0.0901326	-0.066077	0.947316	0.982338	FALSE
ENSG00000094914.14	AAAS	1023.63	0.139756	1.10172	0.118351	1.18087	0.237656	0.491025	FALSE
ENSG00000094916.16	CBX5	4982.01	0.313981	1.24313	0.0442881	7.0895	1.34594e-12	5.11835e-11	TRUE
ENSG00000094975.14	SUCO	1520.15	-0.132747	0.912093	0.097745	-1.3581	0.174432	0.4056	FALSE
ENSG00000095002.15	MSH2	5914.61	0.248678	1.18812	0.041249	6.0287	1.65284e-09	4.48543e-08	TRUE
ENSG00000095015.6	MAP3K1	505.199	-0.177418	0.884284	0.124806	-1.42155	0.155157	0.377209	FALSE
ENSG00000095059.16	DHPS	801.358	0.0788399	1.05617	0.0973753	0.80965	0.418141	0.677419	FALSE
ENSG00000095066.11	HOOK2	644.39	-0.292832	0.816298	0.240757	-1.2163	0.223872	0.472855	FALSE
ENSG00000095139.14	ARCN1	4424.87	0.0105699	1.00735	0.0532609	0.198454	0.84269	0.939352	FALSE
ENSG00000095203.14	EPB41L4B	506.747	-0.126792	0.915866	0.102084	-1.24203	0.214225	0.461543	FALSE
ENSG00000095209.12	TMEM38B	296.114	-0.413716	0.750687	0.177352	-2.33274	0.019662	0.0877151	FALSE
ENSG00000095261.14	PSMD5	1229.29	-0.760752	0.590189	0.455915	-1.66863	0.0951917	0.272993	FALSE
ENSG00000095303.17	PTGS1	13.2618	-0.207143	0.866251	0.714761	-0.289807	0.771964	0.908417	FALSE
ENSG00000095319.14	NUP188	3469.9	-0.154076	0.898708	0.0908515	-1.69591	0.089903	0.262725	FALSE
ENSG00000095321.17	CRAT	131.359	0.649832	1.56899	0.238813	2.72109	0.00650664	0.036999	FALSE
ENSG00000095370.20	SH2D3C	65.2612	-0.620202	0.65058	0.286093	-2.16783	0.0301713	0.120706	FALSE
ENSG00000095380.11	NANS	1194.82	0.283683	1.2173	0.0719908	3.94054	8.12991e-05	0.000915973	TRUE
ENSG00000095383.20	TBC1D2	414.431	-0.268996	0.829897	0.113012	-2.38024	0.0173012	0.0795454	FALSE
ENSG00000095397.16	WHRN	61.2788	0.457449	1.37311	0.279097	1.63903	0.101207	0.284473	FALSE
ENSG00000095485.18	CWF19L1	533.18	0.411956	1.33049	0.167578	2.4583	0.0139597	0.0676606	FALSE
ENSG00000095539.15	SEMA4G	124.108	0.601198	1.51698	0.277898	2.16338	0.030512	0.121653	FALSE
ENSG00000095564.14	BTAF1	1387.82	-0.0711028	0.95191	0.0886884	-0.801715	0.422718	0.681697	FALSE
ENSG00000095574.12	IKZF5	336.582	-0.226078	0.854956	0.188214	-1.20118	0.229683	0.480957	FALSE
ENSG00000095587.9	TLL2	71.1193	-0.293276	0.816047	0.300338	-0.976488	0.328823	0.593798	FALSE
ENSG00000095596.12	CYP26A1	6355.97	0.136881	1.09953	0.0396249	3.45443	0.000551463	0.00476476	TRUE
ENSG00000095627.9	TDRD1	1.64516	0.413611	1.33202	1.73646	0.238192	0.811732
ENSG00000095637.22	SORBS1	448.697	-0.239225	0.8472	0.189139	-1.26481	0.20594	0.450877	FALSE
ENSG00000095713.14	CRTAC1	6.66397	0.164136	1.12049	0.805652	0.203731	0.838564	0.937579	FALSE
ENSG00000095739.11	BAMBI	841.697	-0.446933	0.733601	0.0843787	-5.29675	1.17879e-07	2.43983e-06	TRUE
ENSG00000095752.7	IL11	66.2048	-0.399472	0.758136	0.295972	-1.3497	0.177113	0.409844	FALSE
ENSG00000095777.17	MYO3A	223.618	-0.143121	0.905558	0.253503	-0.564573	0.572364	0.793901	FALSE
ENSG00000095787.23	WAC	2885.89	-0.0405487	0.972285	0.0627304	-0.646397	0.518022	0.755277	FALSE
ENSG00000095794.19	CREM	380.148	-0.148882	0.901949	0.119529	-1.24557	0.212921	0.459682	FALSE
ENSG00000095906.17	NUBP2	914.101	0.198936	1.14785	0.0863749	2.30317	0.0212694	0.0928932	FALSE
ENSG00000095932.7	SMIM24	12.7796	1.42938	2.6933	0.762621	1.8743	0.0608896	0.199375	FALSE
ENSG00000095951.17	HIVEP1	419.37	-0.250437	0.840642	0.297381	-0.842143	0.399708	0.661376	FALSE
ENSG00000096060.15	FKBP5	1904.19	-0.250756	0.840456	0.0602864	-4.1594	3.1908e-05	0.000399557	TRUE
ENSG00000096063.16	SRPK1	2698.84	-0.372213	0.772596	0.110807	-3.35911	0.000781933	0.00640265	TRUE
ENSG00000096070.19	BRPF3	1431.8	-0.27481	0.826559	0.0888197	-3.09402	0.00197466	0.0138765	FALSE
ENSG00000096080.11	MRPS18A	705.247	0.210747	1.15729	0.0974982	2.16155	0.0306529	0.121992	FALSE
ENSG00000096092.6	TMEM14A	192.83	0.0409513	1.02879	0.172238	0.23776	0.812067	0.925438	FALSE
ENSG00000096093.16	EFHC1	189.091	0.379692	1.30106	0.266397	1.42529	0.154074	0.375174	FALSE
ENSG00000096384.20	HSP90AB1	59128.4	-0.0183544	0.987358	0.0394153	-0.465667	0.641454	0.836398	FALSE
ENSG00000096401.8	CDC5L	1883.59	-0.0414977	0.971646	0.0595093	-0.697331	0.485596	0.732648	FALSE
ENSG00000096433.11	ITPR3	2312.13	-0.33266	0.794071	0.0618794	-5.37595	7.6182e-08	1.62278e-06	TRUE
ENSG00000096654.15	ZNF184	286.426	0.00650329	1.00452	0.131966	0.04928	0.960696	0.98754	FALSE
ENSG00000096696.14	DSP	5029.64	-0.341927	0.788987	0.0663819	-5.1509	2.59235e-07	4.99413e-06	TRUE
ENSG00000096717.12	SIRT1	1478.29	-0.358843	0.779789	0.137713	-2.60573	0.00916792	0.0486155	FALSE
ENSG00000096746.17	HNRNPH3	6095.2	0.152771	1.1117	0.0432467	3.53256	0.00041156	0.00375422	TRUE
ENSG00000096872.16	IFT74	246.786	0.219919	1.16467	0.151187	1.45461	0.145777	0.362261	FALSE
ENSG00000096968.14	JAK2	196.636	-0.231195	0.851929	0.330694	-0.699122	0.484476	0.732142	FALSE
ENSG00000097007.19	ABL1	3305.93	-0.0437487	0.970131	0.122381	-0.35748	0.720732	0.881052	FALSE
ENSG00000097021.19	ACOT7	2251.98	-0.183233	0.880727	0.0626462	-2.92489	0.00344575	0.0220304	FALSE
ENSG00000097033.14	SH3GLB1	1515.95	-0.164651	0.892144	0.0800944	-2.05572	0.0398097	0.147206	FALSE
ENSG00000097046.13	CDC7	1292.76	0.388306	1.30886	0.0746189	5.20386	1.95193e-07	3.83623e-06	TRUE
ENSG00000097096.9	SYDE2	263.926	-0.172282	0.887438	0.145421	-1.18471	0.236131	0.489086	FALSE
ENSG00000099139.14	PCSK5	168.339	-0.488363	0.712833	0.184261	-2.65039	0.00803997	0.0436212	FALSE
ENSG00000099194.6	SCD	16355.1	0.167135	1.12283	0.0473373	3.53073	0.000414418	0.00377411	TRUE
ENSG00000099203.7	TMED1	457.104	0.278997	1.21335	0.125642	2.22057	0.0263803	0.109383	FALSE
ENSG00000099204.20	ABLIM1	1607.61	-0.0363966	0.975087	0.0719678	-0.505735	0.613043	0.819122	FALSE
ENSG00000099219.14	ERMP1	831.523	0.0141895	1.00988	0.0864372	0.16416	0.869605	0.951626	FALSE
ENSG00000099246.17	RAB18	2238.26	-0.128033	0.915078	0.0686577	-1.86481	0.0622084	0.202596	FALSE
ENSG00000099250.18	NRP1	213.955	0.0857628	1.06125	0.254717	0.336698	0.736345	0.888808	FALSE
ENSG00000099251.14	HSD17B7P2	16.4616	-0.350344	0.784397	0.604171	-0.579875	0.561999	0.786744	FALSE
ENSG00000099256.19	PRTFDC1	317.7	0.244182	1.18442	0.135567	1.80119	0.0716732	0.223657	FALSE
ENSG00000099282.10	TSPAN15	88.0234	0.590625	1.5059	0.389229	1.51742	0.12916	0.336204	FALSE
ENSG00000099284.14	H2AFY2	883.796	1.08496	2.12132	0.0798817	13.5821	5.11418e-42	1.00738e-39	TRUE
ENSG00000099290.17	WASHC2A	925.565	0.156601	1.11466	0.14445	1.08412	0.278313	0.538046	FALSE
ENSG00000099308.10	MAST3	144.611	0.217591	1.16279	0.199832	1.08887	0.27621	0.536238	FALSE
ENSG00000099326.9	MZF1	153.446	0.00206516	1.00143	0.17892	0.0115424	0.990791	0.996354	FALSE
ENSG00000099330.9	OCEL1	156.042	-0.142992	0.905639	0.198421	-0.72065	0.471125	0.721147	FALSE
ENSG00000099331.13	MYO9B	2089.43	0.0286073	1.02003	0.157666	0.181443	0.85602	0.945901	FALSE
ENSG00000099337.5	KCNK6	139.928	0.102874	1.07391	0.217823	0.47228	0.636727	0.834356	FALSE
ENSG00000099338.23	CATSPERG	5.31914	-0.625671	0.648118	1.13553	-0.550995	0.581637
ENSG00000099341.11	PSMD8	2919.25	0.0611726	1.04331	0.0510476	1.19834	0.230783	0.482612	FALSE
ENSG00000099364.17	FBXL19	2341.43	0.112547	1.08114	0.156006	0.721424	0.470649	0.720911	FALSE
ENSG00000099365.11	STX1B	52.1751	0.310071	1.23977	0.316314	0.980262	0.326957	0.592122	FALSE
ENSG00000099377.14	HSD3B7	95.3615	0.0371158	1.02606	0.242738	0.152905	0.878473	0.955485	FALSE
ENSG00000099381.18	SETD1A	1100.78	-0.0319924	0.978069	0.0798206	-0.400803	0.688565	0.86457	FALSE
ENSG00000099385.11	BCL7C	667.304	0.321167	1.24934	0.104263	3.08034	0.00206764	0.0143955	FALSE
ENSG00000099617.4	EFNA2	209.421	0.297568	1.22907	0.161151	1.84652	0.0648171	0.208344	FALSE
ENSG00000099622.14	CIRBP	3033.08	0.125505	1.09089	0.0695469	1.8046	0.0711368	0.22251	FALSE
ENSG00000099624.8	ATP5F1D	1041.26	0.148906	1.10873	0.0763045	1.95147	0.0510006	0.175726	FALSE
ENSG00000099625.13	CBARP	303.445	0.0957268	1.0686	0.157749	0.606832	0.543963	0.773807	FALSE
ENSG00000099715.14	PCDH11Y	95.8592	1.01223	2.01703	0.543216	1.86341	0.0624045	0.203108	FALSE
ENSG00000099725.14	PRKY	247.258	-1.46399	0.362489	0.647047	-2.26257	0.0236621	0.100934	FALSE
ENSG00000099783.12	HNRNPM	13515.2	0.0208261	1.01454	0.0479932	0.433939	0.664333	0.850849	FALSE
ENSG00000099785.10	MARCH2	235.569	0.362582	1.28572	0.161478	2.24539	0.0247432	0.104362	FALSE
ENSG00000099795.7	NDUFB7	943.135	0.168003	1.1235	0.0930852	1.80483	0.0711006	0.22251	FALSE
ENSG00000099797.15	TECR	1598.08	0.101581	1.07295	0.0747601	1.35876	0.174224	0.4056	FALSE
ENSG00000099800.8	TIMM13	2443.88	0.0187951	1.01311	0.0518312	0.362621	0.716888	0.879375	FALSE
ENSG00000099804.9	CDC34	1708.09	0.0268049	1.01875	0.0905332	0.296078	0.76717	0.906101	FALSE
ENSG00000099810.21	MTAP	2173.28	-0.419935	0.747458	0.0915428	-4.58731	4.49003e-06	6.89874e-05	TRUE
ENSG00000099812.9	MISP	3.11089	0.341353	1.26694	1.23679	0.275999	0.782549
ENSG00000099814.16	CEP170B	1442.5	-0.271788	0.828292	0.0866545	-3.13646	0.00171001	0.0123469	FALSE
ENSG00000099817.12	POLR2E	2894.63	0.161885	1.11875	0.0600914	2.69398	0.00706049	0.0394321	FALSE
ENSG00000099821.14	POLRMT	2105.85	-0.190322	0.87641	0.0849588	-2.24017	0.0250799	0.105362	FALSE
ENSG00000099822.3	HCN2	66.8758	-0.0216263	0.985122	0.28004	-0.0772259	0.938444	0.978578	FALSE
ENSG00000099840.14	IZUMO4	7.54741	0.284384	1.21789	1.05944	0.268429	0.788369	0.916135	FALSE
ENSG00000099849.15	RASSF7	297.6	0.878554	1.83853	0.203966	4.30736	1.65218e-05	0.000221779	TRUE
ENSG00000099860.9	GADD45B	398.922	-1.66761	0.314775	0.278661	-5.98436	2.17247e-09	5.80572e-08	TRUE
ENSG00000099864.18	PALM	201.555	0.993963	1.99165	0.272609	3.64611	0.000266245	0.00255615	TRUE
ENSG00000099866.15	MADCAM1	6.82241	0.20192	1.15023	0.838054	0.240939	0.809602	0.924134	FALSE
ENSG00000099875.14	MKNK2	2161.26	0.161744	1.11864	0.0729857	2.2161	0.0266846	0.110244	FALSE
ENSG00000099889.14	ARVCF	919.594	0.337125	1.26324	0.220131	1.53147	0.125653	0.329912	FALSE
ENSG00000099899.15	TRMT2A	627.35	0.0274876	1.01924	0.161328	0.170383	0.864709	0.949587	FALSE
ENSG00000099901.17	RANBP1	5383.53	0.077472	1.05517	0.0459375	1.68647	0.0917059	0.266219	FALSE
ENSG00000099904.16	ZDHHC8	641.526	-0.0562729	0.961745	0.100263	-0.561256	0.574623	0.79521	FALSE
ENSG00000099910.17	KLHL22	159.214	0.230058	1.17288	0.237834	0.967309	0.33339	0.598102	FALSE
ENSG00000099917.17	MED15	1097.06	-0.205715	0.867109	0.0980449	-2.09817	0.0358902	0.136343	FALSE
ENSG00000099940.12	SNAP29	401.062	-0.184661	0.879856	0.150112	-1.23016	0.218639	0.467148	FALSE
ENSG00000099942.13	CRKL	3174.14	0.00720812	1.00501	0.0524463	0.137438	0.890684	0.959068	FALSE
ENSG00000099949.21	LZTR1	677.381	0.209158	1.15601	0.103661	2.01772	0.0436204	0.157057	FALSE
ENSG00000099953.10	MMP11	61.6807	0.882859	1.84403	0.287708	3.06859	0.0021507	0.0148734	FALSE
ENSG00000099954.18	CECR2	3622.35	0.0571784	1.04043	0.0823122	0.694654	0.487272	0.733755	FALSE
ENSG00000099956.20	SMARCB1	2213.45	0.072366	1.05144	0.059716	1.21184	0.225575	0.475022	FALSE
ENSG00000099958.15	DERL3	38.3512	1.43173	2.69771	0.405684	3.52918	0.000416847	0.003787	TRUE
ENSG00000099960.13	SLC7A4	5.32947	1.48495	2.79908	1.0938	1.35761	0.174588
ENSG00000099968.18	BCL2L13	1033.3	-0.0352426	0.975868	0.112923	-0.312094	0.754969	0.89893	FALSE
ENSG00000099974.8	DDTL	28.9648	0.116756	1.08429	0.402871	0.289811	0.771961	0.908417	FALSE
ENSG00000099977.14	DDT	824.813	0.382842	1.30391	0.143897	2.66052	0.00780203	0.0426231	FALSE
ENSG00000099984.11	GSTT2	69.6726	0.0725684	1.05159	0.30809	0.235543	0.813787	0.925946	FALSE
ENSG00000099991.18	CABIN1	1358.51	0.201193	1.14965	0.0914317	2.20047	0.0277737	0.113417	FALSE
ENSG00000099992.16	TBC1D10A	137.16	0.31103	1.24059	0.186572	1.66708	0.0954985	0.273571	FALSE
ENSG00000099994.11	SUSD2	12.0092	-0.327323	0.797014	0.810697	-0.403756	0.686392	0.863211	FALSE
ENSG00000099995.19	SF3A1	3519.66	0.00894072	1.00622	0.104262	0.0857523	0.931663	0.976143	FALSE
ENSG00000099998.18	GGT5	1.67734	0.743808	1.67459	1.58145	0.470333	0.638117
ENSG00000099999.15	RNF215	263.896	0.221469	1.16592	0.202654	1.09284	0.274464	0.53422	FALSE
ENSG00000100003.18	SEC14L2	63.7625	0.568508	1.48299	0.323764	1.75594	0.0790993	0.240286	FALSE
ENSG00000100014.20	SPECC1L	1781.12	-0.0700605	0.952598	0.094584	-0.740723	0.458862	0.711287	FALSE
ENSG00000100023.19	PPIL2	894.209	0.153796	1.11249	0.157868	0.974204	0.329955	0.59474	FALSE
ENSG00000100027.16	YPEL1	135.439	0.784896	1.72297	0.312346	2.5129	0.0119742	0.059957	FALSE
ENSG00000100028.12	SNRPD3	2359.39	-0.0810755	0.945353	0.0770441	-1.05233	0.29265	0.554104	FALSE
ENSG00000100029.18	PES1	2745.82	0.0208568	1.01456	0.0703459	0.296489	0.766857	0.906097	FALSE
ENSG00000100030.15	MAPK1	2077.25	-0.230051	0.852605	0.119277	-1.92871	0.0537665	0.182627	FALSE
ENSG00000100031.19	GGT1	242.995	-0.455622	0.729196	0.31667	-1.43879	0.150209	0.369278	FALSE
ENSG00000100033.16	PRODH	244.84	-0.703096	0.614253	0.142176	-4.94524	7.60484e-07	1.36319e-05	TRUE
ENSG00000100034.14	PPM1F	844.739	0.158751	1.11632	0.231248	0.686498	0.492399	0.737799	FALSE
ENSG00000100036.13	SLC35E4	86.4429	0.0563326	1.03982	0.233805	0.240938	0.809603	0.924134	FALSE
ENSG00000100038.20	TOP3B	666.501	-0.215332	0.861348	0.164073	-1.31242	0.189379	0.427088	FALSE
ENSG00000100055.21	CYTH4	2.09206	-0.612059	0.654262	1.71816	-0.356229	0.721669
ENSG00000100056.12	ESS2	384.012	0.0412397	1.029	0.129517	0.318412	0.750173	0.897392	FALSE
ENSG00000100058.12	CRYBB2P1	262.151	-0.140799	0.907017	0.184807	-0.761869	0.446138	0.70152	FALSE
ENSG00000100060.18	MFNG	15.584	1.83066	3.55699	0.630692	2.90262	0.0037006	0.0233701	FALSE
ENSG00000100065.15	CARD10	682.452	0.103065	1.07405	0.139552	0.738541	0.460186	0.711925	FALSE
ENSG00000100068.13	LRP5L	41.1612	-0.2164	0.86071	0.363572	-0.595206	0.551706	0.779557	FALSE
ENSG00000100075.10	SLC25A1	1901.53	0.334109	1.2606	0.0646173	5.17058	2.33371e-07	4.51073e-06	TRUE
ENSG00000100077.15	GRK3	713.348	0.425315	1.34287	0.132464	3.21081	0.00132363	0.00991648	TRUE
ENSG00000100078.4	PLA2G3	267.249	0.784263	1.72221	0.142074	5.52009	3.38818e-08	7.74423e-07	TRUE
ENSG00000100083.19	GGA1	810.63	0.212062	1.15834	0.104055	2.03798	0.0415519	0.151507	FALSE
ENSG00000100084.14	HIRA	1434.41	0.00855837	1.00595	0.171293	0.0499634	0.960152	0.987398	FALSE
ENSG00000100092.24	SH3BP1	711.683	0.434241	1.3512	0.112833	3.84854	0.000118824	0.00127407	TRUE
ENSG00000100095.19	SEZ6L	68.1196	1.83046	3.5565	0.451624	4.05306	5.05514e-05	0.000597584	TRUE
ENSG00000100097.12	LGALS1	392.984	0.34656	1.27152	0.147714	2.34616	0.0189681	0.0854239	FALSE
ENSG00000100099.21	HPS4	824.26	-0.0680779	0.953908	0.114967	-0.592151	0.55375	0.781112	FALSE
ENSG00000100100.13	PIK3IP1	17.4152	1.11134	2.16047	0.545348	2.03786	0.041564	0.15152	FALSE
ENSG00000100101.15	Z83844.1	69.8025	1.66988	3.18188	1.53008	1.09137	0.275112	0.534926	FALSE
ENSG00000100104.13	SRRD	703.864	-0.226705	0.854585	0.0981144	-2.31062	0.0208541	0.0915587	FALSE
ENSG00000100105.18	PATZ1	2228.93	0.123227	1.08917	0.0674167	1.82784	0.067573	0.2148	FALSE
ENSG00000100106.22	TRIOBP	1319.75	0.34944	1.27407	0.0811223	4.30757	1.65059e-05	0.000221736	TRUE
ENSG00000100109.17	TFIP11	685.146	-0.132676	0.912138	0.145898	-0.909378	0.363151	0.626675	FALSE
ENSG00000100116.17	GCAT	247.09	0.454259	1.37008	0.147682	3.07593	0.0020985	0.0145468	FALSE
ENSG00000100122.7	CRYBB1	22.789	0.22264	1.16687	0.61265	0.363406	0.716302	0.879044	FALSE
ENSG00000100124.15	ANKRD54	223.17	0.0941608	1.06744	0.238682	0.394503	0.69321	0.867091	FALSE
ENSG00000100129.18	EIF3L	6597.86	-0.0580434	0.960566	0.0837338	-0.693189	0.488191	0.734444	FALSE
ENSG00000100138.15	SNU13	2223.45	-0.0516318	0.964844	0.0717377	-0.71973	0.471691	0.72151	FALSE
ENSG00000100139.13	MICALL1	1452.37	-0.0317167	0.978256	0.107455	-0.295161	0.767871	0.906562	FALSE
ENSG00000100142.16	POLR2F	957.593	0.0937159	1.06712	0.0794454	1.17963	0.238149	0.491705	FALSE
ENSG00000100146.18	SOX10	57.8719	0.0765166	1.05447	0.307838	0.248561	0.8037	0.922099	FALSE
ENSG00000100147.13	CCDC134	101.086	-0.267691	0.830648	0.232788	-1.14993	0.250171	0.505738	FALSE
ENSG00000100150.20	DEPDC5	357.301	-0.324368	0.798648	0.622032	-0.521465	0.602043	0.812108	FALSE
ENSG00000100151.16	PICK1	545.752	0.147468	1.10762	0.115964	1.27168	0.203488	0.447036	FALSE
ENSG00000100154.14	TTC28	593.534	0.25047	1.18959	0.241022	1.0392	0.298711	0.560555	FALSE
ENSG00000100162.15	CENPM	290.969	0.207821	1.15494	0.135119	1.53806	0.124034	0.327328	FALSE
ENSG00000100167.20	SEPT3	240.446	0.126629	1.09174	0.155062	0.816634	0.414138	0.673867	FALSE
ENSG00000100181.22	TPTEP1	12.8076	-0.415458	0.749782	0.657387	-0.631983	0.527398	0.761411	FALSE
ENSG00000100196.11	KDELR3	146.328	0.189366	1.14026	0.196336	0.9645	0.334795	0.599153	FALSE
[truncated: 18,760 more rows]
