# Supplementary material for: Lima1 mediates the pluripotency control of membrane dynamics and cellular metabolism
Source: Nat Commun. 2022 Feb 1;13:610. doi: 10.1038/s41467-022-28139-5 (PMC8807836; doi:10.1038/s41467-022-28139-5)
Supplement: Supplementary file 10 — Source Data [file 41467_2022_28139_MOESM10_ESM.xlsx]

## Sheet: FIG 1B
			GV oocyte	MII oocyte	Zygote	Early 2-cell	Mid 2-cell	Late 2-cell	4-cell	8-cell	16-cell	Early blast.	Mid blast.	Late blast.
		Lima1	523.6	1006.8	577.8	588.7	781.7	1393.2	1270.7	1258.3	1135.3	2291.4	1877.5	3752
		E-cad	701.5	1091.3	970.7	1051.4	893.9	998.8	883.9	1016.1	973.4	1003.5	1047	1026.7

## Sheet: FIG 2L
		ESC					EpilC
	Oct4	1	1	1			0.588282	0.617827	0.861316
	Nanog	1	1	1			0.022067	0.092036	0.163585
	lima1	1	1	1			0.123022	0.059759	0.136133

## Sheet: FIG 3O
			WT
		- Y	0	1	2	0	0	0	0	0	0	0	2	2	0	0	0	0	0	0	0	0	0	0	3	6	0	0	0	0	0	0	5	3	4	0	0	0	0	0	0	0	0	2	2	0	0	3	2
		+ Y	0	0	0	0	0	0	0	0	0	0	0	0	0	0	0	0	0	0	0	0	0	0	0	0	0	0	0	0	0	0	0	0	0	0	0	0	0	0	0	0	0	0	0	0	0	0	0
[truncated: 437 more columns]

## Sheet: FIG 4B
		days	WT			KO
		16
		17	0.9	1.4	2.8
		18	2.67
		19	2.31			0.27
		20				0.45
		21				1.52
		35				0.37

## Sheet: FIG 4E
	wt	ko
	4	7
	5	3
	6	5
	4	5
	5	7
	4	4

## Sheet: FIG 4G
			wt	ko
			0.395833	0.071875
			0.333333	0.0462963
			0.426752	0.3125
			0.652632	0.193182
			0.61165	0.200893
			0.651163	0.540816
			0.558442	0.160584
			0.307692	0.248521
			0.451327	0.272222
			0.733333	0.38
			0.253333	0.241935
			0.336957	0.244444
			0.514851	0.204082
			0.698925	0.14
			0.242857
			0.845455	0.42
			0.818182	0.535714
			0.530303	0.175
			0.93	0.352273
			0.496815	0.314286
			0.410596	0.119565
			0.835294	0.285714
			0.483333	0.263158
			0.888889	0.6375
			0.456	0.222222
			0.940299	0.280374
			0.784615	0.605769
			0.53271
			0.385714
			0.469231
			0.744966
			0.497382
			0.382609
			0.642105
			0.728571
			0.634146
			0.657534
			0.616438
			0.777778
			0.836364

## Sheet: FIG 4I
		WT	KO
		38.2	5.5
		63.8	4.5
		19.4	0.8
		46.7	2.9
		87.2	3.5
		72.1	3
		44.3	5.4

## Sheet: FIG 5A
				apoptotic			necrotic
				wt	ko		wt	ko
				13.4	8.98		0.72	1.52
				7.4	6.69		1.05	0.7
				16.5	5.91		10.9	1.15

## Sheet: FIG 5B
			WT	KO	WT y	KO y
			3.1005e+06	2540687	2898009	2.77089e+06
			2.65127e+06	2091179	3.11878e+06	1914917
			3258742	2.13608e+06	3259430	2206352
			4.08182e+06	2290115	4.52913e+06	2289708

## Sheet: FIG 5C
			WT	KO
			17.076	13.694
			8.43	11.9
			9.537	9.8225
			5.86	8.18

[truncated: 19 more sheets: FIG 5E, FIG 5F, FIG 5G, FIG 5H, FIG 6M, FIG 6Q, FIG 7E, FIG 8B, FIG 8E, FIG S4A, FIG S4B, FIG S4C, FIG S5C, FIG S6A, FIG S6B, FIG S6C, FIG S6D, FIG S7B, FIG S7D]
